# Supplementary material for: Morphodynamics of human early brain organoid development
Source: Nature. 2025 Jun 18;644(8078):1010–9. doi: 10.1038/s41586-025-09151-3 (PMC12390842; doi:10.1038/s41586-025-09151-3)
Supplement: Supplementary file 4 — This zipped folder contains Supplementary Tables 1–13, plus legends. [file 41586_2025_9151_MOESM4_ESM.zip]

Archive with 30 entries (29 files):
- 2023-07-12919C-Supplementary Tables/
- __MACOSX/._2023-07-12919C-Supplementary Tables
- 2023-07-12919C-Supplementary Tables/Supplementary Table_2.csv
- __MACOSX/2023-07-12919C-Supplementary Tables/._Supplementary Table_2.csv
- 2023-07-12919C-Supplementary Tables/Supplementary Table_3.csv
- __MACOSX/2023-07-12919C-Supplementary Tables/._Supplementary Table_3.csv
- 2023-07-12919C-Supplementary Tables/Supplementary Table legends.pdf
- __MACOSX/2023-07-12919C-Supplementary Tables/._Supplementary Table legends.pdf
- 2023-07-12919C-Supplementary Tables/Supplementary Table_1.csv
- __MACOSX/2023-07-12919C-Supplementary Tables/._Supplementary Table_1.csv
- 2023-07-12919C-Supplementary Tables/Supplementary Table_4.csv
- __MACOSX/2023-07-12919C-Supplementary Tables/._Supplementary Table_4.csv
- 2023-07-12919C-Supplementary Tables/Supplementary Table_5.csv
- __MACOSX/2023-07-12919C-Supplementary Tables/._Supplementary Table_5.csv
- 2023-07-12919C-Supplementary Tables/Supplementary Table_7.csv
- __MACOSX/2023-07-12919C-Supplementary Tables/._Supplementary Table_7.csv
- 2023-07-12919C-Supplementary Tables/Supplementary Table_6.csv
- __MACOSX/2023-07-12919C-Supplementary Tables/._Supplementary Table_6.csv
- 2023-07-12919C-Supplementary Tables/Supplementary Table_13.csv
- __MACOSX/2023-07-12919C-Supplementary Tables/._Supplementary Table_13.csv
- 2023-07-12919C-Supplementary Tables/Supplementary Table_12.csv
- __MACOSX/2023-07-12919C-Supplementary Tables/._Supplementary Table_12.csv
- 2023-07-12919C-Supplementary Tables/Supplementary Table_10.csv
- __MACOSX/2023-07-12919C-Supplementary Tables/._Supplementary Table_10.csv
- 2023-07-12919C-Supplementary Tables/Supplementary Table_11.csv
- __MACOSX/2023-07-12919C-Supplementary Tables/._Supplementary Table_11.csv
- 2023-07-12919C-Supplementary Tables/Supplementary Table_8.csv
- __MACOSX/2023-07-12919C-Supplementary Tables/._Supplementary Table_8.csv
- 2023-07-12919C-Supplementary Tables/Supplementary Table_9.csv
- __MACOSX/2023-07-12919C-Supplementary Tables/._Supplementary Table_9.csv
