# Supplementary material for: Morphodynamics of human early brain organoid development
Source: Nature. 2025 Jun 18;644(8078):1010–9. doi: 10.1038/s41586-025-09151-3 (PMC12390842; doi:10.1038/s41586-025-09151-3)
Supplement: Supplementary file 4 — This zipped folder contains Supplementary Tables 1–13, plus legends. [file 41586_2025_9151_MOESM4_ESM.zip › 2023-07-12919C-Supplementary Tables/Supplementary Table_1.csv]

Genes upregulayed over pseudotime from day 5,7,11													Genes downregulayed over pseudotime from day 5,7,11
	Gene	ANOVA	ANCOVA	Resi	corr2pt_sc	corr2pt_bin	padj_ANCOVA	padj_Resi	is_pt_dep_strict	is_pt_dep_relaxed	is_ECM			Gene	ANOVA	ANCOVA	Resi	corr2pt_sc	corr2pt_bin	padj_ANCOVA	padj_Resi	is_pt_dep_strict	is_pt_dep_relaxed	is_ECM
	DDIT4	0	0	2.58E-100	0.530580505	0.99086771	0	1.90E-96	TRUE	TRUE	FALSE			PPP1R14B	0	0	1.34E-22	-0.39990984	-0.989359886	0	5.48E-20	TRUE	TRUE	FALSE
	BNIP3	0	0	1.33E-97	0.545980576	0.990782361	0	6.53E-94	TRUE	TRUE	FALSE			H2AFZ	0	0	1.53E-74	-0.510856667	-0.98916074	0	3.76E-71	TRUE	TRUE	FALSE
	PGK1	0	0	1.10E-45	0.472774487	0.989928876	0	1.34E-42	TRUE	TRUE	FALSE			MRPS34	0	0	4.65E-14	-0.347135978	-0.986714083	0	1.04E-11	TRUE	TRUE	FALSE
	PKM	0	0	4.49E-32	0.440813503	0.987027027	0	2.87E-29	TRUE	TRUE	FALSE			KRT18	0	0	2.63E-90	-0.521813436	-0.986685633	0	9.67E-87	TRUE	TRUE	TRUE
	EIF4A2	0	0	2.12E-11	0.344224303	0.986145092	0	3.87E-09	TRUE	TRUE	FALSE			FABP5	0	0	3.08E-30	-0.42716067	-0.985405405	0	1.81E-27	TRUE	TRUE	FALSE
	LDHA	0	0	5.49E-54	0.497613348	0.985775249	0	8.08E-51	TRUE	TRUE	FALSE			THY1	0	0	6.14E-102	-0.502347387	-0.983641536	0	9.03E-98	TRUE	TRUE	FALSE
	SFRP1	0	0	2.97E-67	0.496913106	0.98571835	0	6.25E-64	TRUE	TRUE	FALSE			JPT1	0	0	2.58E-39	-0.443831102	-0.982759602	0	2.11E-36	TRUE	TRUE	FALSE
	IGFBP5	0	0	9.60E-26	0.380529039	0.984978663	0	4.71E-23	TRUE	TRUE	TRUE			SRM	0	0	1.16E-21	-0.396500091	-0.982702703	0	4.39E-19	TRUE	TRUE	FALSE
	IGFBP2	0	0	7.36E-41	0.4548925	0.984921764	0	6.37E-38	TRUE	TRUE	TRUE			SSBP1	0	0	9.27E-12	-0.335108094	-0.981650071	0	1.77E-09	TRUE	TRUE	FALSE
	MALAT1	0	0	1.31E-58	0.478859041	0.983214794	0	2.15E-55	TRUE	TRUE	FALSE			CYCS	0	0	2.16E-19	-0.355262495	-0.981365576	0	6.75E-17	TRUE	TRUE	FALSE
	TXNIP	0	0	1.01E-28	0.390791855	0.982418208	0	5.53E-26	TRUE	TRUE	FALSE			PSMA7	0	0	1.12E-22	-0.386058116	-0.980995733	0	4.70E-20	TRUE	TRUE	FALSE
	HNRNPA1	0	0	2.90E-13	0.35251725	0.981536273	0	6.10E-11	TRUE	TRUE	FALSE			SFRP2	0	0	3.54E-64	-0.446766231	-0.980113798	0	6.52E-61	TRUE	TRUE	FALSE
	CRABP2	0	0	5.42E-43	0.422730891	0.981479374	0	5.32E-40	TRUE	TRUE	FALSE			HSPE1	0	0	3.42E-16	-0.351679782	-0.979829303	0	9.50E-14	TRUE	TRUE	FALSE
	STC1	0	0	1.16E-23	0.349917128	0.981024182	0	5.19E-21	TRUE	TRUE	FALSE			TIMM13	0	0	1.48E-22	-0.404740088	-0.979715505	0	5.88E-20	TRUE	TRUE	FALSE
	IGF2BP3	4.73156787709245e-319	4.73156787709245e-319	7.26E-11	0.340421562	0.98002845	6.96628738544321e-315	1.26E-08	TRUE	TRUE	FALSE			GPATCH4	0	0	5.32E-21	-0.371954536	-0.979317212	0	1.78E-18	TRUE	TRUE	FALSE
	ENO1	0	0	3.50E-17	0.372450131	0.979544808	0	1.01E-14	TRUE	TRUE	FALSE			EIF4EBP1	0	0	4.59E-21	-0.377467405	-0.978975818	0	1.57E-18	TRUE	TRUE	FALSE
	FAM162A	0	0	4.93E-37	0.44258915	0.979544808	0	3.82E-34	TRUE	TRUE	FALSE			AP2S1	4.38E-287	4.38E-287	3.92E-09	-0.316809335	-0.978890469	6.44E-283	5.78E-07	TRUE	TRUE	FALSE
	USP9X	0	0	2.15E-43	0.445174072	0.979345661	0	2.26E-40	TRUE	TRUE	FALSE			PA2G4	0	0	1.25E-18	-0.349637298	-0.978719772	0	3.84E-16	TRUE	TRUE	FALSE
	SESN3	0	0	1.29E-21	0.336422424	0.979089616	0	4.74E-19	TRUE	TRUE	FALSE			DBI	0	0	3.48E-14	-0.350884824	-0.978349929	0	8.27E-12	TRUE	TRUE	FALSE
	TPI1	0	0	1.15E-20	0.388008961	0.97829303	0	3.68E-18	TRUE	TRUE	FALSE			COPS9	1.32E-266	1.32E-266	4.10E-08	-0.302500861	-0.978207681	1.94E-262	5.21E-06	TRUE	TRUE	FALSE
	APELA	0	0	6.26E-33	0.349459979	0.978065434	0	4.19E-30	TRUE	TRUE	FALSE			PFN1	0	0	3.40E-22	-0.382533476	-0.978150782	0	1.32E-19	TRUE	TRUE	FALSE
	P4HA1	0	0	1.87E-17	0.34453089	0.977354196	0	5.50E-15	TRUE	TRUE	FALSE			TUBB2A	0	0	3.57E-11	-0.326903166	-0.977581792	0	6.34E-09	TRUE	TRUE	FALSE
	GOLGB1	0	0	1.58E-14	0.355130004	0.9771266	0	3.94E-12	TRUE	TRUE	FALSE			PRELID1	5.86E-302	5.86E-302	6.44E-10	-0.321363012	-0.977041252	8.63E-298	1.03E-07	TRUE	TRUE	FALSE
	MFGE8	0	0	9.26E-44	0.457190384	0.977069701	0	1.05E-40	TRUE	TRUE	FALSE			TOMM40	0	0	2.17E-12	-0.334302935	-0.976642959	0	4.32E-10	TRUE	TRUE	FALSE
	C4orf3	0	0	5.99E-14	0.346482019	0.974765292	0	1.32E-11	TRUE	TRUE	FALSE			SLIRP	0	0	4.44E-29	-0.417167339	-0.97655761	0	2.52E-26	TRUE	TRUE	FALSE
	SLC16A3	6.15E-254	6.15E-254	1.62E-07	0.282287968	0.973854908	9.05E-250	1.77E-05	TRUE	TRUE	FALSE			DDX39A	3.15E-230	3.15E-230	1.78E-06	-0.272859537	-0.976415363	4.63E-226	0.000163012	TRUE	TRUE	FALSE
	BNIP3L	3.51E-307	3.51E-307	3.35E-10	0.31976231	0.973029872	5.16E-303	5.54E-08	TRUE	TRUE	FALSE			RAB34	2.98E-288	2.98E-288	3.42E-09	-0.30956322	-0.976102418	4.39E-284	5.08E-07	TRUE	TRUE	FALSE
	KCNQ1OT1	0	0	1.48E-14	0.318619173	0.972745377	0	3.77E-12	TRUE	TRUE	FALSE			IER2	0	0	8.04E-23	-0.389167874	-0.975931721	0	3.48E-20	TRUE	TRUE	FALSE
	WSB1	0	0	1.13E-13	0.336893355	0.971379801	0	2.46E-11	TRUE	TRUE	FALSE			NOP10	0	0	3.14E-12	-0.341423433	-0.975874822	0	6.09E-10	TRUE	TRUE	FALSE
	UTRN	4.86E-286	4.86E-286	4.44E-09	0.295901096	0.96970128	7.16E-282	6.47E-07	TRUE	TRUE	FALSE			HMGA1	1.98E-259	1.98E-259	8.99E-08	-0.282221412	-0.975789474	2.91E-255	1.07E-05	TRUE	TRUE	FALSE
	GOLGA4	5.36E-252	5.36E-252	1.98E-07	0.2916248	0.969672831	7.89E-248	2.12E-05	TRUE	TRUE	FALSE			CXXC5	0	0	7.96E-15	-0.341575927	-0.975504979	0	2.09E-12	TRUE	TRUE	FALSE
	EEF1A1	0	0	4.47E-31	0.413618332	0.967197724	0	2.74E-28	TRUE	TRUE	FALSE			CLIC1	0	0	7.50E-27	-0.397911156	-0.975504979	0	3.81E-24	TRUE	TRUE	FALSE
	TNNT1	1.51E-284	1.51E-284	5.29E-09	0.299429856	0.96571835	2.22E-280	7.49E-07	TRUE	TRUE	FALSE			CSTB	0	0	2.13E-11	-0.328597681	-0.975391181	0	3.87E-09	TRUE	TRUE	FALSE
	EGLN1	2.08E-243	2.08E-243	4.82E-07	0.263479638	0.9656899	3.06E-239	4.90E-05	TRUE	TRUE	FALSE			MRPS12	4.56E-208	4.56E-208	1.38E-05	-0.261476549	-0.975192034	6.72E-204	0.001009934	TRUE	TRUE	FALSE
	MXI1	8.66E-196	8.66E-196	3.97E-05	0.226115755	0.964523471	1.27E-191	0.002539425	TRUE	TRUE	FALSE			NR2F6	4.40E-255	4.40E-255	1.43E-07	-0.286163066	-0.975163585	6.48E-251	1.59E-05	TRUE	TRUE	FALSE
	MIAT	0	0	1.87E-25	0.385366774	0.964381223	0	8.88E-23	TRUE	TRUE	FALSE			REXO2	0	0	4.01E-14	-0.339015566	-0.975021337	0	9.23E-12	TRUE	TRUE	FALSE
	ENO2	8.28E-253	8.28E-253	1.82E-07	0.264986289	0.964352774	1.22E-248	1.97E-05	TRUE	TRUE	FALSE			LIMD2	3.05E-273	3.05E-273	1.95E-08	-0.298309022	-0.974907539	4.48E-269	2.59E-06	TRUE	TRUE	FALSE
	SLC2A1	2.49E-131	2.49E-131	0.0039574	0.208138472	0.963869132	3.67E-127	0.135499526	FALSE	TRUE	FALSE			PMEPA1	1.02E-193	1.02E-193	4.71E-05	-0.269851115	-0.973883357	1.51E-189	0.002978187	TRUE	TRUE	FALSE
	ZC3H6	3.08E-199	3.08E-199	2.97E-05	0.239560343	0.963613087	4.53E-195	0.001976876	TRUE	TRUE	FALSE			EBNA1BP2	2.42E-225	2.42E-225	2.85E-06	-0.274849312	-0.973314367	3.56E-221	0.000239421	TRUE	TRUE	FALSE
	TSTD1	3.27E-278	3.27E-278	1.11E-08	0.314248748	0.963584637	4.81E-274	1.48E-06	TRUE	TRUE	FALSE			ADRM1	5.16412979741885e-312	5.16412979741885e-312	1.81E-10	-0.318762378	-0.972972973	7.60E-308	3.10E-08	TRUE	TRUE	FALSE
	AKAP9	2.53E-224	2.53E-224	3.13E-06	0.278852394	0.963328592	3.73E-220	0.00025633	TRUE	TRUE	FALSE			NME1	0	0	3.92E-21	-0.381765585	-0.971863442	0	1.37E-18	TRUE	TRUE	FALSE
	OBSL1	6.83E-225	6.83E-225	2.97E-06	0.261873777	0.962560455	1.01E-220	0.000247038	TRUE	TRUE	FALSE			LYAR	0	0	1.03E-12	-0.330268826	-0.971749644	0	2.07E-10	TRUE	TRUE	FALSE
	SMIM14	1.40E-158	1.40E-158	0.000683276	0.217448917	0.962446657	2.06E-154	0.031049	TRUE	TRUE	FALSE			ID3	0	0	3.25E-24	-0.338388778	-0.971721195	0	1.49E-21	TRUE	TRUE	FALSE
	MEG3	4.15E-217	4.15E-217	6.13E-06	0.285558876	0.962446657	6.11E-213	0.000477633	TRUE	TRUE	FALSE			MRPL20	2.84E-257	2.84E-257	1.13E-07	-0.3064569	-0.971351351	4.18E-253	1.30E-05	TRUE	TRUE	FALSE
	PTMS	2.03E-169	2.03E-169	0.000314704	0.248244533	0.962219061	2.99E-165	0.015977198	TRUE	TRUE	FALSE			RAN	4.74E-282	4.74E-282	7.09E-09	-0.310792132	-0.971180654	6.97E-278	9.76E-07	TRUE	TRUE	FALSE
	P3H2	0	0	3.65E-14	0.287242113	0.962133713	0	8.52E-12	TRUE	TRUE	FALSE			C1QBP	0	0	1.21E-14	-0.364853363	-0.971180654	0	3.13E-12	TRUE	TRUE	TRUE
	PHLDA1	1.05E-217	1.05E-217	5.80E-06	0.222169723	0.961906117	1.54E-213	0.000455921	TRUE	TRUE	FALSE			SLC1A5	9.56E-257	9.56E-257	1.20E-07	-0.287940904	-0.971180654	1.41E-252	1.36E-05	TRUE	TRUE	FALSE
	DARS	1.48E-145	1.48E-145	0.001637027	0.234465523	0.960113798	2.17E-141	0.065672886	TRUE	TRUE	FALSE			RASGRP2	1.02E-305	1.02E-305	4.03E-10	-0.329189875	-0.97083926	1.51E-301	6.51E-08	TRUE	TRUE	FALSE
	ALCAM	2.37E-224	2.37E-224	3.13E-06	0.22091884	0.960113798	3.49E-220	0.00025633	TRUE	TRUE	FALSE			SIVA1	2.12803242207305e-311	2.12803242207305e-311	1.96E-10	-0.31424536	-0.970583215	3.13E-307	3.31E-08	TRUE	TRUE	FALSE
	BBX	1.03E-171	1.03E-171	0.000265561	0.24236655	0.959630156	1.52E-167	0.013670812	TRUE	TRUE	FALSE			EIF2S2	0	0	1.32E-13	-0.337561674	-0.96972973	0	2.81E-11	TRUE	TRUE	FALSE
	KDM5B	9.07E-202	9.07E-202	2.39E-05	0.267326015	0.958947368	1.34E-197	0.001629839	TRUE	TRUE	FALSE			NIFK	8.82E-229	8.82E-229	2.05E-06	-0.269574156	-0.96970128	1.30E-224	0.000178553	TRUE	TRUE	FALSE
	ZNF292	3.14E-173	3.14E-173	0.00023711	0.239778476	0.958947368	4.62E-169	0.012335582	TRUE	TRUE	FALSE			PAK1IP1	2.84E-258	2.84E-258	1.02E-07	-0.285061513	-0.969615932	4.19E-254	1.19E-05	TRUE	TRUE	FALSE
	PDK1	1.97E-184	1.97E-184	1.00E-04	0.229058607	0.958691323	2.90E-180	0.005886876	TRUE	TRUE	FALSE			HSPA8	0	0	6.61E-43	-0.444262971	-0.969502134	0	6.08E-40	TRUE	TRUE	FALSE
	MYO6	6.02E-158	6.02E-158	0.000714046	0.215707307	0.958349929	8.87E-154	0.032149531	TRUE	TRUE	FALSE			EEF1E1	1.13E-217	1.13E-217	5.82E-06	-0.258349023	-0.969359886	1.66E-213	0.000455921	TRUE	TRUE	FALSE
	ZIC2	0	0	5.17E-16	0.359902133	0.95826458	0	1.38E-13	TRUE	TRUE	FALSE			NOL7	9.52E-284	9.52E-284	5.82E-09	-0.302951475	-0.969274538	1.40E-279	8.12E-07	TRUE	TRUE	FALSE
	FXR1	1.69E-148	1.69E-148	0.001351414	0.235653162	0.957980085	2.50E-144	0.055269072	TRUE	TRUE	FALSE			AURKAIP1	3.06E-278	3.06E-278	1.10E-08	-0.313746995	-0.969246088	4.50E-274	1.48E-06	TRUE	TRUE	FALSE
	ZKSCAN1	8.39E-125	8.39E-125	0.005787676	0.196502177	0.957382646	1.24E-120	0.179772047	FALSE	TRUE	FALSE			DDX21	0	0	3.64E-13	-0.326447084	-0.969246088	0	7.54E-11	TRUE	TRUE	FALSE
	MSI2	1.87E-129	1.87E-129	0.004421211	0.208135606	0.957354196	2.75E-125	0.146937898	FALSE	TRUE	FALSE			RANBP1	0	0	1.75E-14	-0.321734174	-0.969046942	0	4.21E-12	TRUE	TRUE	FALSE
	NIPSNAP1	4.62E-139	4.62E-139	0.002472262	0.232417132	0.957211949	6.80E-135	0.092618603	TRUE	TRUE	FALSE			PPIB	3.35E-281	3.35E-281	7.83E-09	-0.305964744	-0.968421053	4.93E-277	1.07E-06	TRUE	TRUE	FALSE
	CHMP2A	2.12E-197	2.12E-197	3.47E-05	0.261942998	0.95715505	3.12E-193	0.002247917	TRUE	TRUE	FALSE			NDUFS6	1.16E-264	1.16E-264	5.09E-08	-0.29712712	-0.968364154	1.71E-260	6.35E-06	TRUE	TRUE	FALSE
	CCDC88A	5.28E-175	5.28E-175	0.000207454	0.249726286	0.957041252	7.78E-171	0.01110672	TRUE	TRUE	FALSE			PARK7	2.19E-188	2.19E-188	7.29E-05	-0.256280152	-0.968335704	3.22E-184	0.004488095	TRUE	TRUE	FALSE
	ID2	3.27E-198	3.27E-198	3.24E-05	0.221786362	0.956813656	4.81E-194	0.002117858	TRUE	TRUE	FALSE			CENPX	0	0	2.39E-11	-0.313222415	-0.968278805	0	4.30E-09	TRUE	TRUE	FALSE
	TERF1	2.90E-195	2.90E-195	4.14E-05	0.282371988	0.956614509	4.26E-191	0.002641478	TRUE	TRUE	FALSE			MRPS15	5.51E-208	5.51E-208	1.39E-05	-0.271496545	-0.968079659	8.12E-204	0.001009934	TRUE	TRUE	FALSE
	MIR210HG	5.07E-210	5.07E-210	1.16E-05	0.249500786	0.954964438	7.46E-206	0.000860205	TRUE	TRUE	FALSE			MRPL52	1.66E-173	1.66E-173	0.000232235	-0.24109937	-0.967539118	2.44E-169	0.012124831	TRUE	TRUE	FALSE
	EIF4B	8.22E-201	8.22E-201	2.60E-05	0.27866766	0.954537696	1.21E-196	0.001760904	TRUE	TRUE	FALSE			SLC7A5	1.06E-205	1.06E-205	1.70E-05	-0.279504286	-0.967539118	1.55E-201	0.00118699	TRUE	TRUE	FALSE
	MARCKS	2.80E-156	2.80E-156	0.000801072	0.243414221	0.954452347	4.12E-152	0.03563196	TRUE	TRUE	FALSE			NIP7	7.17E-179	7.17E-179	0.000154387	-0.241241685	-0.96745377	1.06E-174	0.008742486	TRUE	TRUE	FALSE
	INSIG2	1.34E-155	1.34E-155	0.000839337	0.19038541	0.954139403	1.98E-151	0.036998664	TRUE	TRUE	FALSE			RBPMS2	2.62E-307	2.62E-307	3.29E-10	-0.30500138	-0.967396871	3.85E-303	5.51E-08	TRUE	TRUE	FALSE
	RORA	2.19E-206	2.19E-206	1.60E-05	0.220540193	0.954139403	3.23E-202	0.001128909	TRUE	TRUE	FALSE			TOMM7	8.96E-266	8.96E-266	4.50E-08	-0.29777863	-0.967254623	1.32E-261	5.66E-06	TRUE	TRUE	FALSE
	NEFL	1.40E-216	1.40E-216	6.44E-06	0.23234761	0.953456615	2.06E-212	0.000493487	TRUE	TRUE	FALSE			ETV4	0	0	2.58E-18	-0.367365094	-0.96688478	0	7.75E-16	TRUE	TRUE	FALSE
	KMT2E	2.50E-178	2.50E-178	0.000160969	0.230564317	0.953086771	3.68E-174	0.0090713	TRUE	TRUE	FALSE			PEBP1	2.48E-226	2.48E-226	2.59E-06	-0.275851491	-0.965462304	3.65E-222	0.00022045	TRUE	TRUE	FALSE
	TCAF1	3.94E-158	3.94E-158	0.000704993	0.213066188	0.952972973	5.80E-154	0.031839292	TRUE	TRUE	FALSE			PYCR2	6.04E-207	6.04E-207	1.53E-05	-0.263948707	-0.965291607	8.90E-203	0.001085282	TRUE	TRUE	FALSE
	CUZD1	2.11E-298	2.11E-298	1.00E-09	0.251854578	0.952944523	3.11E-294	1.55E-07	TRUE	TRUE	FALSE			PHF5A	7.10E-238	7.10E-238	8.42E-07	-0.276449726	-0.965291607	1.05E-233	8.15E-05	TRUE	TRUE	FALSE
	TTC3	6.70E-131	6.70E-131	0.004059601	0.185399598	0.952091038	9.86E-127	0.138355337	FALSE	TRUE	FALSE			NUDC	5.51E-285	5.51E-285	5.03E-09	-0.284587134	-0.965206259	8.11E-281	7.20E-07	TRUE	TRUE	FALSE
	VLDLR	6.54E-121	6.54E-121	0.007206375	0.16521948	0.951721195	9.62E-117	0.215649296	FALSE	TRUE	FALSE			DNMT3B	2.00E-291	2.00E-291	2.34E-09	-0.308349603	-0.964637269	2.95E-287	3.51E-07	TRUE	TRUE	FALSE
	WDR60	1.51E-222	1.51E-222	3.70E-06	0.230359101	0.951237553	2.23E-218	0.000297983	TRUE	TRUE	FALSE			PPA1	1.56E-237	1.56E-237	8.71E-07	-0.277981488	-0.964409673	2.29E-233	8.32E-05	TRUE	TRUE	FALSE
	TRAPPC6A	1.20E-169	1.20E-169	0.00030948	0.231567672	0.951180654	1.77E-165	0.015766347	TRUE	TRUE	FALSE			TUFM	3.43E-145	3.43E-145	0.001676274	-0.221371777	-0.963755334	5.06E-141	0.066400816	TRUE	TRUE	FALSE
	ZNF160	3.86E-122	3.86E-122	0.00672846	0.183271281	0.950583215	5.69E-118	0.20341501	FALSE	TRUE	FALSE			NDUFAF8	1.90E-242	1.90E-242	5.32E-07	-0.284711978	-0.962759602	2.80E-238	5.36E-05	TRUE	TRUE	FALSE
	PNRC1	0	0	6.15E-13	0.295659031	0.949957326	0	1.26E-10	TRUE	TRUE	FALSE			EMG1	1.03E-194	1.03E-194	4.34E-05	-0.255335349	-0.962674253	1.52E-190	0.002753624	TRUE	TRUE	FALSE
	MMP16	1.22E-144	1.22E-144	0.001736903	0.1773875	0.949331437	1.80E-140	0.068193145	TRUE	TRUE	TRUE			MRPS6	5.45E-257	5.45E-257	1.17E-07	-0.276775501	-0.962332859	8.03E-253	1.33E-05	TRUE	TRUE	FALSE
	BST2	7.19E-190	7.19E-190	6.46E-05	0.212604716	0.949018492	1.06E-185	0.004013779	TRUE	TRUE	FALSE			TRAF4	2.69E-196	2.69E-196	3.80E-05	-0.258602497	-0.962162162	3.95E-192	0.002455072	TRUE	TRUE	FALSE
	PRKAA2	5.09E-130	5.09E-130	0.00427657	0.185874531	0.948819346	7.49E-126	0.143523687	FALSE	TRUE	FALSE			SEC11C	3.64E-139	3.64E-139	0.002456407	-0.218976957	-0.961763869	5.36E-135	0.092495343	TRUE	TRUE	FALSE
	GTF2I	2.41E-149	2.41E-149	0.001277955	0.24516766	0.948449502	3.54E-145	0.052852074	TRUE	TRUE	FALSE			FDPS	5.36E-231	5.36E-231	1.65E-06	-0.256712054	-0.96173542	7.90E-227	0.00015323	TRUE	TRUE	FALSE
	CHD9	2.95E-145	2.95E-145	0.001669131	0.211370567	0.94802276	4.34E-141	0.066400816	TRUE	TRUE	FALSE			GAL	9.84E-215	9.84E-215	7.61E-06	-0.273402833	-0.961394026	1.45E-210	0.000580842	TRUE	TRUE	FALSE
	ATRX	3.56E-164	3.56E-164	0.000460471	0.246665576	0.947652916	5.24E-160	0.022155299	TRUE	TRUE	FALSE			TIMM8B	8.74E-184	8.74E-184	0.000105208	-0.247228961	-0.961394026	1.29E-179	0.00617124	TRUE	TRUE	FALSE
	FILIP1	1.67E-189	1.67E-189	6.66E-05	0.219557302	0.947112376	2.46E-185	0.004117248	TRUE	TRUE	FALSE			TMA7	1.97E-206	1.97E-206	1.60E-05	-0.259066238	-0.961194879	2.91E-202	0.001128909	TRUE	TRUE	FALSE
	GPBP1	2.19E-91	2.19E-91	0.031847919	0.183586334	0.946827881	3.23E-87	0.508107933	FALSE	TRUE	FALSE			ATP6V0B	6.16E-217	6.16E-217	6.23E-06	-0.271585475	-0.961024182	9.07E-213	0.000482646	TRUE	TRUE	FALSE
	ESYT2	1.77E-125	1.77E-125	0.005568502	0.153833728	0.946770982	2.61E-121	0.175556873	FALSE	TRUE	FALSE			CCT2	1.04E-258	1.04E-258	9.72E-08	-0.290133799	-0.960995733	1.53E-254	1.14E-05	TRUE	TRUE	FALSE
	FGF11	5.68E-178	5.68E-178	0.000165449	0.211829901	0.946543385	8.37E-174	0.009261977	TRUE	TRUE	FALSE			RAB17	3.66E-185	3.66E-185	9.43E-05	-0.264493849	-0.960825036	5.38E-181	0.005577029	TRUE	TRUE	FALSE
	DDX17	2.03E-154	2.03E-154	0.000909652	0.247074622	0.94628734	2.99E-150	0.039506782	TRUE	TRUE	FALSE			MRPL32	7.00E-203	7.00E-203	2.17E-05	-0.260316914	-0.960796586	1.03E-198	0.001494978	TRUE	TRUE	FALSE
	UPK1A-AS1	2.68E-102	2.68E-102	0.019066268	0.161162039	0.946088193	3.94E-98	0.456855439	FALSE	TRUE	FALSE			DHCR24	0	0	2.97E-12	-0.314582779	-0.960654339	0	5.84E-10	TRUE	TRUE	FALSE
	QKI	5.82E-131	5.82E-131	0.004044959	0.220833398	0.945177809	8.57E-127	0.138176171	FALSE	TRUE	FALSE			OCIAD2	2.64E-301	2.64E-301	6.99E-10	-0.306563122	-0.960540541	3.89E-297	1.11E-07	TRUE	TRUE	FALSE
	CDKN1C	2.69E-156	2.69E-156	0.000800107	0.177501579	0.945177809	3.96E-152	0.03563196	TRUE	TRUE	FALSE			NOP56	1.63E-238	1.63E-238	7.90E-07	-0.27902112	-0.960540541	2.41E-234	7.70E-05	TRUE	TRUE	FALSE
	BOD1L1	2.54E-120	2.54E-120	0.007446237	0.20660996	0.944182077	3.74E-116	0.221030133	FALSE	TRUE	FALSE			MRPL51	1.16E-173	1.16E-173	0.000229568	-0.243803777	-0.960341394	1.71E-169	0.012028207	TRUE	TRUE	FALSE
	CD99	9.97E-111	9.97E-111	0.012462487	0.176169005	0.943783784	1.47E-106	0.334217103	FALSE	TRUE	FALSE			CCDC85B	3.48E-248	3.48E-248	2.95E-07	-0.272998027	-0.960056899	5.13E-244	3.08E-05	TRUE	TRUE	FALSE
	ATP11A	3.73E-154	3.73E-154	0.000926068	0.193245418	0.943470839	5.49E-150	0.040101466	TRUE	TRUE	FALSE			TUBA1C	0	0	1.67E-11	-0.316687323	-0.959943101	0	3.11E-09	TRUE	TRUE	FALSE
	SELENOP	1.00E-224	1.00E-224	3.02E-06	0.218252263	0.943157895	1.48E-220	0.000249564	TRUE	TRUE	FALSE			MRTO4	6.60E-254	6.60E-254	1.62E-07	-0.286555298	-0.959886202	9.71E-250	1.77E-05	TRUE	TRUE	FALSE
	CA11	2.91E-220	2.91E-220	4.58E-06	0.242849715	0.942930299	4.28E-216	0.000366733	TRUE	TRUE	FALSE			CLTA	6.30E-176	6.30E-176	0.000193422	-0.251425684	-0.959772404	9.28E-172	0.010586458	TRUE	TRUE	FALSE
	NMU	6.34E-132	6.34E-132	0.00381989	0.182807321	0.942759602	9.34E-128	0.131976988	FALSE	TRUE	FALSE			SRSF9	1.45E-139	1.45E-139	0.0023961	-0.215821877	-0.959715505	2.14E-135	0.090922098	TRUE	TRUE	FALSE
	CASC10	7.50E-149	7.50E-149	0.001320268	0.186710339	0.942503556	1.10E-144	0.054296931	TRUE	TRUE	FALSE			LMO4	1.38E-233	1.38E-233	1.29E-06	-0.272151462	-0.959687055	2.03E-229	0.000120554	TRUE	TRUE	FALSE
	PGM1	9.32E-94	9.32E-94	0.028589153	0.159477123	0.941906117	1.37E-89	0.508107933	FALSE	TRUE	FALSE			POMP	8.89E-176	8.89E-176	0.000195636	-0.239793313	-0.959630156	1.31E-171	0.010663353	TRUE	TRUE	FALSE
	PTPRF	8.48E-88	8.48E-88	0.037354834	0.178801986	0.941650071	1.25E-83	0.508107933	FALSE	TRUE	FALSE			TXNDC17	2.37E-227	2.37E-227	2.35E-06	-0.271364426	-0.959317212	3.49E-223	0.000202378	TRUE	TRUE	FALSE
	ACBD5	2.04E-117	2.04E-117	0.008732943	0.170881535	0.94116643	3.00E-113	0.252108077	FALSE	TRUE	FALSE			BUD31	4.67E-166	4.67E-166	0.000402157	-0.232693894	-0.959203414	6.88E-162	0.019736528	TRUE	TRUE	FALSE
	DSP	5.93E-213	5.93E-213	8.94E-06	0.256983387	0.940853485	8.74E-209	0.000675274	TRUE	TRUE	FALSE			SNRPB	8.15E-241	8.15E-241	6.27E-07	-0.272826238	-0.959089616	1.20E-236	6.20E-05	TRUE	TRUE	FALSE
	GABPB1-AS1	4.91E-208	4.91E-208	1.39E-05	0.243391794	0.940853485	7.23E-204	0.001009934	TRUE	TRUE	FALSE			LEFTY1	3.30E-185	3.30E-185	9.40E-05	-0.295449863	-0.958918919	4.85E-181	0.005577029	TRUE	TRUE	FALSE
	MAP7	3.56E-125	3.56E-125	0.005665759	0.207694107	0.94056899	5.24E-121	0.1774829	FALSE	TRUE	FALSE			MRPL47	3.30E-164	3.30E-164	0.00045939	-0.229505669	-0.958549075	4.86E-160	0.022155299	TRUE	TRUE	FALSE
	TMEM106B	6.31E-165	6.31E-165	0.0004363	0.205849076	0.940199147	9.29E-161	0.021200149	TRUE	TRUE	FALSE			UCHL1	4.98E-230	4.98E-230	1.82E-06	-0.272594428	-0.958549075	7.33E-226	0.000165154	TRUE	TRUE	FALSE
	ST13	3.89E-124	3.89E-124	0.006011356	0.224781682	0.940170697	5.73E-120	0.185935275	FALSE	TRUE	FALSE			PSAT1	6.66E-252	6.66E-252	2.00E-07	-0.274317353	-0.958349929	9.81E-248	2.12E-05	TRUE	TRUE	FALSE
	H1F0	3.95E-140	3.95E-140	0.002312687	0.197693404	0.940056899	5.81E-136	0.08798368	TRUE	TRUE	FALSE			BRMS1	3.30E-105	3.30E-105	0.016510807	-0.199143747	-0.95826458	4.86E-101	0.414120283	FALSE	TRUE	FALSE
	TOMM20	1.20E-120	1.20E-120	0.007312663	0.21609974	0.939715505	1.77E-116	0.21794399	FALSE	TRUE	FALSE			RRS1	3.75E-180	3.75E-180	0.00013982	-0.245298831	-0.958179232	5.52E-176	0.008009995	TRUE	TRUE	FALSE
	PLOD2	1.90E-139	1.90E-139	0.002413586	0.192303294	0.939544808	2.80E-135	0.091350206	TRUE	TRUE	FALSE			GRWD1	1.69E-168	1.69E-168	0.000336721	-0.236578636	-0.957951636	2.49E-164	0.016977879	TRUE	TRUE	FALSE
	UBXN7	2.17E-70	2.17E-70	0.076042879	0.155448756	0.93943101	3.20E-66	0.508107933	FALSE	TRUE	FALSE			ITM2C	1.21E-172	1.21E-172	0.000247783	-0.237701551	-0.957524893	1.79E-168	0.012845431	TRUE	TRUE	FALSE
	OGA	5.23E-130	5.23E-130	0.004279488	0.220585358	0.939231863	7.70E-126	0.143523687	FALSE	TRUE	FALSE			CD320	9.96E-156	9.96E-156	0.00083189	-0.227139935	-0.957411095	1.47E-151	0.036891336	TRUE	TRUE	FALSE
	SLC25A36	9.27E-102	9.27E-102	0.019575374	0.186003772	0.938748222	1.37E-97	0.466356363	FALSE	TRUE	FALSE			GARS	3.17E-258	3.17E-258	1.02E-07	-0.28747513	-0.957354196	4.67E-254	1.19E-05	TRUE	TRUE	FALSE
	WDR54	1.94E-210	1.94E-210	1.12E-05	0.256172697	0.938719772	2.86E-206	0.000833077	TRUE	TRUE	FALSE			ACAT2	8.19E-262	8.19E-262	6.95E-08	-0.282095966	-0.957325747	1.21E-257	8.45E-06	TRUE	TRUE	FALSE
	KDM3A	6.70E-142	6.70E-142	0.002068632	0.189420422	0.938719772	9.86E-138	0.079313724	TRUE	TRUE	FALSE			SEMA6A	0	0	4.16E-17	-0.347949113	-0.957297297	0	1.18E-14	TRUE	TRUE	FALSE
	CGNL1	2.07E-179	2.07E-179	0.000148096	0.213757966	0.938435277	3.05E-175	0.008418592	TRUE	TRUE	FALSE			MRPL21	1.15E-130	1.15E-130	0.004116116	-0.207249276	-0.957240398	1.69E-126	0.139634959	FALSE	TRUE	FALSE
	BRWD3	1.89E-101	1.89E-101	0.019873174	0.165863646	0.938150782	2.79E-97	0.470406326	FALSE	TRUE	FALSE			MRPS23	4.46E-134	4.46E-134	0.00335672	-0.211259016	-0.956927454	6.57E-130	0.118515558	FALSE	TRUE	FALSE
	MAF	2.91E-159	2.91E-159	0.000651601	0.20496645	0.938036984	4.28E-155	0.029979773	TRUE	TRUE	FALSE			GTF3C6	2.33E-193	2.33E-193	4.85E-05	-0.253040206	-0.956842105	3.44E-189	0.003054454	TRUE	TRUE	FALSE
	POU3F4	1.85E-166	1.85E-166	0.000390596	0.202330808	0.937752489	2.72E-162	0.01923328	TRUE	TRUE	FALSE			MIDN	6.55E-183	6.55E-183	0.000112717	-0.239853794	-0.956671408	9.64E-179	0.006585433	TRUE	TRUE	FALSE
	HLTF	1.04E-174	1.04E-174	0.0002121	0.240755651	0.93769559	1.53E-170	0.011314332	TRUE	TRUE	FALSE			TMEM97	6.31E-174	6.31E-174	0.000225027	-0.225939821	-0.956443812	9.30E-170	0.011874833	TRUE	TRUE	FALSE
	PCMTD1	3.96E-97	3.96E-97	0.024439428	0.164105731	0.937553343	5.83E-93	0.508107933	FALSE	TRUE	FALSE			NOP16	2.22E-235	2.22E-235	1.08E-06	-0.277053436	-0.956386913	3.27E-231	0.000101728	TRUE	TRUE	FALSE
	R3HDM2	3.91E-99	3.91E-99	0.022220103	0.16147349	0.937325747	5.75E-95	0.506418856	FALSE	TRUE	FALSE			SURF2	2.64E-191	2.64E-191	5.75E-05	-0.252251768	-0.956187767	3.89E-187	0.00358571	TRUE	TRUE	FALSE
	PWAR6	3.83E-128	3.83E-128	0.004773753	0.22296962	0.937041252	5.64E-124	0.15549551	FALSE	TRUE	FALSE			TUBB2B	2.08E-198	2.08E-198	3.18E-05	-0.248862658	-0.955960171	3.07E-194	0.002092514	TRUE	TRUE	FALSE
	CLDN3	1.01E-80	1.01E-80	0.05050186	0.135485372	0.933911807	1.49E-76	0.508107933	FALSE	TRUE	FALSE			IMP4	1.55E-150	1.55E-150	0.001180843	-0.225707327	-0.955590327	2.28E-146	0.049513734	TRUE	TRUE	FALSE
	PFKFB4	1.67E-110	1.67E-110	0.012608284	0.168008661	0.933285917	2.46E-106	0.336899767	FALSE	TRUE	FALSE			PRMT1	6.32E-163	6.32E-163	0.000503417	-0.242863894	-0.955277383	9.31E-159	0.024064314	TRUE	TRUE	FALSE
	FBXO17	1.06E-75	1.06E-75	0.061892572	0.143453865	0.933200569	1.56E-71	0.508107933	FALSE	TRUE	FALSE			ARPC5L	2.55E-231	2.55E-231	1.60E-06	-0.270176728	-0.955163585	3.75E-227	0.000149444	TRUE	TRUE	FALSE
	MYH10	1.41E-198	1.41E-198	3.14E-05	0.2665065	0.932887624	2.07E-194	0.002079628	TRUE	TRUE	FALSE			FAM136A	1.02E-177	1.02E-177	0.000168723	-0.244670901	-0.955049787	1.51E-173	0.009374013	TRUE	TRUE	FALSE
	BPTF	1.59E-107	1.59E-107	0.014691965	0.208733985	0.932460882	2.34E-103	0.377504018	FALSE	TRUE	FALSE			MGST1	3.86E-241	3.86E-241	6.07E-07	-0.272108226	-0.954765292	5.69E-237	6.04E-05	TRUE	TRUE	FALSE
	GPI	6.13E-130	6.13E-130	0.004296968	0.227295996	0.932375533	9.02E-126	0.14378242	FALSE	TRUE	FALSE			SUB1	5.31E-186	5.31E-186	8.82E-05	-0.254444063	-0.954679943	7.82E-182	0.005280658	TRUE	TRUE	FALSE
	DHTKD1	2.74E-61	2.74E-61	0.105847149	0.139253833	0.932347084	4.03E-57	0.508107933	FALSE	TRUE	FALSE			TOMM22	2.19E-118	2.19E-118	0.008283921	-0.193658159	-0.95428165	3.23E-114	0.240560482	FALSE	TRUE	FALSE
	ZMYM2	1.02E-121	1.02E-121	0.006889992	0.211040068	0.932318634	1.51E-117	0.20744652	FALSE	TRUE	FALSE			LSM3	9.03E-167	9.03E-167	0.000381885	-0.236750364	-0.954025605	1.33E-162	0.018930944	TRUE	TRUE	FALSE
	RIOK3	2.23E-104	2.23E-104	0.017207745	0.159121837	0.93200569	3.28E-100	0.42795546	FALSE	TRUE	FALSE			LYPLA2	2.19E-135	2.19E-135	0.00310046	-0.213858341	-0.953854908	3.23E-131	0.111065861	FALSE	TRUE	FALSE
	TNNI3	3.63E-98	3.63E-98	0.023268346	0.173174597	0.931664296	5.34E-94	0.508107933	FALSE	TRUE	FALSE			SPIB	9.74E-95	9.74E-95	0.027325585	-0.201135719	-0.953826458	1.43E-90	0.508107933	FALSE	TRUE	FALSE
	LRIG1	8.26E-119	8.26E-119	0.008093577	0.19190954	0.931607397	1.22E-114	0.237286003	FALSE	TRUE	FALSE			TIMM44	2.38E-128	2.38E-128	0.004716687	-0.210597851	-0.953598862	3.51E-124	0.155008432	FALSE	TRUE	FALSE
	CHD3	4.43E-128	4.43E-128	0.004791373	0.17979805	0.930241821	6.52E-124	0.155724924	FALSE	TRUE	FALSE			BEX1	2.24E-256	2.24E-256	1.25E-07	-0.287216503	-0.953570413	3.30E-252	1.39E-05	TRUE	TRUE	FALSE
	TNRC6B	1.58E-114	1.58E-114	0.01020383	0.206609541	0.929900427	2.33E-110	0.285451468	FALSE	TRUE	FALSE			HRAS	2.99E-146	2.99E-146	0.001565164	-0.227152859	-0.953570413	4.41E-142	0.063265231	TRUE	TRUE	FALSE
	ZMAT1	1.70E-65	1.70E-65	0.091153579	0.137261822	0.929815078	2.50E-61	0.508107933	FALSE	TRUE	FALSE			SNU13	7.76E-146	7.76E-146	0.001607681	-0.217365983	-0.953541963	1.14E-141	0.064671807	TRUE	TRUE	FALSE
	MDK	1.74E-271	1.74E-271	2.38E-08	0.306306315	0.929615932	2.56E-267	3.13E-06	TRUE	TRUE	FALSE			APOC1	1.07E-148	1.07E-148	0.001333703	-0.2228792	-0.953513514	1.57E-144	0.0546967	TRUE	TRUE	FALSE
	GUCA1A	1.58E-204	1.58E-204	1.88E-05	0.213028175	0.929530583	2.32E-200	0.001308612	TRUE	TRUE	FALSE			RAC1	1.06E-283	1.06E-283	5.85E-09	-0.30630675	-0.953371266	1.57E-279	8.12E-07	TRUE	TRUE	FALSE
	MINDY2	9.77E-82	9.77E-82	0.048413976	0.156502564	0.929103841	1.44E-77	0.508107933	FALSE	TRUE	FALSE			TCEAL8	1.10E-175	1.10E-175	0.000197	-0.242719168	-0.953342817	1.62E-171	0.010663353	TRUE	TRUE	FALSE
	PIAS2	1.37E-98	1.37E-98	0.022804462	0.169621377	0.928335704	2.01E-94	0.508107933	FALSE	TRUE	FALSE			SNRPG	2.23E-259	2.23E-259	9.04E-08	-0.282149456	-0.953257468	3.28E-255	1.07E-05	TRUE	TRUE	FALSE
	ADM	4.91E-164	4.91E-164	0.000465106	0.19186824	0.92799431	7.24E-160	0.022305374	TRUE	TRUE	FALSE			POP7	4.36E-207	4.36E-207	1.51E-05	-0.254060927	-0.95311522	6.41E-203	0.001077013	TRUE	TRUE	FALSE
	PDCD4	1.17E-111	1.17E-111	0.011871813	0.17653573	0.927226174	1.72E-107	0.320125832	FALSE	TRUE	FALSE			HESX1	1.85E-138	1.85E-138	0.002566751	-0.234347711	-0.953086771	2.73E-134	0.095671581	TRUE	TRUE	FALSE
	SLC16A1	2.10E-134	2.10E-134	0.003291128	0.223053553	0.927083926	3.10E-130	0.116759709	FALSE	TRUE	FALSE			RRP36	3.54E-174	3.54E-174	0.000220801	-0.239612397	-0.952887624	5.21E-170	0.011735919	TRUE	TRUE	FALSE
	INSR	3.85E-103	3.85E-103	0.018293433	0.159719541	0.927083926	5.66E-99	0.443713705	FALSE	TRUE	FALSE			ARHGDIA	3.01E-199	3.01E-199	2.97E-05	-0.25317137	-0.952802276	4.44E-195	0.001976876	TRUE	TRUE	FALSE
	RABGAP1L	1.37E-240	1.37E-240	6.41E-07	0.250132672	0.927055477	2.01E-236	6.29E-05	TRUE	TRUE	FALSE			LINC00678	2.07E-176	2.07E-176	0.000186437	-0.25269487	-0.952716927	3.05E-172	0.010280584	TRUE	TRUE	FALSE
	CDH1	2.63E-92	2.63E-92	0.030546586	0.178967175	0.925945946	3.87E-88	0.508107933	FALSE	TRUE	TRUE			AP000459.2	5.26E-202	5.26E-202	2.34E-05	-0.290102046	-0.952631579	7.75E-198	0.001604562	TRUE	TRUE	FALSE
	IMPDH2	1.71E-97	1.71E-97	0.024022871	0.198748113	0.925803698	2.52E-93	0.508107933	FALSE	TRUE	FALSE			CYB5A	1.12E-297	1.12E-297	1.09E-09	-0.294249445	-0.952204836	1.65E-293	1.68E-07	TRUE	TRUE	FALSE
	CCDC151	3.23E-78	3.23E-78	0.05595446	0.145494767	0.92512091	4.75E-74	0.508107933	FALSE	TRUE	FALSE			PSME3	2.06E-147	2.06E-147	0.001451076	-0.220630499	-0.952091038	3.04E-143	0.058854507	TRUE	TRUE	FALSE
	CRYL1	7.40E-117	7.40E-117	0.009002498	0.178783574	0.925035562	1.09E-112	0.259176974	FALSE	TRUE	FALSE			UBE2S	2.70E-137	2.70E-137	0.002758267	-0.205027008	-0.951920341	3.98E-133	0.101408825	FALSE	TRUE	FALSE
	C4orf47	1.71E-67	1.71E-67	0.084740645	0.132394128	0.924523471	2.52E-63	0.508107933	FALSE	TRUE	FALSE			SEPHS1	0	0	6.16E-33	-0.366426627	-0.951863442	0	4.19E-30	TRUE	TRUE	FALSE
	RHOQ	1.32E-99	1.32E-99	0.021724603	0.168673939	0.924324324	1.95E-95	0.501423148	FALSE	TRUE	FALSE			PPAN	8.52E-95	8.52E-95	0.02725237	-0.189646438	-0.951692745	1.25E-90	0.508107933	FALSE	TRUE	FALSE
	STX16	8.09E-108	8.09E-108	0.014473743	0.179762876	0.924039829	1.19E-103	0.373575245	FALSE	TRUE	FALSE			CKS2	8.81E-217	8.81E-217	6.32E-06	-0.243508375	-0.951578947	1.30E-212	0.000486999	TRUE	TRUE	FALSE
	PODXL	1.93E-197	1.93E-197	3.45E-05	0.25783416	0.923954481	2.84E-193	0.002247917	TRUE	TRUE	FALSE			MARCKSL1	3.04E-226	3.04E-226	2.61E-06	-0.260545496	-0.951522048	4.48E-222	0.000221052	TRUE	TRUE	FALSE
	SLC2A3	3.71E-83	3.71E-83	0.045612271	0.153734167	0.923783784	5.47E-79	0.508107933	FALSE	TRUE	FALSE			POLR3G	1.42E-230	1.42E-230	1.72E-06	-0.263425131	-0.951465149	2.10E-226	0.00015866	TRUE	TRUE	FALSE
	ZNF608	3.89E-72	3.89E-72	0.07114062	0.132638621	0.923698435	5.73E-68	0.508107933	FALSE	TRUE	FALSE			CFL1	5.29E-220	5.29E-220	4.70E-06	-0.269788312	-0.95140825	7.79E-216	0.000373676	TRUE	TRUE	FALSE
	TMEM256	1.45E-118	1.45E-118	0.008202265	0.21539319	0.922617354	2.13E-114	0.239492841	FALSE	TRUE	FALSE			SEC61B	8.90E-174	8.90E-174	0.000227562	-0.24598797	-0.951379801	1.31E-169	0.011965691	TRUE	TRUE	FALSE
	ZNF644	3.23E-72	3.23E-72	0.070918608	0.152543846	0.921906117	4.75E-68	0.508107933	FALSE	TRUE	FALSE			SNRPF	8.61E-158	8.61E-158	0.000721761	-0.227521057	-0.951038407	1.27E-153	0.032397809	TRUE	TRUE	FALSE
	PLAG1	2.08E-68	2.08E-68	0.081916144	0.125594542	0.921906117	3.07E-64	0.508107933	FALSE	TRUE	FALSE			SLC3A2	3.43E-138	3.43E-138	0.002609581	-0.215118092	-0.950953058	5.05E-134	0.097022361	TRUE	TRUE	FALSE
	ACVR2B	1.46E-73	1.46E-73	0.067322663	0.169068522	0.92173542	2.15E-69	0.508107933	FALSE	TRUE	FALSE			POLR2F	2.88E-128	2.88E-128	0.004739357	-0.203380548	-0.950782361	4.24E-124	0.155114795	FALSE	TRUE	FALSE
	NAP1L1	1.38E-137	1.38E-137	0.002709308	0.217992245	0.921251778	2.04E-133	0.100223963	FALSE	TRUE	FALSE			MRPL11	1.40E-101	1.40E-101	0.01974578	-0.184966065	-0.950611664	2.06E-97	0.468898575	FALSE	TRUE	FALSE
	ANKRD37	1.10E-73	1.10E-73	0.066997574	0.132317312	0.920910384	1.62E-69	0.508107933	FALSE	TRUE	FALSE			UBE2I	3.15E-158	3.15E-158	0.000700275	-0.22831452	-0.950611664	4.64E-154	0.031723526	TRUE	TRUE	FALSE
	CCNG1	2.78E-116	2.78E-116	0.009286867	0.19941169	0.919573257	4.10E-112	0.265877891	FALSE	TRUE	FALSE			SDF2L1	3.12E-207	3.12E-207	1.49E-05	-0.257978196	-0.95029872	4.59E-203	0.001068536	TRUE	TRUE	FALSE
	NEFM	2.69E-56	2.69E-56	0.125430197	0.114285683	0.919487909	3.96E-52	0.508107933	FALSE	TRUE	FALSE			PRDX1	1.07E-154	1.07E-154	0.000892494	-0.22809428	-0.950128023	1.57E-150	0.038876318	TRUE	TRUE	FALSE
	ZFAS1	1.34E-168	1.34E-168	0.00033418	0.241476198	0.919374111	1.97E-164	0.016907689	TRUE	TRUE	FALSE			IFRD2	4.19E-129	4.19E-129	0.00451295	-0.213133259	-0.949871977	6.16E-125	0.149649006	FALSE	TRUE	FALSE
	CTSV	1.71E-229	1.71E-229	1.91E-06	0.227765408	0.918549075	2.51E-225	0.000171148	TRUE	TRUE	FALSE			CBR1	9.33E-228	9.33E-228	2.26E-06	-0.262176054	-0.949388336	1.37E-223	0.000195826	TRUE	TRUE	FALSE
	SOX2	6.92E-213	6.92E-213	9.00E-06	0.270744972	0.918179232	1.02E-208	0.000675896	TRUE	TRUE	FALSE			DNAJA1	1.49E-261	1.49E-261	7.14E-08	-0.265137559	-0.949331437	2.19E-257	8.62E-06	TRUE	TRUE	FALSE
	CFAP97	6.34E-65	6.34E-65	0.093056943	0.141355159	0.918065434	9.33E-61	0.508107933	FALSE	TRUE	FALSE			SPCS2	9.38E-91	9.38E-91	0.032764419	-0.172790497	-0.948790896	1.38E-86	0.508107933	FALSE	TRUE	FALSE
	NPTX1	2.85E-88	2.85E-88	0.036585096	0.139723174	0.917524893	4.19E-84	0.508107933	FALSE	TRUE	FALSE			MAT2A	3.38E-162	3.38E-162	0.000530137	-0.228006471	-0.948677098	4.98E-158	0.025178085	TRUE	TRUE	FALSE
	HSD11B1L	5.50E-90	5.50E-90	0.033909566	0.149797121	0.917524893	8.09E-86	0.508107933	FALSE	TRUE	FALSE			ENSA	1.06E-150	1.06E-150	0.001168087	-0.224676067	-0.948534851	1.56E-146	0.049136429	TRUE	TRUE	FALSE
	CFDP1	4.72E-77	4.72E-77	0.058645103	0.176713316	0.916984353	6.95E-73	0.508107933	FALSE	TRUE	FALSE			EMC6	2.55E-137	2.55E-137	0.00275393	-0.218015177	-0.948477952	3.75E-133	0.101408825	FALSE	TRUE	FALSE
	SCARB2	8.75E-57	8.75E-57	0.123411016	0.117844614	0.916785206	1.29E-52	0.508107933	FALSE	TRUE	FALSE			TIMM10	2.49E-153	2.49E-153	0.000979183	-0.223009385	-0.948449502	3.66E-149	0.042097123	TRUE	TRUE	FALSE
	GAPDH	0	0	2.47E-21	0.342049766	0.916756757	0	8.85E-19	TRUE	TRUE	FALSE			PNP	4.85E-113	4.85E-113	0.011040827	-0.204104932	-0.948307255	7.14E-109	0.302707826	FALSE	TRUE	FALSE
	SETD5	1.42E-77	1.42E-77	0.057431114	0.170952745	0.91655761	2.10E-73	0.508107933	FALSE	TRUE	FALSE			IMP3	1.20E-200	1.20E-200	2.63E-05	-0.252370904	-0.947937411	1.77E-196	0.001777771	TRUE	TRUE	FALSE
	MEG8	1.44E-99	1.44E-99	0.021762507	0.142318671	0.916386913	2.12E-95	0.501423148	FALSE	TRUE	FALSE			ERH	5.20E-98	5.20E-98	0.023441635	-0.179795632	-0.947823613	7.65E-94	0.508107933	FALSE	TRUE	FALSE
	LGALS1	8.53E-64	8.53E-64	0.096900114	0.128231403	0.916187767	1.26E-59	0.508107933	FALSE	TRUE	FALSE			C19orf53	6.52E-133	6.52E-133	0.003600683	-0.21679298	-0.947823613	9.60E-129	0.124736147	FALSE	TRUE	FALSE
	ERO1A	5.51E-67	5.51E-67	0.086337054	0.134348886	0.915903272	8.11E-63	0.508107933	FALSE	TRUE	FALSE			TLCD1	2.97E-112	2.97E-112	0.011507922	-0.208770058	-0.947539118	4.38E-108	0.312027869	FALSE	TRUE	FALSE
	DICER1-AS1	5.55E-62	5.55E-62	0.103314306	0.128176549	0.915761024	8.17E-58	0.508107933	FALSE	TRUE	FALSE			PSMD7	5.75E-224	5.75E-224	3.24E-06	-0.260297175	-0.947510669	8.47E-220	0.000262186	TRUE	TRUE	FALSE
	HERC4	2.26E-72	2.26E-72	0.07049674	0.132355109	0.915704125	3.33E-68	0.508107933	FALSE	TRUE	FALSE			PSMB5	6.40E-134	6.40E-134	0.003388655	-0.217684147	-0.947226174	9.42E-130	0.118788491	FALSE	TRUE	FALSE
	FBXL20	6.67E-96	6.67E-96	0.025885935	0.162418319	0.915675676	9.81E-92	0.508107933	FALSE	TRUE	FALSE			YWHAB	0	0	4.54E-14	-0.315534251	-0.947226174	0	1.03E-11	TRUE	TRUE	FALSE
	KIAA0895L	1.89E-72	1.89E-72	0.070289596	0.131405085	0.915533428	2.79E-68	0.508107933	FALSE	TRUE	FALSE			SRSF7	7.15E-236	7.15E-236	1.03E-06	-0.254854165	-0.947055477	1.05E-231	9.75E-05	TRUE	TRUE	FALSE
	HK2	2.82E-72	2.82E-72	0.070758615	0.138420751	0.91544808	4.15E-68	0.508107933	FALSE	TRUE	FALSE			PSMD11	4.18E-143	4.18E-143	0.001916154	-0.212116024	-0.947027027	6.15E-139	0.073659353	TRUE	TRUE	FALSE
	TMEM101	5.10E-88	5.10E-88	0.036995154	0.142279926	0.91544808	7.51E-84	0.508107933	FALSE	TRUE	FALSE			TUBB	2.24E-229	2.24E-229	1.94E-06	-0.242753313	-0.94685633	3.30E-225	0.000171662	TRUE	TRUE	FALSE
	KDM6B	3.20E-104	3.20E-104	0.017342656	0.167271832	0.915192034	4.71E-100	0.429136015	FALSE	TRUE	FALSE			C20orf27	8.47E-114	8.47E-114	0.010606536	-0.192532166	-0.946628734	1.25E-109	0.294970386	FALSE	TRUE	FALSE
	UBR5	4.37E-112	4.37E-112	0.011609433	0.201474091	0.914793741	6.43E-108	0.314201613	FALSE	TRUE	FALSE			TMEM208	2.79E-119	2.79E-119	0.007886861	-0.202662229	-0.946571835	4.11E-115	0.233169175	FALSE	TRUE	FALSE
	TCF7L2	1.12E-199	1.12E-199	2.86E-05	0.241033347	0.914623044	1.65E-195	0.001922102	TRUE	TRUE	FALSE			PGP	1.61E-207	1.61E-207	1.45E-05	-0.249976983	-0.946486486	2.37E-203	0.001046946	TRUE	TRUE	FALSE
	FAT1	2.48E-126	2.48E-126	0.005302076	0.192893675	0.914338549	3.66E-122	0.168601443	FALSE	TRUE	TRUE			ABRACL	6.46E-262	6.46E-262	6.87E-08	-0.288898913	-0.946088193	9.51E-258	8.43E-06	TRUE	TRUE	FALSE
	VIM	4.86E-187	4.86E-187	8.12E-05	0.205077001	0.914167852	7.16E-183	0.004919659	TRUE	TRUE	FALSE			RRP7A	1.66E-151	1.66E-151	0.001107018	-0.219928358	-0.946059744	2.45E-147	0.046970108	TRUE	TRUE	FALSE
	GLG1	1.35E-97	1.35E-97	0.023906453	0.190197306	0.913968706	1.99E-93	0.508107933	FALSE	TRUE	FALSE			PNO1	1.91E-172	1.91E-172	0.00025147	-0.23207382	-0.945803698	2.82E-168	0.012990847	TRUE	TRUE	FALSE
	BNC2	6.96E-229	6.96E-229	2.03E-06	0.217080067	0.913911807	1.02E-224	0.000177843	TRUE	TRUE	FALSE			KRT10	4.32E-160	4.32E-160	0.000614936	-0.228335999	-0.94571835	6.35E-156	0.028650962	TRUE	TRUE	TRUE
	HMGCL	3.85E-92	3.85E-92	0.030778138	0.149624088	0.913826458	5.67E-88	0.508107933	FALSE	TRUE	FALSE			DYNLL1	5.96E-268	5.96E-268	3.54E-08	-0.26766617	-0.945433855	8.78E-264	4.57E-06	TRUE	TRUE	FALSE
	PTPRZ1	2.28E-155	2.28E-155	0.000852657	0.233767746	0.913826458	3.36E-151	0.037473636	TRUE	TRUE	FALSE			SLC38A5	4.39E-150	4.39E-150	0.001216928	-0.238769851	-0.945320057	6.46E-146	0.050469933	TRUE	TRUE	FALSE
	CEP290	4.82E-75	4.82E-75	0.063526334	0.139737484	0.913655761	7.10E-71	0.508107933	FALSE	TRUE	FALSE			CDC26	9.55E-151	9.55E-151	0.001164518	-0.223815518	-0.945234708	1.41E-146	0.04912665	TRUE	TRUE	FALSE
	ADD3	2.63E-89	2.63E-89	0.034949627	0.174422524	0.913598862	3.87E-85	0.508107933	FALSE	TRUE	FALSE			ADI1	1.54E-103	1.54E-103	0.017938835	-0.190704657	-0.94514936	2.27E-99	0.436551196	FALSE	TRUE	FALSE
	DYNC1H1	8.02E-100	8.02E-100	0.021499543	0.193909258	0.913456615	1.18E-95	0.498484684	FALSE	TRUE	FALSE			ATF5	3.22E-82	3.22E-82	0.047447757	-0.190925248	-0.945064011	4.74E-78	0.508107933	FALSE	TRUE	FALSE
	YWHAE	3.66E-127	3.66E-127	0.005053352	0.209990371	0.912887624	5.39E-123	0.163159005	FALSE	TRUE	FALSE			ALYREF	3.19E-128	3.19E-128	0.00475153	-0.196602594	-0.944807966	4.69E-124	0.155114795	FALSE	TRUE	FALSE
	CCDC144NL-AS1	2.55E-78	2.55E-78	0.055721758	0.151053065	0.912688478	3.75E-74	0.508107933	FALSE	TRUE	FALSE			GADD45GIP1	4.57E-126	4.57E-126	0.005383477	-0.211750595	-0.944751067	6.73E-122	0.170820976	FALSE	TRUE	FALSE
	SACM1L	1.53E-80	1.53E-80	0.050879479	0.137346534	0.912631579	2.26E-76	0.508107933	FALSE	TRUE	FALSE			IDH1	3.62E-306	3.62E-306	3.80E-10	-0.293521422	-0.944722617	5.33E-302	6.22E-08	TRUE	TRUE	FALSE
	ARRDC3	1.66E-76	1.66E-76	0.059939777	0.134432003	0.912403983	2.44E-72	0.508107933	FALSE	TRUE	FALSE			MT1X	5.90E-125	5.90E-125	0.005737279	-0.231204927	-0.944722617	8.68E-121	0.178583408	FALSE	TRUE	TRUE
	CSDE1	1.78E-77	1.78E-77	0.057653198	0.174136377	0.911834993	2.61E-73	0.508107933	FALSE	TRUE	FALSE			MRPL18	2.54E-145	2.54E-145	0.001662087	-0.213035768	-0.94455192	3.73E-141	0.066316839	TRUE	TRUE	FALSE
	MAGED1	4.13E-92	4.13E-92	0.030820532	0.173714223	0.911493599	6.08E-88	0.508107933	FALSE	TRUE	FALSE			DTYMK	1.67E-130	1.67E-130	0.004155947	-0.205616938	-0.944523471	2.45E-126	0.140067129	FALSE	TRUE	FALSE
	LINC01405	1.39E-123	1.39E-123	0.006202958	0.184218367	0.91140825	2.05E-119	0.190489316	FALSE	TRUE	FALSE			TRMT10C	3.31E-139	3.31E-139	0.002450058	-0.212704472	-0.944352774	4.87E-135	0.092492813	TRUE	TRUE	FALSE
	TOB1	1.17E-104	1.17E-104	0.016969042	0.151614671	0.911009957	1.72E-100	0.423449493	FALSE	TRUE	FALSE			MVD	3.58E-204	3.58E-204	1.94E-05	-0.263426412	-0.944182077	5.27E-200	0.001343338	TRUE	TRUE	FALSE
	MINCR	1.82E-64	1.82E-64	0.094603157	0.135935255	0.910953058	2.68E-60	0.508107933	FALSE	TRUE	FALSE			TPM2	3.74E-95	3.74E-95	0.026804611	-0.182693365	-0.944096728	5.51E-91	0.508107933	FALSE	TRUE	FALSE
	PFKL	3.97E-57	3.97E-57	0.1220025	0.132656046	0.91086771	5.84E-53	0.508107933	FALSE	TRUE	FALSE			RRP1	5.45E-103	5.45E-103	0.018430226	-0.191321309	-0.944068279	8.02E-99	0.446296417	FALSE	TRUE	FALSE
	TSGA10IP	2.44E-104	2.44E-104	0.017240861	0.170579845	0.909928876	3.59E-100	0.428055983	FALSE	TRUE	FALSE			NTMT1	5.64E-125	5.64E-125	0.005730889	-0.203100803	-0.943755334	8.30E-121	0.178583408	FALSE	TRUE	FALSE
	RLF	2.33E-61	2.33E-61	0.105587693	0.122890881	0.909445235	3.43E-57	0.508107933	FALSE	TRUE	FALSE			MRPS7	2.11E-100	2.11E-100	0.020907229	-0.181427511	-0.943726885	3.11E-96	0.488598625	FALSE	TRUE	FALSE
	ARHGAP5	3.85E-75	3.85E-75	0.063280215	0.148255721	0.909416785	5.66E-71	0.508107933	FALSE	TRUE	FALSE			TMEM147	7.93E-128	7.93E-128	0.0048623	-0.200991091	-0.943669986	1.17E-123	0.157335468	FALSE	TRUE	FALSE
	Sep.06	1.58E-86	1.58E-86	0.039481278	0.139522399	0.908961593	2.32E-82	0.508107933	FALSE	TRUE	FALSE			MCRIP1	3.30E-90	3.30E-90	0.033576271	-0.173738021	-0.943641536	4.86E-86	0.508107933	FALSE	TRUE	FALSE
	APLP2	1.85E-107	1.85E-107	0.014739823	0.200485728	0.908933144	2.72E-103	0.378073883	FALSE	TRUE	FALSE			MRPL12	7.62E-183	7.62E-183	0.000113301	-0.243766819	-0.943300142	1.12E-178	0.00659343	TRUE	TRUE	FALSE
	EEF2	2.19E-94	2.19E-94	0.027773388	0.188633818	0.908677098	3.22E-90	0.508107933	FALSE	TRUE	FALSE			TNFRSF12A	9.58E-132	9.58E-132	0.003860943	-0.214030601	-0.942930299	1.41E-127	0.132814634	FALSE	TRUE	FALSE
	BCL6	1.23E-155	1.23E-155	0.000837076	0.186680789	0.908449502	1.81E-151	0.036998664	TRUE	TRUE	FALSE			WARS	5.05E-134	5.05E-134	0.003367625	-0.217593673	-0.942645804	7.43E-130	0.118616119	FALSE	TRUE	FALSE
	HUWE1	6.12E-134	6.12E-134	0.003384744	0.226393184	0.908335704	9.02E-130	0.118788491	FALSE	TRUE	FALSE			PSMC5	8.42E-136	8.42E-136	0.003022896	-0.206966871	-0.942532006	1.24E-131	0.109083578	FALSE	TRUE	FALSE
	KDM4B	2.60E-125	2.60E-125	0.005622005	0.178061835	0.908250356	3.83E-121	0.176709391	FALSE	TRUE	FALSE			SNRPD1	2.79344716158641e-320	2.79344716158641e-320	6.18E-11	-0.292823965	-0.942503556	4.11279225600367e-316	1.08E-08	TRUE	TRUE	FALSE
	ZDBF2	4.15E-60	4.15E-60	0.110263585	0.119660944	0.908079659	6.11E-56	0.508107933	FALSE	TRUE	FALSE			PCDH1	7.85E-142	7.85E-142	0.002077677	-0.224996203	-0.942389758	1.16E-137	0.079453615	TRUE	TRUE	TRUE
	ANKRD12	6.47E-145	6.47E-145	0.001706276	0.197285078	0.907226174	9.53E-141	0.067349878	TRUE	TRUE	FALSE			BUB3	1.53E-252	1.53E-252	1.87E-07	-0.257021372	-0.942361309	2.25E-248	2.01E-05	TRUE	TRUE	FALSE
	PHIP	2.43E-87	2.43E-87	0.03810988	0.182496737	0.906941679	3.58E-83	0.508107933	FALSE	TRUE	FALSE			CDK4	2.19E-84	2.19E-84	0.043293686	-0.161196065	-0.942332859	3.22E-80	0.508107933	FALSE	TRUE	FALSE
	P4HA2	1.91E-75	1.91E-75	0.062522202	0.134493977	0.906401138	2.81E-71	0.508107933	FALSE	TRUE	FALSE			ATP6V0E1	1.69E-130	1.69E-130	0.004157396	-0.208346513	-0.942105263	2.49E-126	0.140067129	FALSE	TRUE	FALSE
	UACA	1.55E-135	1.55E-135	0.003072453	0.193041428	0.906401138	2.29E-131	0.11033103	FALSE	TRUE	FALSE			PPM1G	5.42E-229	5.42E-229	2.01E-06	-0.250673276	-0.942019915	7.98E-225	0.000177056	TRUE	TRUE	FALSE
	SUN1	4.13E-66	4.13E-66	0.089142126	0.134485879	0.906145092	6.07E-62	0.508107933	FALSE	TRUE	FALSE			SLC5A6	7.39E-129	7.39E-129	0.004578579	-0.217542138	-0.941763869	1.09E-124	0.151480018	FALSE	TRUE	FALSE
	MYO1E	1.33E-72	1.33E-72	0.069872908	0.126200113	0.906145092	1.96E-68	0.508107933	FALSE	TRUE	FALSE			SSSCA1	3.64E-115	3.64E-115	0.00986106	-0.196360333	-0.941650071	5.35E-111	0.279200733	FALSE	TRUE	FALSE
	KMT2C	6.41E-74	6.41E-74	0.066389316	0.143385082	0.905974395	9.43E-70	0.508107933	FALSE	TRUE	FALSE			DUSP5	7.63E-178	7.63E-178	0.000167083	-0.273400438	-0.941621622	1.12E-173	0.009318024	TRUE	TRUE	FALSE
	RIMKLA	5.79E-47	5.79E-47	0.16857323	0.106947316	0.905889047	8.53E-43	0.508107933	FALSE	TRUE	FALSE			DCUN1D5	4.32E-186	4.32E-186	8.76E-05	-0.237561059	-0.941479374	6.35E-182	0.005264148	TRUE	TRUE	FALSE
	SOX21	1.24E-176	1.24E-176	0.000183314	0.202879448	0.905383395	1.83E-172	0.010146377	TRUE	TRUE	FALSE			RARRES2	8.37E-113	8.37E-113	0.011179424	-0.194181831	-0.941251778	1.23E-108	0.305370437	FALSE	TRUE	FALSE
	ABI2	8.90E-67	8.90E-67	0.086998048	0.156280136	0.904950213	1.31E-62	0.508107933	FALSE	TRUE	FALSE			POLR2G	9.60E-113	9.60E-113	0.011214558	-0.189939064	-0.940369844	1.41E-108	0.305762855	FALSE	TRUE	FALSE
	COX7C	1.41E-256	1.41E-256	1.22E-07	0.26163074	0.904608819	2.08E-252	1.37E-05	TRUE	TRUE	FALSE			SNHG7	6.32E-104	6.32E-104	0.017598521	-0.185861105	-0.940256046	9.30E-100	0.431120294	FALSE	TRUE	FALSE
	COBL	1.17E-151	1.17E-151	0.001095832	0.178031972	0.903897582	1.73E-147	0.046629876	TRUE	TRUE	FALSE			JTB	6.06E-120	6.06E-120	0.007603403	-0.198900574	-0.940085349	8.92E-116	0.225241243	FALSE	TRUE	FALSE
	ANK3	1.93E-75	1.93E-75	0.062534942	0.142664853	0.903812233	2.84E-71	0.508107933	FALSE	TRUE	FALSE			CHGA	1.10E-159	1.10E-159	0.000632682	-0.250765098	-0.93997155	1.62E-155	0.029200537	TRUE	TRUE	FALSE
	SPG11	9.02E-69	9.02E-69	0.080812805	0.130849797	0.903527738	1.33E-64	0.508107933	FALSE	TRUE	FALSE			MRPS18C	1.28E-92	1.28E-92	0.030114791	-0.176121097	-0.939943101	1.88E-88	0.508107933	FALSE	TRUE	FALSE
	TMSB4X	0	0	6.93E-21	0.313053208	0.903385491	0	2.27E-18	TRUE	TRUE	FALSE			ARPC4	3.98E-119	3.98E-119	0.007954033	-0.199669803	-0.939715505	5.86E-115	0.234214449	FALSE	TRUE	FALSE
	SYT6	1.49E-229	1.49E-229	1.90E-06	0.208612258	0.903300142	2.20E-225	0.000171148	TRUE	TRUE	FALSE			DKC1	1.34E-187	1.34E-187	7.76E-05	-0.236349313	-0.939687055	1.97E-183	0.00472256	TRUE	TRUE	FALSE
	PPFIA4	6.32E-87	6.32E-87	0.038805424	0.157995002	0.902532006	9.30E-83	0.508107933	FALSE	TRUE	FALSE			ARPC2	6.86E-132	6.86E-132	0.003827628	-0.209342816	-0.939630156	1.01E-127	0.131976988	FALSE	TRUE	FALSE
	SCRN2	7.26E-49	7.26E-49	0.159076148	0.110936068	0.902503556	1.07E-44	0.508107933	FALSE	TRUE	FALSE			MRPL27	7.80E-107	7.80E-107	0.01521493	-0.190672488	-0.939374111	1.15E-102	0.386890189	FALSE	TRUE	FALSE
	MPI	6.78E-77	6.78E-77	0.059015979	0.137709574	0.902418208	9.98E-73	0.508107933	FALSE	TRUE	FALSE			RAB5IF	5.33E-122	5.33E-122	0.006781324	-0.201833113	-0.939374111	7.84E-118	0.204593109	FALSE	TRUE	FALSE
	PPDPF	8.31E-81	8.31E-81	0.050321732	0.181852444	0.90230441	1.22E-76	0.508107933	FALSE	TRUE	FALSE			MRPL14	1.37E-67	1.37E-67	0.08443941	-0.141663162	-0.939288762	2.02E-63	0.508107933	FALSE	TRUE	FALSE
	IGF2BP2	1.00E-73	1.00E-73	0.066894726	0.168370412	0.90227596	1.48E-69	0.508107933	FALSE	TRUE	FALSE			YBX3	1.40E-97	1.40E-97	0.023925516	-0.178523735	-0.939061166	2.07E-93	0.508107933	FALSE	TRUE	FALSE
	NBEA	1.43E-94	1.43E-94	0.027536643	0.159257988	0.902133713	2.10E-90	0.508107933	FALSE	TRUE	FALSE			ISOC2	4.85E-110	4.85E-110	0.012914388	-0.19002602	-0.938918919	7.15E-106	0.343830989	FALSE	TRUE	FALSE
	ARRDC4	2.80E-75	2.80E-75	0.062937101	0.146281454	0.901906117	4.12E-71	0.508107933	FALSE	TRUE	FALSE			NQO2	9.75E-114	9.75E-114	0.010641128	-0.197484495	-0.938890469	1.44E-109	0.295045826	FALSE	TRUE	FALSE
	BTG1	1.92E-161	1.92E-161	0.000559134	0.195705945	0.901593172	2.82E-157	0.026300754	TRUE	TRUE	FALSE			SOCS2	3.22E-146	3.22E-146	0.001568417	-0.245081423	-0.938662873	4.75E-142	0.063265231	TRUE	TRUE	FALSE
	ZNF217	9.29E-99	9.29E-99	0.022622901	0.16442038	0.901564723	1.37E-94	0.508107933	FALSE	TRUE	FALSE			MANF	1.17E-121	1.17E-121	0.006912308	-0.197815549	-0.937780939	1.72E-117	0.20769369	FALSE	TRUE	FALSE
	ADRA2A	2.12E-48	2.12E-48	0.161362789	0.114270812	0.901386212	3.11E-44	0.508107933	FALSE	TRUE	FALSE			EIF6	3.54E-145	3.54E-145	0.001677722	-0.218927984	-0.937354196	5.22E-141	0.066400816	TRUE	TRUE	FALSE
	MEIS3	2.15E-65	2.15E-65	0.091489687	0.137395278	0.901365576	3.16E-61	0.508107933	FALSE	TRUE	FALSE			EPHA1	7.10E-163	7.10E-163	0.000505224	-0.234497066	-0.937240398	1.05E-158	0.024072515	TRUE	TRUE	FALSE
	KLHL24	8.60E-73	8.60E-73	0.069364481	0.130679525	0.901052632	1.27E-68	0.508107933	FALSE	TRUE	FALSE			SPATS2L	4.07E-249	4.07E-249	2.68E-07	-0.275923699	-0.937183499	5.99E-245	2.82E-05	TRUE	TRUE	FALSE
	SUCLG2	1.74E-55	1.74E-55	0.128838603	0.129389341	0.900910384	2.57E-51	0.508107933	FALSE	TRUE	FALSE			TDG	5.10E-128	5.10E-128	0.004808346	-0.205302891	-0.936927454	7.50E-124	0.15593232	FALSE	TRUE	FALSE
	TPM1	0	0	8.26E-35	0.372253463	0.900825036	0	6.08E-32	TRUE	TRUE	FALSE			ZYX	2.00E-150	2.00E-150	0.001189751	-0.222929977	-0.936728307	2.95E-146	0.049622372	TRUE	TRUE	FALSE
	YPEL1	1.17E-58	1.17E-58	0.115866634	0.127252849	0.90056899	1.72E-54	0.508107933	FALSE	TRUE	FALSE			RNF7	5.63E-124	5.63E-124	0.006066461	-0.207438209	-0.936614509	8.29E-120	0.18724634	FALSE	TRUE	FALSE
	FGFR1	2.86E-186	2.86E-186	8.64E-05	0.258171808	0.900455192	4.21E-182	0.00521082	TRUE	TRUE	FALSE			CNPY2	9.15E-65	9.15E-65	0.093593049	-0.147340077	-0.936472262	1.35E-60	0.508107933	FALSE	TRUE	FALSE
	SSBP2	1.58E-128	1.58E-128	0.00466805	0.168840274	0.899260313	2.33E-124	0.153753244	FALSE	TRUE	FALSE			ARMC6	1.48E-97	1.48E-97	0.023951226	-0.191915796	-0.936244666	2.18E-93	0.508107933	FALSE	TRUE	FALSE
	ZNF322	2.84E-77	2.84E-77	0.058129102	0.14978021	0.898947368	4.19E-73	0.508107933	FALSE	TRUE	FALSE			HMOX1	3.81E-89	3.81E-89	0.035200434	-0.203479445	-0.936159317	5.60E-85	0.508107933	FALSE	TRUE	FALSE
	HAPLN3	2.04E-192	2.04E-192	5.25E-05	0.205537569	0.898549075	3.00E-188	0.00328681	TRUE	TRUE	TRUE			LEFTY2	1.73E-99	1.73E-99	0.021846963	-0.212282947	-0.936130868	2.55E-95	0.502582566	FALSE	TRUE	FALSE
	RALGPS2	2.16E-67	2.16E-67	0.085051563	0.144701532	0.898349929	3.17E-63	0.508107933	FALSE	TRUE	FALSE			SQLE	7.37E-268	7.37E-268	3.57E-08	-0.265343659	-0.936102418	1.08E-263	4.57E-06	TRUE	TRUE	FALSE
	AP002360.1	3.92E-55	3.92E-55	0.130338599	0.119134277	0.898321479	5.77E-51	0.508107933	FALSE	TRUE	FALSE			LRRC59	4.41E-121	4.41E-121	0.00713806	-0.201359165	-0.935960171	6.49E-117	0.21404005	FALSE	TRUE	FALSE
	KIF1B	3.65E-80	3.65E-80	0.051675699	0.159834343	0.898065434	5.37E-76	0.508107933	FALSE	TRUE	FALSE			EEF1D	2.84E-137	2.84E-137	0.002762001	-0.219759081	-0.935874822	4.19E-133	0.101408825	FALSE	TRUE	FALSE
	LSM14A	3.70E-72	3.70E-72	0.071081553	0.168683736	0.897809388	5.45E-68	0.508107933	FALSE	TRUE	FALSE			TMEM63A	2.90E-175	2.90E-175	0.000203415	-0.26559423	-0.935391181	4.28E-171	0.010930216	TRUE	TRUE	FALSE
	MSRB2	9.24E-108	9.24E-108	0.014516391	0.16705895	0.897780939	1.36E-103	0.37364481	FALSE	TRUE	FALSE			RBM8A	1.26E-126	1.26E-126	0.005212724	-0.212476602	-0.935135135	1.85E-122	0.166479254	FALSE	TRUE	FALSE
	CD300A	1.07E-52	1.07E-52	0.14104751	0.12124826	0.897631413	1.58E-48	0.508107933	FALSE	TRUE	FALSE			SSNA1	1.43E-105	1.43E-105	0.016214046	-0.185121009	-0.934822191	2.11E-101	0.40876609	FALSE	TRUE	FALSE
	GKAP1	4.89E-54	4.89E-54	0.135083847	0.11746115	0.897467994	7.20E-50	0.508107933	FALSE	TRUE	FALSE			UBE2L3	1.23E-112	1.23E-112	0.011278249	-0.185863561	-0.934765292	1.81E-108	0.306364673	FALSE	TRUE	FALSE
	C6orf48	6.87E-91	6.87E-91	0.03256641	0.173083292	0.897354196	1.01E-86	0.508107933	FALSE	TRUE	FALSE			PUF60	8.91E-100	8.91E-100	0.021546843	-0.179666942	-0.934480797	1.31E-95	0.498795866	FALSE	TRUE	FALSE
	SDHAF4	3.49E-58	3.49E-58	0.117748725	0.116695311	0.897240398	5.14E-54	0.508107933	FALSE	TRUE	FALSE			DNAJC7	2.99E-160	2.99E-160	0.000608093	-0.224837491	-0.934480797	4.40E-156	0.028422092	TRUE	TRUE	FALSE
	GDF11	2.81E-109	2.81E-109	0.013432597	0.152097357	0.89658606	4.14E-105	0.353157355	FALSE	TRUE	FALSE			GYPC	3.35E-61	3.35E-61	0.1061718	-0.160709818	-0.93428165	4.94E-57	0.508107933	FALSE	TRUE	FALSE
	MACROD1	6.02E-82	6.02E-82	0.047990759	0.142072933	0.89655761	8.86E-78	0.508107933	FALSE	TRUE	FALSE			MINOS1	1.66E-90	1.66E-90	0.033131971	-0.172116963	-0.934253201	2.45E-86	0.508107933	FALSE	TRUE	FALSE
	UFL1	4.36E-49	4.36E-49	0.157996875	0.118181636	0.896386913	6.42E-45	0.508107933	FALSE	TRUE	FALSE			HNRNPDL	1.97E-134	1.97E-134	0.003285201	-0.194442733	-0.933911807	2.89E-130	0.116759709	FALSE	TRUE	FALSE
	PGAP1	2.57E-61	2.57E-61	0.105743206	0.119957663	0.896358464	3.78E-57	0.508107933	FALSE	TRUE	FALSE			ATP5MD	1.48E-94	1.48E-94	0.027554791	-0.17340077	-0.933854908	2.17E-90	0.508107933	FALSE	TRUE	FALSE
	ALDH6A1	1.74E-87	1.74E-87	0.03787051	0.144965368	0.896358464	2.57E-83	0.508107933	FALSE	TRUE	FALSE			COMMD4	4.26E-99	4.26E-99	0.022259532	-0.179226317	-0.933456615	6.27E-95	0.506533372	FALSE	TRUE	FALSE
	UBE2H	2.34E-89	2.34E-89	0.034872416	0.175977953	0.895931721	3.45E-85	0.508107933	FALSE	TRUE	FALSE			ZNF593	2.94E-98	2.94E-98	0.023167996	-0.181947709	-0.93314367	4.33E-94	0.508107933	FALSE	TRUE	FALSE
	MYB	5.38E-85	5.38E-85	0.042179206	0.14474576	0.895391181	7.92E-81	0.508107933	FALSE	TRUE	FALSE			NDUFB10	3.61E-87	3.61E-87	0.03839742	-0.166597067	-0.93314367	5.32E-83	0.508107933	FALSE	TRUE	FALSE
	ZIC5	2.11E-45	2.11E-45	0.176636767	0.106911953	0.895135135	3.10E-41	0.508107933	FALSE	TRUE	FALSE			TUBA4A	8.84E-119	8.84E-119	0.008106694	-0.204331617	-0.93311522	1.30E-114	0.237286003	FALSE	TRUE	FALSE
	TRIOBP	1.29E-74	1.29E-74	0.064605343	0.1619083	0.894992888	1.90E-70	0.508107933	FALSE	TRUE	FALSE			ARC	1.75E-62	1.75E-62	0.101507352	-0.162578251	-0.933086771	2.57E-58	0.508107933	FALSE	TRUE	FALSE
	KDM3B	4.64E-77	4.64E-77	0.058628024	0.154969326	0.894651494	6.83E-73	0.508107933	FALSE	TRUE	FALSE			UQCRH	7.82E-123	7.82E-123	0.006471239	-0.20772564	-0.933058321	1.15E-118	0.197258892	FALSE	TRUE	FALSE
	COL11A1	1.54E-61	1.54E-61	0.104932679	0.114996643	0.894509246	2.27E-57	0.508107933	FALSE	TRUE	TRUE			MRPL54	3.86E-101	3.86E-101	0.020173583	-0.186159118	-0.933001422	5.68E-97	0.475986647	FALSE	TRUE	FALSE
	BEND5	6.01E-56	6.01E-56	0.126887433	0.104114833	0.894025605	8.84E-52	0.508107933	FALSE	TRUE	FALSE			EIF5A	2.96E-155	2.96E-155	0.00085921	-0.202670223	-0.932944523	4.35E-151	0.037649231	TRUE	TRUE	FALSE
	ASPH	2.82E-53	2.82E-53	0.13844992	0.123467047	0.89371266	4.16E-49	0.508107933	FALSE	TRUE	FALSE			PHB	1.54E-118	1.54E-118	0.008214622	-0.204949822	-0.932916074	2.27E-114	0.239492841	FALSE	TRUE	FALSE
	SNAPC3	1.91E-50	1.91E-50	0.151467875	0.109064564	0.892916074	2.82E-46	0.508107933	FALSE	TRUE	FALSE			ITPA	3.05E-102	3.05E-102	0.019118607	-0.182963598	-0.932916074	4.49E-98	0.456953341	FALSE	TRUE	FALSE
	KMT5C	3.90E-72	3.90E-72	0.071142517	0.130915624	0.89254623	5.74E-68	0.508107933	FALSE	TRUE	FALSE			ENY2	2.96E-116	2.96E-116	0.009300218	-0.190991285	-0.93257468	4.36E-112	0.265877891	FALSE	TRUE	FALSE
	HELZ	7.01E-88	7.01E-88	0.037219903	0.141672419	0.892261735	1.03E-83	0.508107933	FALSE	TRUE	FALSE			PINX1.1	6.76E-104	6.76E-104	0.017623901	-0.196172682	-0.93254623	9.95E-100	0.431120294	FALSE	TRUE	FALSE
	DIAPH2	9.39E-61	9.39E-61	0.107834544	0.110477673	0.892147937	1.38E-56	0.508107933	FALSE	TRUE	FALSE			GSTP1	1.25E-114	1.25E-114	0.010146947	-0.191411166	-0.932517781	1.83E-110	0.28455904	FALSE	TRUE	FALSE
	OLIG3	1.93E-95	1.93E-95	0.026447945	0.153225185	0.89208762	2.84E-91	0.508107933	FALSE	TRUE	FALSE			SCAND1	3.97E-113	3.97E-113	0.010990082	-0.198329774	-0.932204836	5.84E-109	0.301878681	FALSE	TRUE	FALSE
	ATF7IP	1.53E-73	1.53E-73	0.067377203	0.154915851	0.89197724	2.26E-69	0.508107933	FALSE	TRUE	FALSE			CCDC86	6.67E-148	6.67E-148	0.001405221	-0.227498715	-0.932091038	9.81E-144	0.057152105	TRUE	TRUE	FALSE
	CEP250	2.90E-61	2.90E-61	0.105940294	0.114988179	0.891664296	4.27E-57	0.508107933	FALSE	TRUE	FALSE			SRSF2	0	0	1.63E-14	-0.293833225	-0.932034139	0	4.00E-12	TRUE	TRUE	FALSE
	GTF2H5	7.22E-106	7.22E-106	0.015973954	0.181238344	0.890924609	1.06E-101	0.404097113	FALSE	TRUE	FALSE			LSM10	7.87E-144	7.87E-144	0.001829451	-0.218470869	-0.93197724	1.16E-139	0.071283627	TRUE	TRUE	FALSE
	PBX1	1.42E-166	1.42E-166	0.000387331	0.240261337	0.890412518	2.08E-162	0.019136512	TRUE	TRUE	FALSE			ABCF1	6.61E-135	6.61E-135	0.003192223	-0.189595853	-0.93197724	9.73E-131	0.113799285	FALSE	TRUE	FALSE
	PTAR1	7.84E-113	7.84E-113	0.011162883	0.162198039	0.89027027	1.15E-108	0.305370437	FALSE	TRUE	FALSE			N4BP3	1.68E-114	1.68E-114	0.010217546	-0.211827659	-0.931778094	2.47E-110	0.285451468	FALSE	TRUE	FALSE
	PBX2	6.26E-50	6.26E-50	0.153920248	0.122423035	0.890213371	9.21E-46	0.508107933	FALSE	TRUE	FALSE			POLR2L	4.61E-115	4.61E-115	0.009915462	-0.195149419	-0.931550498	6.78E-111	0.28020221	FALSE	TRUE	FALSE
	FAM208A	3.65E-55	3.65E-55	0.130204207	0.118345157	0.890071124	5.37E-51	0.508107933	FALSE	TRUE	FALSE			MRPL15	2.02E-113	2.02E-113	0.010821307	-0.194554222	-0.931322902	2.98E-109	0.298915756	FALSE	TRUE	FALSE
	EPS8L2	2.25E-75	2.25E-75	0.062701331	0.131622281	0.889957326	3.32E-71	0.508107933	FALSE	TRUE	FALSE			UBE2M	4.58E-73	4.58E-73	0.06863422	-0.158315755	-0.930924609	6.75E-69	0.508107933	FALSE	TRUE	FALSE
	PHF3	5.37E-105	5.37E-105	0.016686192	0.188027759	0.889672831	7.90E-101	0.417098141	FALSE	TRUE	FALSE			NPM1	2.64E-115	2.64E-115	0.00978754	-0.205552774	-0.930583215	3.88E-111	0.278189102	FALSE	TRUE	FALSE
	AKAP12	6.77E-59	6.77E-59	0.114938353	0.153135035	0.889302987	9.97E-55	0.508107933	FALSE	TRUE	FALSE			PHB2	1.32E-103	1.32E-103	0.017879885	-0.185903969	-0.930583215	1.95E-99	0.436551196	FALSE	TRUE	FALSE
	HSPB1	2.70E-105	2.70E-105	0.016439522	0.191845399	0.888961593	3.98E-101	0.413035975	FALSE	TRUE	FALSE			SNRPD3	3.77E-150	3.77E-150	0.001211641	-0.217459922	-0.930469417	5.55E-146	0.050392615	TRUE	TRUE	FALSE
	C1GALT1	1.24E-53	1.24E-53	0.136861411	0.133456321	0.888904694	1.82E-49	0.508107933	FALSE	TRUE	FALSE			PPP1R17	5.75E-73	5.75E-73	0.068897382	-0.181807877	-0.930327169	8.47E-69	0.508107933	FALSE	TRUE	FALSE
	VPS13C	1.35E-60	1.35E-60	0.108427969	0.120619402	0.888847795	1.99E-56	0.508107933	FALSE	TRUE	FALSE			SRP19	1.22E-101	1.22E-101	0.019688246	-0.186678963	-0.92970128	1.79E-97	0.468287637	FALSE	TRUE	FALSE
	POLI	1.85E-46	1.85E-46	0.171146281	0.099311546	0.888677098	2.72E-42	0.508107933	FALSE	TRUE	FALSE			ELOC	6.14E-108	6.14E-108	0.014385948	-0.186121399	-0.929559033	9.04E-104	0.372239575	FALSE	TRUE	FALSE
	GPR176	1.37E-65	1.37E-65	0.090846446	0.130728567	0.888278805	2.02E-61	0.508107933	FALSE	TRUE	FALSE			EXOSC4	3.71E-105	3.71E-105	0.016553244	-0.194098088	-0.929388336	5.46E-101	0.414478595	FALSE	TRUE	FALSE
	CXXC4	2.25E-41	2.25E-41	0.198569712	0.108946331	0.888250356	3.32E-37	0.508107933	FALSE	TRUE	FALSE			RAC3	1.46E-123	1.46E-123	0.006210342	-0.199718621	-0.92916074	2.15E-119	0.190489316	FALSE	TRUE	FALSE
	PLCG2	6.23E-43	6.23E-43	0.189895712	0.120284135	0.887880512	9.17E-39	0.508107933	FALSE	TRUE	FALSE			DUSP6	0	0	2.24E-50	-0.434911382	-0.929103841	0	3.00E-47	TRUE	TRUE	FALSE
	CAVIN3	5.65E-213	5.65E-213	8.93E-06	0.200875418	0.887510669	8.33E-209	0.000675274	TRUE	TRUE	FALSE			MRPL34	3.48E-94	3.48E-94	0.0280327	-0.174053682	-0.928904694	5.13E-90	0.508107933	FALSE	TRUE	FALSE
	FAM184A	4.93E-53	4.93E-53	0.139530738	0.112407395	0.887027027	7.25E-49	0.508107933	FALSE	TRUE	FALSE			TRIR	2.93E-113	2.93E-113	0.010913665	-0.192940376	-0.928449502	4.31E-109	0.300902423	FALSE	TRUE	FALSE
	ZNF638	9.26E-83	9.26E-83	0.046381992	0.170116951	0.886742532	1.36E-78	0.508107933	FALSE	TRUE	FALSE			NODAL	1.71E-102	1.71E-102	0.018884648	-0.207680059	-0.928401738	2.51E-98	0.454311563	FALSE	TRUE	FALSE
	CDYL	4.01E-62	4.01E-62	0.102803077	0.141316782	0.886429587	5.90E-58	0.508107933	FALSE	TRUE	FALSE			RNASEH1	2.02E-102	2.02E-102	0.01895177	-0.185553967	-0.928278805	2.97E-98	0.455182551	FALSE	TRUE	FALSE
	CEP70	1.44E-50	1.44E-50	0.150880479	0.104307928	0.886145092	2.12E-46	0.508107933	FALSE	TRUE	FALSE			RRP9	1.23E-91	1.23E-91	0.031488037	-0.187508262	-0.928221906	1.81E-87	0.508107933	FALSE	TRUE	FALSE
	TNIP1	3.10E-49	3.10E-49	0.157273088	0.102539937	0.886031294	4.56E-45	0.508107933	FALSE	TRUE	FALSE			CLDN7	7.50E-116	7.50E-116	0.009504986	-0.185491325	-0.927965861	1.10E-111	0.270680663	FALSE	TRUE	FALSE
	UQCC2	3.95E-73	3.95E-73	0.068463235	0.174354774	0.885775249	5.82E-69	0.508107933	FALSE	TRUE	FALSE			EIF1	2.31E-134	2.31E-134	0.00329919	-0.210804401	-0.927681366	3.40E-130	0.116764368	FALSE	TRUE	FALSE
	BRWD1	6.97E-59	6.97E-59	0.114987149	0.130278636	0.885519203	1.03E-54	0.508107933	FALSE	TRUE	FALSE			UQCRQ	9.58E-145	9.58E-145	0.001725101	-0.209946561	-0.927482219	1.41E-140	0.06791086	TRUE	TRUE	FALSE
	PFKFB3	1.86E-59	1.86E-59	0.112756247	0.110619975	0.885462304	2.74E-55	0.508107933	FALSE	TRUE	FALSE			DAD1	1.10E-78	1.10E-78	0.054900296	-0.158873112	-0.927197724	1.62E-74	0.508107933	FALSE	TRUE	FALSE
	MAP2K6	9.09E-64	9.09E-64	0.096995845	0.126756383	0.885320057	1.34E-59	0.508107933	FALSE	TRUE	FALSE			URM1	3.95E-73	3.95E-73	0.068463128	-0.164779372	-0.927083926	5.82E-69	0.508107933	FALSE	TRUE	FALSE
	NIPBL	4.09E-62	4.09E-62	0.102836201	0.151686698	0.885206259	6.02E-58	0.508107933	FALSE	TRUE	FALSE			TAGLN2	1.16E-123	1.16E-123	0.006174738	-0.210368853	-0.927027027	1.70E-119	0.190189666	FALSE	TRUE	FALSE
	LINC00599	1.38E-57	1.38E-57	0.120140226	0.109445492	0.885206259	2.03E-53	0.508107933	FALSE	TRUE	FALSE			BID	2.00E-85	2.00E-85	0.041409403	-0.173243734	-0.92685633	2.95E-81	0.508107933	FALSE	TRUE	FALSE
	KIAA1109	3.23E-59	3.23E-59	0.113687441	0.122345504	0.88512091	4.76E-55	0.508107933	FALSE	TRUE	FALSE			MRPL55	5.91E-123	5.91E-123	0.006427006	-0.198849977	-0.926770982	8.70E-119	0.196725179	FALSE	TRUE	FALSE
	OXSR1	6.99E-46	6.99E-46	0.17413294	0.112960883	0.885035562	1.03E-41	0.508107933	FALSE	TRUE	FALSE			VSNL1	4.54E-136	4.54E-136	0.002973808	-0.243147114	-0.926714083	6.69E-132	0.108374688	FALSE	TRUE	FALSE
	ASMTL	1.31E-70	1.31E-70	0.075417558	0.134558027	0.884978663	1.93E-66	0.508107933	FALSE	TRUE	FALSE			OAZ1	2.49E-88	2.49E-88	0.03649234	-0.169616576	-0.926315789	3.67E-84	0.508107933	FALSE	TRUE	FALSE
	ZNF395	1.96E-52	1.96E-52	0.142237784	0.112776115	0.884978663	2.89E-48	0.508107933	FALSE	TRUE	FALSE			PSMC4	1.49E-102	1.49E-102	0.018830482	-0.177611935	-0.926201991	2.20E-98	0.454311563	FALSE	TRUE	FALSE
	CREBRF	1.34E-65	1.34E-65	0.09081745	0.126208486	0.884182077	1.98E-61	0.508107933	FALSE	TRUE	FALSE			SLC39A14	2.78E-300	2.78E-300	7.93E-10	-0.297670155	-0.926088193	4.09E-296	1.24E-07	TRUE	TRUE	FALSE
	GCNT1	8.05E-127	8.05E-127	0.005154525	0.16601362	0.884039829	1.19E-122	0.165337839	FALSE	TRUE	FALSE			UFD1	9.18E-125	9.18E-125	0.005800483	-0.203525326	-0.925775249	1.35E-120	0.179790548	FALSE	TRUE	FALSE
	SUMF2	3.39E-44	3.39E-44	0.183034979	0.114598588	0.883926031	4.99E-40	0.508107933	FALSE	TRUE	FALSE			WDR77	8.01E-136	8.01E-136	0.003018867	-0.210141943	-0.9256899	1.18E-131	0.109083578	FALSE	TRUE	FALSE
	DDX50	2.84E-59	2.84E-59	0.113469772	0.141160206	0.883840683	4.18E-55	0.508107933	FALSE	TRUE	FALSE			ATF4	3.10E-128	3.10E-128	0.00474815	-0.210775962	-0.925633001	4.56E-124	0.155114795	FALSE	TRUE	FALSE
	RSF1	1.78E-71	1.78E-71	0.072966907	0.173778566	0.883556188	2.63E-67	0.508107933	FALSE	TRUE	FALSE			ATAD3B	6.01E-77	6.01E-77	0.058892959	-0.182845975	-0.925519203	8.85E-73	0.508107933	FALSE	TRUE	FALSE
	CALCRL	3.34E-116	3.34E-116	0.009326837	0.170975129	0.883385491	4.92E-112	0.266122143	FALSE	TRUE	FALSE			L1TD1	0	0	8.92E-79	-0.441219983	-0.925234708	0	2.63E-75	TRUE	TRUE	FALSE
	VLDLR-AS1	2.18E-74	2.18E-74	0.065184129	0.12167407	0.883243243	3.21E-70	0.508107933	FALSE	TRUE	FALSE			NANOG	5.60E-225	5.60E-225	2.95E-06	-0.268656656	-0.92514936	8.25E-221	0.000246424	TRUE	TRUE	FALSE
	TDGF1	1.06E-175	1.06E-175	0.000196748	0.21279617	0.882930299	1.56E-171	0.010663353	TRUE	TRUE	FALSE			PYCARD	3.08E-101	3.08E-101	0.020077859	-0.188270879	-0.924807966	4.53E-97	0.474488466	FALSE	TRUE	FALSE
	NLGN4X	3.21E-95	3.21E-95	0.02672214	0.170166474	0.88284495	4.73E-91	0.508107933	FALSE	TRUE	FALSE			ATG101	1.81E-96	1.81E-96	0.025210326	-0.187200475	-0.92458037	2.67E-92	0.508107933	FALSE	TRUE	FALSE
	INTS6	1.32E-42	1.32E-42	0.191695659	0.09859412	0.88284495	1.95E-38	0.508107933	FALSE	TRUE	FALSE			AIMP2	8.32E-74	8.32E-74	0.066684438	-0.156902786	-0.92455192	1.23E-69	0.508107933	FALSE	TRUE	FALSE
	PCAT6	5.42E-63	5.42E-63	0.099702451	0.127575446	0.882674253	7.97E-59	0.508107933	FALSE	TRUE	FALSE			MRPL57	6.74E-82	6.74E-82	0.048089711	-0.167022511	-0.924438122	9.93E-78	0.508107933	FALSE	TRUE	FALSE
	OGT	1.51E-42	1.51E-42	0.192019712	0.105345668	0.882332859	2.23E-38	0.508107933	FALSE	TRUE	FALSE			XBP1	5.37E-170	5.37E-170	0.000301583	-0.233953949	-0.924324324	7.90E-166	0.015417378	TRUE	TRUE	FALSE
	PRKDC	4.07E-127	4.07E-127	0.005067029	0.220788687	0.881963016	6.00E-123	0.163242605	FALSE	TRUE	FALSE			LSR	3.52E-59	3.52E-59	0.113830649	-0.143716737	-0.924238976	5.18E-55	0.508107933	FALSE	TRUE	FALSE
	ATP1B2	9.21E-112	9.21E-112	0.011807973	0.164226665	0.881963016	1.36E-107	0.318988589	FALSE	TRUE	FALSE			SRSF3	7.59E-247	7.59E-247	3.39E-07	-0.256214233	-0.924068279	1.12E-242	3.52E-05	TRUE	TRUE	FALSE
	PCM1	6.37E-109	6.37E-109	0.013679958	0.19230565	0.88170697	9.38E-105	0.358748619	FALSE	TRUE	FALSE			BAG1	1.71E-108	1.71E-108	0.013984625	-0.190232499	-0.92401138	2.52E-104	0.364417045	FALSE	TRUE	FALSE
	HPN	3.13E-69	3.13E-69	0.079436788	0.138075063	0.881223329	4.61E-65	0.508107933	FALSE	TRUE	FALSE			BOP1	6.98E-100	6.98E-100	0.021437455	-0.188592804	-0.923783784	1.03E-95	0.497829109	FALSE	TRUE	FALSE
	TSPAN18	5.92E-54	5.92E-54	0.135447986	0.114227301	0.880796586	8.72E-50	0.508107933	FALSE	TRUE	FALSE			H2AFX	6.48E-188	6.48E-188	7.57E-05	-0.227475841	-0.923755334	9.54E-184	0.004623504	TRUE	TRUE	FALSE
	ZNF91	3.10E-64	3.10E-64	0.095388882	0.125734275	0.880312945	4.56E-60	0.508107933	FALSE	TRUE	FALSE			CDC42EP2	1.37E-69	1.37E-69	0.078371795	-0.177044869	-0.923100996	2.01E-65	0.508107933	FALSE	TRUE	FALSE
	PRELID2	3.69E-44	3.69E-44	0.183230478	0.097842586	0.880199147	5.43E-40	0.508107933	FALSE	TRUE	FALSE			FDFT1	1.14E-244	1.14E-244	4.24E-07	-0.248072053	-0.922816501	1.68E-240	4.34E-05	TRUE	TRUE	FALSE
	BHLHE41	4.79E-56	4.79E-56	0.126476529	0.118755542	0.880142248	7.06E-52	0.508107933	FALSE	TRUE	FALSE			EIF3M	1.22E-88	1.22E-88	0.035996474	-0.165340559	-0.922674253	1.80E-84	0.508107933	FALSE	TRUE	FALSE
	BRD7	7.30E-56	7.30E-56	0.127243615	0.153214111	0.879943101	1.08E-51	0.508107933	FALSE	TRUE	FALSE			RAB5C	1.07E-79	1.07E-79	0.052675992	-0.16351011	-0.922617354	1.57E-75	0.508107933	FALSE	TRUE	FALSE
	ZNF518A	1.70E-72	1.70E-72	0.07016117	0.144207088	0.879914651	2.50E-68	0.508107933	FALSE	TRUE	FALSE			CYB5B	6.54E-123	6.54E-123	0.006442923	-0.19901688	-0.922418208	9.62E-119	0.196803233	FALSE	TRUE	FALSE
	ZNF451	7.12E-28	7.12E-28	0.283470239	0.081621276	0.879743954	1.05E-23	0.508107933	FALSE	TRUE	FALSE			NXT1	3.06E-77	3.06E-77	0.058205161	-0.177681746	-0.922247511	4.51E-73	0.508107933	FALSE	TRUE	FALSE
	LRRN1	2.05E-87	2.05E-87	0.03798622	0.152394248	0.879715505	3.02E-83	0.508107933	FALSE	TRUE	FALSE			TRMT61A	2.58E-82	2.58E-82	0.047257016	-0.191635388	-0.921906117	3.80E-78	0.508107933	FALSE	TRUE	FALSE
	CASK	2.09E-59	2.09E-59	0.112952705	0.119889178	0.879715505	3.08E-55	0.508107933	FALSE	TRUE	FALSE			MDFI	2.77E-87	2.77E-87	0.038203704	-0.19159214	-0.921678521	4.07E-83	0.508107933	FALSE	TRUE	FALSE
	SWAP70	2.84E-51	2.84E-51	0.147576992	0.10801347	0.879487909	4.18E-47	0.508107933	FALSE	TRUE	FALSE			ATP5F1D	1.40E-65	1.40E-65	0.090877356	-0.151665952	-0.921678521	2.06E-61	0.508107933	FALSE	TRUE	FALSE
	CNTLN	2.35E-69	2.35E-69	0.079065465	0.141632759	0.87943101	3.46E-65	0.508107933	FALSE	TRUE	FALSE			ILF2	2.09E-118	2.09E-118	0.008274406	-0.189908248	-0.921394026	3.08E-114	0.240560482	FALSE	TRUE	FALSE
	ALDOC	1.45E-45	1.45E-45	0.175792904	0.107324765	0.879317212	2.14E-41	0.508107933	FALSE	TRUE	FALSE			MYL6	9.92E-159	9.92E-159	0.000676255	-0.221935578	-0.920881935	1.46E-154	0.030920835	TRUE	TRUE	FALSE
	PSIP1	1.54E-93	1.54E-93	0.028875192	0.195084524	0.879146515	2.26E-89	0.508107933	FALSE	TRUE	FALSE			SOCS1	1.37E-59	1.37E-59	0.112242858	-0.171873359	-0.920853485	2.01E-55	0.508107933	FALSE	TRUE	FALSE
	OTX2	3.84E-167	3.84E-167	0.000371713	0.175686921	0.878805121	5.65E-163	0.01848896	TRUE	TRUE	FALSE			HIST1H2BJ	1.65E-164	1.65E-164	0.00044954	-0.23460563	-0.920825036	2.42E-160	0.021771628	TRUE	TRUE	FALSE
	APLN	1.76E-66	1.76E-66	0.087944801	0.130068214	0.878776671	2.59E-62	0.508107933	FALSE	TRUE	FALSE			PPP1CA	2.54E-171	2.54E-171	0.000273407	-0.228729748	-0.920768137	3.74E-167	0.014025668	TRUE	TRUE	FALSE
	PSME1	6.72E-60	6.72E-60	0.111062465	0.146243572	0.878691323	9.90E-56	0.508107933	FALSE	TRUE	FALSE			LTV1	7.88E-103	7.88E-103	0.018576062	-0.186097586	-0.92059744	1.16E-98	0.449089254	FALSE	TRUE	FALSE
	PFKP	1.41E-46	1.41E-46	0.170540475	0.113896023	0.878435277	2.07E-42	0.508107933	FALSE	TRUE	FALSE			SMAD7	1.22E-105	1.22E-105	0.016157554	-0.210762651	-0.92056899	1.80E-101	0.408040601	FALSE	TRUE	FALSE
	TTC17	7.28E-50	7.28E-50	0.154234731	0.115481568	0.87826458	1.07E-45	0.508107933	FALSE	TRUE	FALSE			CRMP1	1.67E-104	1.67E-104	0.017099961	-0.195744805	-0.920398293	2.45E-100	0.425994459	FALSE	TRUE	FALSE
	TOX3	2.75E-165	2.75E-165	0.000425131	0.174707243	0.878065434	4.05E-161	0.020725824	TRUE	TRUE	FALSE			COA4	1.89E-100	1.89E-100	0.020858623	-0.179912752	-0.920398293	2.78E-96	0.488243947	FALSE	TRUE	FALSE
	TMEM88	1.59E-31	1.59E-31	0.258850579	0.094998247	0.877780939	2.35E-27	0.508107933	FALSE	TRUE	FALSE			YTHDF2	5.67E-110	5.67E-110	0.012959754	-0.180817665	-0.920256046	8.35E-106	0.344415996	FALSE	TRUE	FALSE
	C12orf76	2.49E-67	2.49E-67	0.085249907	0.116553935	0.877467994	3.67E-63	0.508107933	FALSE	TRUE	FALSE			GAR1	1.03E-122	1.03E-122	0.006515026	-0.194151394	-0.920256046	1.52E-118	0.198183324	FALSE	TRUE	FALSE
	SMARCA5	5.96E-104	5.96E-104	0.017576576	0.19088114	0.877411095	8.78E-100	0.431120294	FALSE	TRUE	FALSE			MT2A	2.63E-84	2.63E-84	0.043439746	-0.204606116	-0.920170697	3.87E-80	0.508107933	FALSE	TRUE	TRUE
	PLCL2	3.01E-104	3.01E-104	0.017319915	0.142850847	0.877354196	4.43E-100	0.429136015	FALSE	TRUE	FALSE			MRPL37	2.95E-74	2.95E-74	0.065519775	-0.159849771	-0.919573257	4.34E-70	0.508107933	FALSE	TRUE	FALSE
	KCNG3	3.35E-50	3.35E-50	0.152625888	0.106061929	0.877268848	4.94E-46	0.508107933	FALSE	TRUE	FALSE			CYP2S1	8.19E-88	8.19E-88	0.037329693	-0.17425678	-0.919516358	1.21E-83	0.508107933	FALSE	TRUE	FALSE
	PAPLN	2.04E-66	2.04E-66	0.088151083	0.129941467	0.877098151	3.00E-62	0.508107933	FALSE	TRUE	FALSE			DHCR7	1.80E-136	1.80E-136	0.00290154	-0.207688169	-0.919317212	2.65E-132	0.106003395	FALSE	TRUE	FALSE
	NEBL	2.46E-87	2.46E-87	0.038119355	0.143984404	0.876614509	3.63E-83	0.508107933	FALSE	TRUE	FALSE			AMD1	1.14E-237	1.14E-237	8.59E-07	-0.261091426	-0.918918919	1.68E-233	8.27E-05	TRUE	TRUE	FALSE
	OSBPL1A	1.78E-53	1.78E-53	0.137557076	0.13168036	0.87658606	2.62E-49	0.508107933	FALSE	TRUE	FALSE			UBE2N	4.77E-168	4.77E-168	0.000347965	-0.224685657	-0.918890469	7.02E-164	0.017366386	TRUE	TRUE	FALSE
	BHLHE40	9.82E-50	9.82E-50	0.154859709	0.113379985	0.876415363	1.45E-45	0.508107933	FALSE	TRUE	FALSE			LRRC8A	1.24E-114	1.24E-114	0.010145833	-0.202310402	-0.91886202	1.82E-110	0.28455904	FALSE	TRUE	FALSE
	PHF21B	2.43E-55	2.43E-55	0.1294533	0.111447285	0.87598862	3.58E-51	0.508107933	FALSE	TRUE	FALSE			CARS	1.11E-66	1.11E-66	0.087308316	-0.161460567	-0.918406828	1.64E-62	0.508107933	FALSE	TRUE	FALSE
	PRTG	3.11E-52	3.11E-52	0.143146906	0.112483379	0.875675676	4.57E-48	0.508107933	FALSE	TRUE	TRUE			ITGB5	1.39E-143	1.39E-143	0.001858394	-0.231605757	-0.918349929	2.04E-139	0.071814017	TRUE	TRUE	TRUE
	GGA2	1.31E-47	1.31E-47	0.165307412	0.113600195	0.875504979	1.93E-43	0.508107933	FALSE	TRUE	FALSE			MT1G	1.48E-66	1.48E-66	0.08770175	-0.191464294	-0.918036984	2.17E-62	0.508107933	FALSE	TRUE	TRUE
	UPK1A	7.47E-82	7.47E-82	0.048178933	0.144969322	0.87544808	1.10E-77	0.508107933	FALSE	TRUE	FALSE			LAMTOR1	4.18E-87	4.18E-87	0.038504159	-0.169970019	-0.917780939	6.16E-83	0.508107933	FALSE	TRUE	FALSE
	DHRS3	4.46E-107	4.46E-107	0.015028918	0.149537206	0.874822191	6.56E-103	0.383484843	FALSE	TRUE	FALSE			SH3GL1	6.47E-77	6.47E-77	0.058967991	-0.169915095	-0.91772404	9.52E-73	0.508107933	FALSE	TRUE	FALSE
	CBX5	2.44E-242	2.44E-242	5.38E-07	0.282986379	0.874708393	3.59E-238	5.38E-05	TRUE	TRUE	FALSE			TBCA	1.10E-77	1.10E-77	0.057175093	-0.167191068	-0.916870555	1.62E-73	0.508107933	FALSE	TRUE	FALSE
	CHD2	2.27E-44	2.27E-44	0.182097466	0.113193434	0.874651494	3.34E-40	0.508107933	FALSE	TRUE	FALSE			TTC1	2.25E-90	2.25E-90	0.033327288	-0.172071632	-0.916813656	3.31E-86	0.508107933	FALSE	TRUE	FALSE
	TRIP11	2.78E-49	2.78E-49	0.157044313	0.119152242	0.874623044	4.09E-45	0.508107933	FALSE	TRUE	FALSE			NPM3	3.58E-135	3.58E-135	0.003140872	-0.201518146	-0.916187767	5.26E-131	0.112240448	FALSE	TRUE	FALSE
	MAP4K1	6.89E-37	6.89E-37	0.224873582	0.093015515	0.87428165	1.01E-32	0.508107933	FALSE	TRUE	FALSE			DDX18	2.14E-91	2.14E-91	0.031832054	-0.164784874	-0.916130868	3.15E-87	0.508107933	FALSE	TRUE	FALSE
	LGI4	5.52E-72	5.52E-72	0.071556768	0.137758188	0.87374111	8.13E-68	0.508107933	FALSE	TRUE	FALSE			NDUFAF4	8.67E-115	8.67E-115	0.010062188	-0.193071417	-0.915903272	1.28E-110	0.283632439	FALSE	TRUE	FALSE
	ROCK1	7.85E-85	7.85E-85	0.042477035	0.174086278	0.87371266	1.16E-80	0.508107933	FALSE	TRUE	FALSE			NTHL1	1.12E-71	1.12E-71	0.072401138	-0.153977892	-0.915817923	1.64E-67	0.508107933	FALSE	TRUE	FALSE
	RILPL1	9.71E-37	9.71E-37	0.225780625	0.098940855	0.872944523	1.43E-32	0.508107933	FALSE	TRUE	FALSE			CALM1	1.32E-208	1.32E-208	1.32E-05	-0.23337767	-0.915618777	1.94E-204	0.00097037	TRUE	TRUE	FALSE
	HSD17B8	4.78E-33	4.78E-33	0.248932299	0.088005596	0.872716927	7.04E-29	0.508107933	FALSE	TRUE	FALSE			MAGOHB	1.74E-88	1.74E-88	0.036241917	-0.171454053	-0.915476529	2.56E-84	0.508107933	FALSE	TRUE	FALSE
	ARGLU1	5.76E-85	5.76E-85	0.042233808	0.189463656	0.87257468	8.49E-81	0.508107933	FALSE	TRUE	FALSE			KPNA2	2.62E-153	2.62E-153	0.000980732	-0.220187208	-0.915391181	3.86E-149	0.042097123	TRUE	TRUE	FALSE
	SDK2	6.37E-67	6.37E-67	0.086536538	0.138506772	0.872204836	9.38E-63	0.508107933	FALSE	TRUE	FALSE			PRDX4	2.28E-76	2.28E-76	0.06027097	-0.157827553	-0.915106686	3.35E-72	0.508107933	FALSE	TRUE	FALSE
	NORAD	7.71E-126	7.71E-126	0.005454294	0.201342819	0.87200569	1.14E-121	0.172325271	FALSE	TRUE	FALSE			CHPF	1.41E-62	1.41E-62	0.101177912	-0.160045965	-0.91485064	2.08E-58	0.508107933	FALSE	TRUE	FALSE
	NOL3	1.52E-39	1.52E-39	0.209055411	0.098293229	0.871948791	2.23E-35	0.508107933	FALSE	TRUE	FALSE			ATAD3A	1.77E-65	1.77E-65	0.091213947	-0.161402802	-0.914793741	2.61E-61	0.508107933	FALSE	TRUE	FALSE
	FSIP2	3.06E-69	3.06E-69	0.079405908	0.136310144	0.871920341	4.50E-65	0.508107933	FALSE	TRUE	FALSE			TM2D2	8.17E-97	8.17E-97	0.024803712	-0.184452163	-0.914623044	1.20E-92	0.508107933	FALSE	TRUE	FALSE
	SIRT1	4.17E-52	4.17E-52	0.143731487	0.109233473	0.871778094	6.14E-48	0.508107933	FALSE	TRUE	FALSE			TIMP4	3.45E-80	3.45E-80	0.05162484	-0.188242666	-0.914416177	5.08E-76	0.508107933	FALSE	TRUE	FALSE
	RB1CC1	1.27E-75	1.27E-75	0.062089492	0.156045202	0.871578947	1.87E-71	0.508107933	FALSE	TRUE	FALSE			EXOSC3	4.04E-76	4.04E-76	0.060872395	-0.160899775	-0.913883357	5.95E-72	0.508107933	FALSE	TRUE	FALSE
	EFNA5	2.93E-42	2.93E-42	0.193606598	0.093843313	0.871209104	4.31E-38	0.508107933	FALSE	TRUE	FALSE			SLC7A11	5.70E-91	5.70E-91	0.032448304	-0.19558777	-0.913798009	8.40E-87	0.508107933	FALSE	TRUE	FALSE
	NCAPG2	3.57E-50	3.57E-50	0.152757281	0.110538017	0.87086771	5.26E-46	0.508107933	FALSE	TRUE	FALSE			PSMA5	7.38E-136	7.38E-136	0.003012332	-0.203984972	-0.913655761	1.09E-131	0.109083578	FALSE	TRUE	FALSE
	ZNF33A	8.32E-41	8.32E-41	0.201789779	0.105701891	0.87083926	1.23E-36	0.508107933	FALSE	TRUE	FALSE			GLRX3	8.88E-80	8.88E-80	0.052502923	-0.15975516	-0.913285917	1.31E-75	0.508107933	FALSE	TRUE	FALSE
	RAB25	5.63E-43	5.63E-43	0.189654706	0.122739851	0.870753912	8.29E-39	0.508107933	FALSE	TRUE	FALSE			FAM207A	1.89E-74	1.89E-74	0.065028489	-0.159241575	-0.912944523	2.79E-70	0.508107933	FALSE	TRUE	FALSE
	POLR3GL	3.15E-59	3.15E-59	0.113643138	0.129360923	0.870611664	4.64E-55	0.508107933	FALSE	TRUE	FALSE			NOC4L	7.73E-56	7.73E-56	0.127348349	-0.154756862	-0.912403983	1.14E-51	0.508107933	FALSE	TRUE	FALSE
	PLOD1	1.31E-48	1.31E-48	0.160329225	0.102284011	0.870554765	1.92E-44	0.508107933	FALSE	TRUE	FALSE			MTHFD2	3.81E-74	3.81E-74	0.06580483	-0.154446998	-0.912375533	5.60E-70	0.508107933	FALSE	TRUE	FALSE
	SLC16A8	1.90E-47	1.90E-47	0.166124695	0.11609285	0.870355619	2.80E-43	0.508107933	FALSE	TRUE	FALSE			SLC29A1	9.29E-89	9.29E-89	0.035808817	-0.166043576	-0.912375533	1.37E-84	0.508107933	FALSE	TRUE	FALSE
	CPLANE1	1.06E-48	1.06E-48	0.159882617	0.109826963	0.87029872	1.56E-44	0.508107933	FALSE	TRUE	FALSE			FKBP1A	5.23E-64	5.23E-64	0.096169293	-0.146462334	-0.912261735	7.71E-60	0.508107933	FALSE	TRUE	FALSE
	METRN	1.24E-63	1.24E-63	0.097456562	0.139044798	0.870213371	1.82E-59	0.508107933	FALSE	TRUE	FALSE			UBB	2.00E-92	2.00E-92	0.030383667	-0.158633523	-0.91200569	2.95E-88	0.508107933	FALSE	TRUE	FALSE
	PJA2	3.45E-47	3.45E-47	0.167430536	0.111817244	0.870128023	5.08E-43	0.508107933	FALSE	TRUE	FALSE			AUP1	5.15E-90	5.15E-90	0.033866249	-0.179650301	-0.911635846	7.58E-86	0.508107933	FALSE	TRUE	FALSE
	EIF3L	3.68E-28	3.68E-28	0.281497333	0.115959955	0.869900427	5.42E-24	0.508107933	FALSE	TRUE	FALSE			PQBP1	3.13E-50	3.13E-50	0.152482038	-0.133674259	-0.911550498	4.60E-46	0.508107933	FALSE	TRUE	FALSE
	KMT2A	4.04E-52	4.04E-52	0.143666559	0.14396513	0.869871977	5.94E-48	0.508107933	FALSE	TRUE	FALSE			CENPW	5.47E-125	5.47E-125	0.005726689	-0.195060731	-0.911379801	8.06E-121	0.178583408	FALSE	TRUE	FALSE
	CAVIN1	5.10E-57	5.10E-57	0.122450201	0.103483812	0.869843528	7.51E-53	0.508107933	FALSE	TRUE	FALSE			EEF1B2	1.41E-91	1.41E-91	0.031572053	-0.171245464	-0.911123755	2.07E-87	0.508107933	FALSE	TRUE	FALSE
	KRCC1	4.79E-49	4.79E-49	0.158196035	0.10914979	0.869758179	7.06E-45	0.508107933	FALSE	TRUE	FALSE			LRR1	6.30E-77	6.30E-77	0.058941869	-0.175756309	-0.911095306	9.28E-73	0.508107933	FALSE	TRUE	FALSE
	CACNA1A	1.18E-57	1.18E-57	0.119872446	0.105393759	0.869758179	1.74E-53	0.508107933	FALSE	TRUE	FALSE			SRPRB	2.51E-82	2.51E-82	0.047234006	-0.175712622	-0.910981508	3.70E-78	0.508107933	FALSE	TRUE	FALSE
	ASH1L	1.50E-66	1.50E-66	0.087726333	0.132221889	0.869274538	2.21E-62	0.508107933	FALSE	TRUE	FALSE			PWP1	1.73E-66	1.73E-66	0.087924703	-0.150269251	-0.910810811	2.55E-62	0.508107933	FALSE	TRUE	FALSE
	GFPT1	1.27E-44	1.27E-44	0.180748319	0.118831889	0.868904694	1.86E-40	0.508107933	FALSE	TRUE	FALSE			C15orf39	1.10E-66	1.10E-66	0.087297938	-0.17199724	-0.910810811	1.63E-62	0.508107933	FALSE	TRUE	FALSE
	PSAP	4.05E-44	4.05E-44	0.183450818	0.133037375	0.868733997	5.97E-40	0.508107933	FALSE	TRUE	FALSE			SS18L2	1.42E-78	1.42E-78	0.055149606	-0.16255803	-0.910327169	2.09E-74	0.508107933	FALSE	TRUE	FALSE
	PHYH	2.00E-69	2.00E-69	0.078860787	0.126869443	0.868677098	2.95E-65	0.508107933	FALSE	TRUE	FALSE			CLPP	6.65E-53	6.65E-53	0.14011451	-0.134072784	-0.91027027	9.79E-49	0.508107933	FALSE	TRUE	FALSE
	VEGFA	2.95E-35	2.95E-35	0.234920128	0.08141681	0.86859175	4.34E-31	0.508107933	FALSE	TRUE	FALSE			EIF4A1	6.33E-58	6.33E-58	0.11877908	-0.133253227	-0.910042674	9.31E-54	0.508107933	FALSE	TRUE	FALSE
	TSPYL2	3.68E-50	3.68E-50	0.152817718	0.099685608	0.8685633	5.42E-46	0.508107933	FALSE	TRUE	FALSE			ACTB	1.26E-70	1.26E-70	0.07536286	-0.146410875	-0.909246088	1.85E-66	0.508107933	FALSE	TRUE	FALSE
	FREM2	1.24E-52	1.24E-52	0.141329905	0.112288006	0.868278805	1.82E-48	0.508107933	FALSE	TRUE	FALSE			ALG1	4.61E-55	4.61E-55	0.130639893	-0.161776323	-0.909075391	6.79E-51	0.508107933	FALSE	TRUE	FALSE
	MZT2B	2.43E-99	2.43E-99	0.022002122	0.196181487	0.868079659	3.58E-95	0.504575145	FALSE	TRUE	FALSE			UCHL3	4.28E-93	4.28E-93	0.029469219	-0.175345881	-0.908990043	6.30E-89	0.508107933	FALSE	TRUE	FALSE
	AC106897.1	3.68E-51	3.68E-51	0.148100648	0.116939961	0.867908962	5.42E-47	0.508107933	FALSE	TRUE	FALSE			MRPL3	3.61E-99	3.61E-99	0.022183323	-0.176532516	-0.908876245	5.31E-95	0.506364446	FALSE	TRUE	FALSE
	TAOK1	8.20E-73	8.20E-73	0.069309058	0.161775922	0.867880512	1.21E-68	0.508107933	FALSE	TRUE	FALSE			SHISA2	7.29E-84	7.29E-84	0.044266704	-0.198415185	-0.908876245	1.07E-79	0.508107933	FALSE	TRUE	FALSE
	SLCO1A2	1.85E-42	1.85E-42	0.192500132	0.097497171	0.867709815	2.72E-38	0.508107933	FALSE	TRUE	FALSE			PUS1	8.19E-88	8.19E-88	0.037330186	-0.183917261	-0.908677098	1.21E-83	0.508107933	FALSE	TRUE	FALSE
	EDIL3	1.68E-58	1.68E-58	0.116489437	0.11367711	0.867396871	2.47E-54	0.508107933	FALSE	TRUE	FALSE			HERPUD1	1.21E-71	1.21E-71	0.07249331	-0.179759091	-0.908648649	1.77E-67	0.508107933	FALSE	TRUE	FALSE
	USP3	5.71E-46	5.71E-46	0.173678519	0.101758088	0.867311522	8.41E-42	0.508107933	FALSE	TRUE	FALSE			PKDCC	5.85E-76	5.85E-76	0.061262943	-0.18061698	-0.90859175	8.61E-72	0.508107933	FALSE	TRUE	FALSE
	XPO1	6.00E-64	6.00E-64	0.096372146	0.161868904	0.867169275	8.83E-60	0.508107933	FALSE	TRUE	FALSE			CRELD2	4.71E-90	4.71E-90	0.033807661	-0.187085315	-0.908534851	6.93E-86	0.508107933	FALSE	TRUE	FALSE
	SCG5	2.94E-54	2.94E-54	0.134117959	0.115914701	0.867055477	4.33E-50	0.508107933	FALSE	TRUE	FALSE			POU3F1	4.67E-66	4.67E-66	0.089317916	-0.156578251	-0.908449502	6.88E-62	0.508107933	FALSE	TRUE	FALSE
	EIF2AK4	1.14E-36	1.14E-36	0.226212482	0.125975297	0.866941679	1.68E-32	0.508107933	FALSE	TRUE	FALSE			DERL2	4.88E-74	4.88E-74	0.06608397	-0.1663534	-0.908193457	7.19E-70	0.508107933	FALSE	TRUE	FALSE
	TRIM38	2.96E-53	2.96E-53	0.138541263	0.116749815	0.866742532	4.36E-49	0.508107933	FALSE	TRUE	FALSE			MYL12A	2.03E-77	2.03E-77	0.057789954	-0.160026154	-0.907965861	2.99E-73	0.508107933	FALSE	TRUE	FALSE
	ABRAXAS1	4.99E-35	4.99E-35	0.236350247	0.091941806	0.866657183	7.35E-31	0.508107933	FALSE	TRUE	FALSE			TRAPPC4	1.14E-71	1.14E-71	0.072431524	-0.153527834	-0.907510669	1.69E-67	0.508107933	FALSE	TRUE	FALSE
	ARID4B	5.23E-49	5.23E-49	0.158381599	0.130287503	0.865945946	7.70E-45	0.508107933	FALSE	TRUE	FALSE			AK4	0	0	5.17E-16	-0.321477127	-0.907482219	0	1.38E-13	TRUE	TRUE	FALSE
	OPTN	5.09E-53	5.09E-53	0.13959223	0.105514935	0.865803698	7.49E-49	0.508107933	FALSE	TRUE	FALSE			RER1	9.16E-58	9.16E-58	0.11942392	-0.136528059	-0.907396871	1.35E-53	0.508107933	FALSE	TRUE	FALSE
	Mar.06	4.09E-50	4.09E-50	0.153036057	0.11959159	0.865633001	6.02E-46	0.508107933	FALSE	TRUE	FALSE			SNHG12	1.34E-76	1.34E-76	0.059716925	-0.181157145	-0.907169275	1.97E-72	0.508107933	FALSE	TRUE	FALSE
	TRIM56	6.35E-30	6.35E-30	0.269499736	0.076063016	0.865633001	9.35E-26	0.508107933	FALSE	TRUE	FALSE			TIMM50	6.99E-95	6.99E-95	0.027143719	-0.176398156	-0.907140825	1.03E-90	0.508107933	FALSE	TRUE	FALSE
	ZSCAN30	2.46E-44	2.46E-44	0.182283969	0.092874054	0.865348506	3.62E-40	0.508107933	FALSE	TRUE	FALSE			WDR74	4.57E-91	4.57E-91	0.032307455	-0.17695967	-0.906799431	6.72E-87	0.508107933	FALSE	TRUE	FALSE
	NBR1	3.10E-44	3.10E-44	0.182825503	0.097477943	0.865291607	4.56E-40	0.508107933	FALSE	TRUE	FALSE			LLPH	1.71E-85	1.71E-85	0.041288553	-0.173149131	-0.906628734	2.52E-81	0.508107933	FALSE	TRUE	FALSE
	COL4A5	1.36E-48	1.36E-48	0.160415092	0.102935437	0.865206259	2.00E-44	0.508107933	FALSE	TRUE	TRUE			ASF1A	7.43E-67	7.43E-67	0.086749052	-0.158514321	-0.906600284	1.09E-62	0.508107933	FALSE	TRUE	FALSE
	DDB2	1.26E-66	1.26E-66	0.087480242	0.115698318	0.865177809	1.85E-62	0.508107933	FALSE	TRUE	FALSE			DPH2	2.44E-67	2.44E-67	0.085222621	-0.170207766	-0.906372688	3.60E-63	0.508107933	FALSE	TRUE	FALSE
	CNOT1	4.38E-46	4.38E-46	0.173079237	0.134832978	0.865007112	6.44E-42	0.508107933	FALSE	TRUE	FALSE			YARS	3.13E-99	3.13E-99	0.022118055	-0.1759769	-0.90625889	4.61E-95	0.506215848	FALSE	TRUE	FALSE
	FTX	8.24E-48	8.24E-48	0.164298957	0.113494024	0.864836415	1.21E-43	0.508107933	FALSE	TRUE	FALSE			RNASEH2B	2.83E-97	2.83E-97	0.024271349	-0.182266427	-0.906145092	4.16E-93	0.508107933	FALSE	TRUE	FALSE
	TMEM123	1.65E-68	1.65E-68	0.08160574	0.145515353	0.864807966	2.43E-64	0.508107933	FALSE	TRUE	FALSE			ZSCAN10	1.43E-91	1.43E-91	0.03158114	-0.161879846	-0.905576102	2.10E-87	0.508107933	FALSE	TRUE	FALSE
	RNF213	7.37E-45	7.37E-45	0.17950092	0.110382526	0.864694168	1.08E-40	0.508107933	FALSE	TRUE	FALSE			HSPA14.1	3.51E-46	3.51E-46	0.172583557	-0.135303844	-0.905405405	5.17E-42	0.508107933	FALSE	TRUE	FALSE
	FAM216A	7.21E-32	7.21E-32	0.256589942	0.087551336	0.86458037	1.06E-27	0.508107933	FALSE	TRUE	FALSE			S100A11	9.55E-111	9.55E-111	0.012450149	-0.16590356	-0.905320057	1.41E-106	0.334217103	FALSE	TRUE	FALSE
	EGLN3	2.28E-109	2.28E-109	0.013370034	0.137059415	0.864238976	3.36E-105	0.352141355	FALSE	TRUE	FALSE			PBDC1	3.05E-56	3.05E-56	0.125655588	-0.137621074	-0.905234708	4.49E-52	0.508107933	FALSE	TRUE	FALSE
	LTBP4	2.85E-58	2.85E-58	0.117401044	0.116407549	0.864210526	4.20E-54	0.508107933	FALSE	TRUE	FALSE			TIMM17A	3.77E-73	3.77E-73	0.068409739	-0.161939857	-0.90514936	5.56E-69	0.508107933	FALSE	TRUE	FALSE
	ZNF891	6.76E-31	6.76E-31	0.26299753	0.081747147	0.864182077	9.95E-27	0.508107933	FALSE	TRUE	FALSE			METTL1	5.40E-69	5.40E-69	0.080143328	-0.169460588	-0.90512091	7.95E-65	0.508107933	FALSE	TRUE	FALSE
	SMIM24	1.89E-37	1.89E-37	0.221468892	0.101763664	0.864153627	2.78E-33	0.508107933	FALSE	TRUE	FALSE			BTBD17	2.32E-74	2.32E-74	0.065254546	-0.184324963	-0.904637269	3.42E-70	0.508107933	FALSE	TRUE	FALSE
	SNAPC1	6.03E-50	6.03E-50	0.153844092	0.096394529	0.864125178	8.88E-46	0.508107933	FALSE	TRUE	FALSE			YRDC	2.16E-69	2.16E-69	0.078955252	-0.167502106	-0.904409673	3.17E-65	0.508107933	FALSE	TRUE	FALSE
	MBD5	9.86E-34	9.86E-34	0.244535906	0.082435626	0.864096728	1.45E-29	0.508107933	FALSE	TRUE	FALSE			SLC7A1	1.39E-99	1.39E-99	0.021748582	-0.191091372	-0.904409673	2.05E-95	0.501423148	FALSE	TRUE	FALSE
	NHLRC3	4.20E-37	4.20E-37	0.223571081	0.087238129	0.863869132	6.19E-33	0.508107933	FALSE	TRUE	FALSE			BZW1	5.68E-285	5.68E-285	5.04E-09	-0.275708385	-0.904324324	8.36E-281	7.20E-07	TRUE	TRUE	FALSE
	ARID2	2.37E-62	2.37E-62	0.101980818	0.123475216	0.863470839	3.48E-58	0.508107933	FALSE	TRUE	FALSE			MRPS26	6.25E-100	6.25E-100	0.021388036	-0.178761203	-0.904153627	9.21E-96	0.497466109	FALSE	TRUE	FALSE
	GOLGA8A	9.67E-59	9.67E-59	0.115544314	0.116696872	0.86344239	1.42E-54	0.508107933	FALSE	TRUE	FALSE			SELENOW	7.31E-73	7.31E-73	0.069174896	-0.146658801	-0.904096728	1.08E-68	0.508107933	FALSE	TRUE	FALSE
	NFAT5	5.35E-28	5.35E-28	0.282614805	0.079080859	0.863357041	7.88E-24	0.508107933	FALSE	TRUE	FALSE			TLE1	7.13E-88	7.13E-88	0.037231615	-0.175310401	-0.903926031	1.05E-83	0.508107933	FALSE	TRUE	FALSE
	OLFML3	1.83E-101	1.83E-101	0.019858972	0.139098355	0.863214794	2.70E-97	0.470406326	FALSE	TRUE	FALSE			SLC2A6	1.58E-72	1.58E-72	0.070072428	-0.179575437	-0.903812233	2.32E-68	0.508107933	FALSE	TRUE	FALSE
	SNRNP200	1.10E-51	1.10E-51	0.145660768	0.147063935	0.862674253	1.62E-47	0.508107933	FALSE	TRUE	FALSE			APEX1	1.02E-100	1.02E-100	0.02059176	-0.176474449	-0.903812233	1.51E-96	0.484301101	FALSE	TRUE	FALSE
	NIPSNAP2	6.65E-47	6.65E-47	0.168877071	0.118054876	0.862588905	9.79E-43	0.508107933	FALSE	TRUE	FALSE			MYBL2	3.90E-104	3.90E-104	0.017417018	-0.170758625	-0.903641536	5.75E-100	0.42953225	FALSE	TRUE	FALSE
	ECH1	1.43E-44	1.43E-44	0.181027366	0.131556745	0.861564723	2.10E-40	0.508107933	FALSE	TRUE	FALSE			GRM4	7.17E-149	7.17E-149	0.001318584	-0.24401292	-0.903527738	1.06E-144	0.054296931	TRUE	TRUE	FALSE
	ICE2	3.18E-39	3.18E-39	0.210930106	0.106628153	0.861052632	4.68E-35	0.508107933	FALSE	TRUE	FALSE			UQCC3	1.78E-98	1.78E-98	0.022928675	-0.175284118	-0.903129445	2.62E-94	0.508107933	FALSE	TRUE	FALSE
	WDR11	4.94E-41	4.94E-41	0.20050303	0.097169964	0.860910384	7.28E-37	0.508107933	FALSE	TRUE	FALSE			PSMD3	1.50E-79	1.50E-79	0.052992705	-0.162508992	-0.903015647	2.20E-75	0.508107933	FALSE	TRUE	FALSE
	FGD4	1.21E-57	1.21E-57	0.119909723	0.110559837	0.860910384	1.78E-53	0.508107933	FALSE	TRUE	FALSE			BCAR1	8.68E-70	8.68E-70	0.077791299	-0.171016778	-0.902987198	1.28E-65	0.508107933	FALSE	TRUE	FALSE
	ING4	6.67E-34	6.67E-34	0.243454997	0.080213654	0.860739687	9.82E-30	0.508107933	FALSE	TRUE	FALSE			ATP5MC3	3.26E-88	3.26E-88	0.036680813	-0.168940193	-0.9028734	4.81E-84	0.508107933	FALSE	TRUE	FALSE
	FSTL1	4.06E-47	4.06E-47	0.167786321	0.12114892	0.860625889	5.97E-43	0.508107933	FALSE	TRUE	FALSE			H2AFJ	2.98E-68	2.98E-68	0.082390949	-0.154212981	-0.902674253	4.39E-64	0.508107933	FALSE	TRUE	FALSE
	FGF2	4.57E-139	4.57E-139	0.002471479	0.184733576	0.86059744	6.72E-135	0.092618603	TRUE	TRUE	FALSE			SPATC1L	4.53E-51	4.53E-51	0.148521245	-0.134988454	-0.902503556	6.67E-47	0.508107933	FALSE	TRUE	FALSE
	ABCA1	5.22E-78	5.22E-78	0.056429794	0.127503777	0.86059744	7.69E-74	0.508107933	FALSE	TRUE	FALSE			SF3B5	6.04E-53	6.04E-53	0.139928345	-0.125888665	-0.902446657	8.90E-49	0.508107933	FALSE	TRUE	FALSE
	MFSD14C	2.16E-44	2.16E-44	0.181988036	0.101060694	0.859943101	3.18E-40	0.508107933	FALSE	TRUE	FALSE			IFRD1	9.82E-70	9.82E-70	0.077948328	-0.173240502	-0.902418208	1.45E-65	0.508107933	FALSE	TRUE	FALSE
	GCHFR	7.96E-47	7.96E-47	0.169276305	0.125006829	0.859857752	1.17E-42	0.508107933	FALSE	TRUE	FALSE			CD3EAP	5.16E-136	5.16E-136	0.002983934	-0.208235319	-0.902247511	7.60E-132	0.108475214	FALSE	TRUE	FALSE
	ZNF397	1.75E-45	1.75E-45	0.176209714	0.104204819	0.859829303	2.57E-41	0.508107933	FALSE	TRUE	FALSE			NCLN	9.96E-68	9.96E-68	0.084005179	-0.161435962	-0.901593172	1.47E-63	0.508107933	FALSE	TRUE	FALSE
	ZNF516	5.54E-50	5.54E-50	0.153666184	0.115596667	0.859772404	8.15E-46	0.508107933	FALSE	TRUE	FALSE			ZC3H15	1.48E-136	1.48E-136	0.002886238	-0.204273608	-0.901479374	2.17E-132	0.105706688	FALSE	TRUE	FALSE
	SLC2A12	2.86E-41	2.86E-41	0.199157125	0.10050085	0.859658606	4.21E-37	0.508107933	FALSE	TRUE	FALSE			EBP	4.42E-76	4.42E-76	0.060967626	-0.155924238	-0.901394026	6.51E-72	0.508107933	FALSE	TRUE	FALSE
	TRAPPC11	5.38E-36	5.38E-36	0.230338761	0.086962348	0.859601707	7.92E-32	0.508107933	FALSE	TRUE	FALSE			COPS3	6.47E-93	6.47E-93	0.02971242	-0.172962023	-0.901394026	9.53E-89	0.508107933	FALSE	TRUE	FALSE
	FUT11	2.46E-47	2.46E-47	0.166684502	0.093474978	0.858719772	3.62E-43	0.508107933	FALSE	TRUE	FALSE			CHCHD1	4.22E-58	4.22E-58	0.118077082	-0.141729534	-0.901280228	6.21E-54	0.508107933	FALSE	TRUE	FALSE
	THNSL2	6.60E-43	6.60E-43	0.190034603	0.10643277	0.858634424	9.72E-39	0.508107933	FALSE	TRUE	FALSE			TEAD4	2.37E-66	2.37E-66	0.088361326	-0.174514596	-0.90113798	3.49E-62	0.508107933	FALSE	TRUE	FALSE
	UGP2	1.56E-198	1.56E-198	3.15E-05	0.215660391	0.858577525	2.30E-194	0.002079628	TRUE	TRUE	FALSE			MYDGF	3.17E-53	3.17E-53	0.138673013	-0.13234085	-0.901081081	4.67E-49	0.508107933	FALSE	TRUE	FALSE
	TTBK2	9.24E-36	9.24E-36	0.231791909	0.08702751	0.858406828	1.36E-31	0.508107933	FALSE	TRUE	FALSE			RPF2	8.07E-78	8.07E-78	0.056861801	-0.156246967	-0.901052632	1.19E-73	0.508107933	FALSE	TRUE	FALSE
	FIGNL2	7.11E-54	7.11E-54	0.135797617	0.112501259	0.858179232	1.05E-49	0.508107933	FALSE	TRUE	FALSE			MID1	6.10E-99	6.10E-99	0.022426289	-0.200842309	-0.900625889	8.98E-95	0.508107933	FALSE	TRUE	FALSE
	EXOC5	8.81E-34	8.81E-34	0.244224127	0.102761532	0.857923186	1.30E-29	0.508107933	FALSE	TRUE	FALSE			BRIX1	1.89E-100	1.89E-100	0.02085889	-0.175854118	-0.900426743	2.78E-96	0.488243947	FALSE	TRUE	FALSE
	RNF219	1.18E-53	1.18E-53	0.136771064	0.113925587	0.857837838	1.74E-49	0.508107933	FALSE	TRUE	FALSE			PSMD14	2.10E-145	2.10E-145	0.001653201	-0.202938694	-0.900369844	3.08E-141	0.066141527	TRUE	TRUE	FALSE
	CELF5	2.05E-51	2.05E-51	0.146922213	0.115432354	0.857752489	3.02E-47	0.508107933	FALSE	TRUE	FALSE			POLR2J	1.65E-45	1.65E-45	0.176073709	-0.118482126	-0.900369844	2.42E-41	0.508107933	FALSE	TRUE	FALSE
	SNTG2	4.27E-47	4.27E-47	0.167899165	0.098550525	0.85772404	6.29E-43	0.508107933	FALSE	TRUE	FALSE			ASNS	9.62E-44	9.62E-44	0.185474862	-0.129295143	-0.900227596	1.42E-39	0.508107933	FALSE	TRUE	FALSE
	NUCKS1	3.65E-168	3.65E-168	0.000345038	0.235401083	0.857638691	5.38E-164	0.017337874	TRUE	TRUE	FALSE			KAT7	2.00E-141	2.00E-141	0.002131602	-0.212545556	-0.900113798	2.94E-137	0.081304583	TRUE	TRUE	FALSE
	PCCA	3.76E-45	3.76E-45	0.177958735	0.100198946	0.857524893	5.54E-41	0.508107933	FALSE	TRUE	FALSE			PES1	3.29E-53	3.29E-53	0.138746495	-0.139544629	-0.9	4.85E-49	0.508107933	FALSE	TRUE	FALSE
	DIP2A	1.71E-40	1.71E-40	0.203575338	0.092517793	0.857325747	2.52E-36	0.508107933	FALSE	TRUE	FALSE			RRP15	5.28E-96	5.28E-96	0.025764359	-0.169862167	-0.899687055	7.78E-92	0.508107933	FALSE	TRUE	FALSE
	LPP	2.24E-52	2.24E-52	0.142502121	0.117166123	0.857211949	3.30E-48	0.508107933	FALSE	TRUE	FALSE			SELENOH	1.31E-49	1.31E-49	0.155457547	-0.13334963	-0.899573257	1.92E-45	0.508107933	FALSE	TRUE	FALSE
	SLK	1.62E-50	1.62E-50	0.151127644	0.112657289	0.857183499	2.39E-46	0.508107933	FALSE	TRUE	FALSE			PEA15	8.00E-99	8.00E-99	0.022553128	-0.191471506	-0.899516358	1.18E-94	0.508107933	FALSE	TRUE	FALSE
	CCDC113	3.91E-30	3.91E-30	0.268087253	0.078843629	0.856671408	5.76E-26	0.508107933	FALSE	TRUE	FALSE			COA3	2.02E-49	2.02E-49	0.15637485	-0.127360948	-0.899487909	2.98E-45	0.508107933	FALSE	TRUE	FALSE
	LCORL	2.50E-30	2.50E-30	0.266780975	0.080327762	0.856273115	3.68E-26	0.508107933	FALSE	TRUE	FALSE			AIF1L	3.97E-84	3.97E-84	0.043772104	-0.163946353	-0.89940256	5.84E-80	0.508107933	FALSE	TRUE	FALSE
	AC097534.2	1.96E-31	1.96E-31	0.259439896	0.089617869	0.855846373	2.88E-27	0.508107933	FALSE	TRUE	FALSE			TARS	2.25E-97	2.25E-97	0.024157238	-0.178660011	-0.899317212	3.31E-93	0.508107933	FALSE	TRUE	FALSE
	AP1S2	1.72E-129	1.72E-129	0.004411734	0.201138187	0.855704125	2.53E-125	0.146937898	FALSE	TRUE	FALSE			FSCN1	6.51E-295	6.51E-295	1.53E-09	-0.281434694	-0.899174964	9.58E-291	2.33E-07	TRUE	TRUE	FALSE
	CAST	9.43E-27	9.43E-27	0.291268085	0.08820902	0.855561878	1.39E-22	0.508107933	FALSE	TRUE	FALSE			SLC35B1	1.82E-65	1.82E-65	0.091250844	-0.157706128	-0.89883357	2.67E-61	0.508107933	FALSE	TRUE	FALSE
	FZD2	1.18E-57	1.18E-57	0.119869157	0.124053362	0.85541963	1.74E-53	0.508107933	FALSE	TRUE	FALSE			PTGES2	5.00E-85	5.00E-85	0.042122862	-0.168958334	-0.898748222	7.37E-81	0.508107933	FALSE	TRUE	FALSE
	SUGP2	5.33E-44	5.33E-44	0.184091563	0.119869692	0.855163585	7.85E-40	0.508107933	FALSE	TRUE	FALSE			PMM2	6.36E-66	6.36E-66	0.089754296	-0.161315318	-0.898463727	9.37E-62	0.508107933	FALSE	TRUE	FALSE
	EXOC4	6.53E-35	6.53E-35	0.237082441	0.088793555	0.85485064	9.62E-31	0.508107933	FALSE	TRUE	FALSE			NHP2	2.79E-66	2.79E-66	0.088589812	-0.146846567	-0.898406828	4.10E-62	0.508107933	FALSE	TRUE	FALSE
	KTN1	8.06E-129	8.06E-129	0.004588745	0.208937602	0.854338549	1.19E-124	0.151480018	FALSE	TRUE	FALSE			TMEM160	3.72E-68	3.72E-68	0.082686123	-0.146549828	-0.898321479	5.48E-64	0.508107933	FALSE	TRUE	FALSE
	FNBP1	1.59E-41	1.59E-41	0.197717771	0.095900325	0.854025605	2.34E-37	0.508107933	FALSE	TRUE	FALSE			LNCPRESS1	6.09E-81	6.09E-81	0.050041314	-0.186646526	-0.898207681	8.96E-77	0.508107933	FALSE	TRUE	FALSE
	ZFYVE16	1.29E-55	1.29E-55	0.128286518	0.120119352	0.853513514	1.90E-51	0.508107933	FALSE	TRUE	FALSE			ETF1	2.79E-102	2.79E-102	0.019083481	-0.173683614	-0.898122333	4.11E-98	0.456855439	FALSE	TRUE	FALSE
	SPRY3	2.05E-42	2.05E-42	0.192750486	0.099613964	0.853314367	3.02E-38	0.508107933	FALSE	TRUE	FALSE			DDX56	3.94E-48	3.94E-48	0.162701609	-0.13663485	-0.898008535	5.80E-44	0.508107933	FALSE	TRUE	FALSE
	DZIP3	1.22E-45	1.22E-45	0.175393261	0.110409179	0.853058321	1.80E-41	0.508107933	FALSE	TRUE	FALSE			SLC39A1	4.25E-87	4.25E-87	0.038514715	-0.166097222	-0.897980085	6.25E-83	0.508107933	FALSE	TRUE	FALSE
	PRRC2B	9.25E-49	9.25E-49	0.159592683	0.134875175	0.852631579	1.36E-44	0.508107933	FALSE	TRUE	FALSE			TAGLN	1.43E-78	1.43E-78	0.055156869	-0.208708238	-0.89772404	2.11E-74	0.508107933	FALSE	TRUE	FALSE
	RSRP1	1.29E-30	1.29E-30	0.264861311	0.085252823	0.852603129	1.90E-26	0.508107933	FALSE	TRUE	FALSE			SLC39A8	7.27E-65	7.27E-65	0.093256585	-0.175875081	-0.89769559	1.07E-60	0.508107933	FALSE	TRUE	FALSE
	DPYSL3	1.80E-133	1.80E-133	0.003481812	0.199369582	0.85257468	2.65E-129	0.121188451	FALSE	TRUE	FALSE			DCAF13	2.74E-125	2.74E-125	0.005629064	-0.1909204	-0.89769559	4.03E-121	0.176709391	FALSE	TRUE	FALSE
	SLC16A1-AS1	1.29E-43	1.29E-43	0.186168472	0.099087277	0.852432432	1.90E-39	0.508107933	FALSE	TRUE	FALSE			NQO1	4.49E-57	4.49E-57	0.122220907	-0.151893279	-0.897667141	6.60E-53	0.508107933	FALSE	TRUE	FALSE
	FLT1	1.83E-67	1.83E-67	0.084828574	0.123674531	0.852147937	2.69E-63	0.508107933	FALSE	TRUE	FALSE			SLC52A2	2.60E-65	2.60E-65	0.091765654	-0.161849552	-0.897524893	3.83E-61	0.508107933	FALSE	TRUE	FALSE
	TMF1	1.70E-26	1.70E-26	0.293071296	0.076262755	0.851778094	2.51E-22	0.508107933	FALSE	TRUE	FALSE			YWHAH	2.19E-156	2.19E-156	0.000795213	-0.205010613	-0.897496444	3.22E-152	0.035586394	TRUE	TRUE	FALSE
	KANTR	4.05E-42	4.05E-42	0.194394124	0.096091857	0.851294452	5.97E-38	0.508107933	FALSE	TRUE	FALSE			AL591030.1	1.69E-67	1.69E-67	0.084724168	-0.19165244	-0.897268848	2.49E-63	0.508107933	FALSE	TRUE	FALSE
	TCEA2	2.53E-26	2.53E-26	0.294276772	0.071556534	0.851266003	3.72E-22	0.508107933	FALSE	TRUE	FALSE			OSTC	3.40E-64	3.40E-64	0.095525523	-0.147705063	-0.897041252	5.00E-60	0.508107933	FALSE	TRUE	FALSE
	IARS2	3.26E-39	3.26E-39	0.21099215	0.12403834	0.851237553	4.79E-35	0.508107933	FALSE	TRUE	FALSE			VCAN	1.01E-159	1.01E-159	0.000631064	-0.220523393	-0.896955903	1.49E-155	0.029200537	TRUE	TRUE	TRUE
	ADGRV1	5.28E-46	5.28E-46	0.17350006	0.103062839	0.851209104	7.77E-42	0.508107933	FALSE	TRUE	FALSE			GOT2	2.61E-94	2.61E-94	0.027870348	-0.163073665	-0.896955903	3.84E-90	0.508107933	FALSE	TRUE	FALSE
	SENP6	1.77E-43	1.77E-43	0.186914556	0.126898206	0.85086771	2.61E-39	0.508107933	FALSE	TRUE	FALSE			MRPL13	1.43E-65	1.43E-65	0.090904798	-0.144574647	-0.896870555	2.10E-61	0.508107933	FALSE	TRUE	FALSE
	NKTR	3.92E-69	3.92E-69	0.079728562	0.164545454	0.850497866	5.78E-65	0.508107933	FALSE	TRUE	FALSE			MRPL58	6.26E-44	6.26E-44	0.184465379	-0.131073177	-0.896870555	9.21E-40	0.508107933	FALSE	TRUE	FALSE
	TLE4	8.24E-34	8.24E-34	0.244040244	0.097818427	0.849815078	1.21E-29	0.508107933	FALSE	TRUE	FALSE			GTF2A2	5.44E-73	5.44E-73	0.068831542	-0.147488994	-0.896813656	8.00E-69	0.508107933	FALSE	TRUE	FALSE
	PRR14L	4.71E-37	4.71E-37	0.223868048	0.111031125	0.849587482	6.93E-33	0.508107933	FALSE	TRUE	FALSE			CYC1	2.88E-60	2.88E-60	0.109663778	-0.13897663	-0.896614509	4.24E-56	0.508107933	FALSE	TRUE	FALSE
	IFITM3	2.05E-99	2.05E-99	0.021923872	0.186289283	0.849559033	3.02E-95	0.503565014	FALSE	TRUE	FALSE			DOCK4	1.94E-67	1.94E-67	0.084909326	-0.182354621	-0.89658606	2.86E-63	0.508107933	FALSE	TRUE	FALSE
	EXD3	1.01E-51	1.01E-51	0.145494935	0.110418976	0.849246088	1.49E-47	0.508107933	FALSE	TRUE	FALSE			GPS2	4.10E-70	4.10E-70	0.076842483	-0.169303381	-0.896500711	6.04E-66	0.508107933	FALSE	TRUE	FALSE
	TMEM45A	4.64E-46	4.64E-46	0.173211367	0.089303785	0.849189189	6.83E-42	0.508107933	FALSE	TRUE	FALSE			MCL1	3.55E-72	3.55E-72	0.071033209	-0.155989521	-0.896472262	5.23E-68	0.508107933	FALSE	TRUE	FALSE
	LAMA5	1.98E-44	1.98E-44	0.181789565	0.101128142	0.849103841	2.92E-40	0.508107933	FALSE	TRUE	TRUE			EIF5	5.38E-148	5.38E-148	0.001396701	-0.198408935	-0.896443812	7.93E-144	0.056962946	TRUE	TRUE	FALSE
	CAMK2D	2.56E-41	2.56E-41	0.198888583	0.092593234	0.848847795	3.78E-37	0.508107933	FALSE	TRUE	FALSE			DPH3	7.86E-70	7.86E-70	0.077665028	-0.156947381	-0.896358464	1.16E-65	0.508107933	FALSE	TRUE	FALSE
	AKT3	5.88E-34	5.88E-34	0.243108375	0.079901125	0.848620199	8.66E-30	0.508107933	FALSE	TRUE	FALSE			FLAD1	1.01E-65	1.01E-65	0.090413004	-0.154524866	-0.89601707	1.49E-61	0.508107933	FALSE	TRUE	FALSE
	SYTL1	3.06E-43	3.06E-43	0.188201585	0.102669433	0.848506401	4.50E-39	0.508107933	FALSE	TRUE	FALSE			POLR3K	1.93E-72	1.93E-72	0.070314137	-0.14488106	-0.895761024	2.85E-68	0.508107933	FALSE	TRUE	FALSE
	LRIG2	3.08E-50	3.08E-50	0.152449876	0.0974516	0.848335704	4.53E-46	0.508107933	FALSE	TRUE	FALSE			FGF19	7.15E-57	7.15E-57	0.123049828	-0.161465137	-0.895568677	1.05E-52	0.508107933	FALSE	TRUE	FALSE
	ZNF445	1.01E-35	1.01E-35	0.23202621	0.087976484	0.848165007	1.48E-31	0.508107933	FALSE	TRUE	FALSE			PARL	5.36E-66	5.36E-66	0.089510423	-0.154818712	-0.895561878	7.88E-62	0.508107933	FALSE	TRUE	FALSE
	MOV10	2.10E-34	2.10E-34	0.240277145	0.087245645	0.848051209	3.10E-30	0.508107933	FALSE	TRUE	FALSE			NAA10	7.56E-85	7.56E-85	0.042447766	-0.164714314	-0.895504979	1.11E-80	0.508107933	FALSE	TRUE	FALSE
	KIF5B	1.09E-58	1.09E-58	0.115747187	0.152005981	0.847709815	1.60E-54	0.508107933	FALSE	TRUE	FALSE			SERP1	7.62E-92	7.62E-92	0.03119385	-0.173674909	-0.895277383	1.12E-87	0.508107933	FALSE	TRUE	FALSE
	COL6A1	2.00E-59	2.00E-59	0.112878856	0.114126101	0.847596017	2.94E-55	0.508107933	FALSE	TRUE	TRUE			SSB	2.00E-175	2.00E-175	0.000200937	-0.219241003	-0.894992888	2.95E-171	0.01083661	TRUE	TRUE	FALSE
	AFDN	1.16E-40	1.16E-40	0.202615835	0.12811454	0.847396871	1.71E-36	0.508107933	FALSE	TRUE	FALSE			PSRC1	7.93E-70	7.93E-70	0.077675638	-0.16550522	-0.894793741	1.17E-65	0.508107933	FALSE	TRUE	FALSE
	HOOK3	2.58E-53	2.58E-53	0.138273232	0.114147508	0.847396871	3.79E-49	0.508107933	FALSE	TRUE	FALSE			DDX27	1.54E-68	1.54E-68	0.081519702	-0.149013852	-0.894594595	2.27E-64	0.508107933	FALSE	TRUE	FALSE
	TET1	1.66E-53	1.66E-53	0.137418685	0.137250412	0.847055477	2.44E-49	0.508107933	FALSE	TRUE	FALSE			SF3A3	2.80E-108	2.80E-108	0.014137447	-0.172240238	-0.894509246	4.12E-104	0.367748457	FALSE	TRUE	FALSE
	ZCRB1	5.80E-47	5.80E-47	0.168575429	0.134510316	0.846998578	8.54E-43	0.508107933	FALSE	TRUE	FALSE			SNHG15	1.43E-87	1.43E-87	0.037728367	-0.174600309	-0.894366999	2.11E-83	0.508107933	FALSE	TRUE	FALSE
	HPS3	4.90E-38	4.90E-38	0.217956684	0.09529075	0.846827881	7.22E-34	0.508107933	FALSE	TRUE	FALSE			DDRGK1	1.94E-62	1.94E-62	0.101675132	-0.15040691	-0.894196302	2.86E-58	0.508107933	FALSE	TRUE	FALSE
	PTGR1	3.03E-53	3.03E-53	0.13858753	0.128271724	0.846628734	4.46E-49	0.508107933	FALSE	TRUE	FALSE			EPHX1	3.47E-64	3.47E-64	0.09555628	-0.164835147	-0.893997155	5.11E-60	0.508107933	FALSE	TRUE	FALSE
	AEBP2	1.22E-54	1.22E-54	0.132452409	0.109459026	0.846458037	1.79E-50	0.508107933	FALSE	TRUE	FALSE			CTXN1	1.15E-138	1.15E-138	0.002533715	-0.210462504	-0.893968706	1.69E-134	0.094679925	TRUE	TRUE	FALSE
	PMAIP1	8.51E-67	8.51E-67	0.086935998	0.13812503	0.846230441	1.25E-62	0.508107933	FALSE	TRUE	FALSE			POLR2I	8.07E-53	8.07E-53	0.14049334	-0.126297642	-0.893968706	1.19E-48	0.508107933	FALSE	TRUE	FALSE
	PIK3R1	5.14E-39	5.14E-39	0.212156343	0.088468561	0.846201991	7.57E-35	0.508107933	FALSE	TRUE	FALSE			ATP5MC1	5.19E-95	5.19E-95	0.026981545	-0.155092164	-0.893883357	7.64E-91	0.508107933	FALSE	TRUE	FALSE
	TRIQK	1.89E-44	1.89E-44	0.1816718	0.096113859	0.846002845	2.78E-40	0.508107933	FALSE	TRUE	FALSE			BUD23	1.43E-85	1.43E-85	0.041150018	-0.158923423	-0.893826458	2.11E-81	0.508107933	FALSE	TRUE	FALSE
	MED14	3.22E-93	3.22E-93	0.029302761	0.139484901	0.845376956	4.73E-89	0.508107933	FALSE	TRUE	FALSE			NKX1-2	8.77E-48	8.77E-48	0.164434483	-0.139877822	-0.89374111	1.29E-43	0.508107933	FALSE	TRUE	FALSE
	USP11	1.74E-37	1.74E-37	0.221250482	0.105304567	0.845291607	2.56E-33	0.508107933	FALSE	TRUE	FALSE			HNRNPF	7.76E-212	7.76E-212	9.89E-06	-0.232963842	-0.893598862	1.14E-207	0.000738951	TRUE	TRUE	FALSE
	H1FX	4.57E-68	4.57E-68	0.082959367	0.160367442	0.845263158	6.73E-64	0.508107933	FALSE	TRUE	FALSE			DPP9	4.61E-39	4.61E-39	0.211879405	-0.139214602	-0.893456615	6.79E-35	0.508107933	FALSE	TRUE	FALSE
	TOP2B	3.41E-89	3.41E-89	0.035125887	0.169200628	0.844751067	5.02E-85	0.508107933	FALSE	TRUE	FALSE			YIF1A	5.51E-67	5.51E-67	0.086336354	-0.149267712	-0.893399716	8.11E-63	0.508107933	FALSE	TRUE	FALSE
	C5orf38	1.58E-51	1.58E-51	0.146396949	0.10608896	0.844302185	2.33E-47	0.508107933	FALSE	TRUE	FALSE			ARF4	1.36E-55	1.36E-55	0.128382731	-0.125544259	-0.892944523	2.00E-51	0.508107933	FALSE	TRUE	FALSE
	TOX	3.70E-52	3.70E-52	0.143494838	0.106911867	0.844182077	5.45E-48	0.508107933	FALSE	TRUE	FALSE			RBM47	4.41E-176	4.41E-176	0.000191164	-0.224964753	-0.892688478	6.50E-172	0.010501903	TRUE	TRUE	FALSE
	DPM3	1.58E-61	1.58E-61	0.104972642	0.124695606	0.844153627	2.33E-57	0.508107933	FALSE	TRUE	FALSE			PCYT2	4.08E-61	4.08E-61	0.106485601	-0.165192049	-0.892660028	6.00E-57	0.508107933	FALSE	TRUE	FALSE
	GPRC5C	4.21E-75	4.21E-75	0.063377026	0.128809641	0.844039829	6.19E-71	0.508107933	FALSE	TRUE	FALSE			NUTF2	3.69E-104	3.69E-104	0.017395537	-0.170132369	-0.892375533	5.43E-100	0.42953225	FALSE	TRUE	FALSE
	CSNK1E	1.39E-64	1.39E-64	0.094205459	0.129522892	0.843840683	2.05E-60	0.508107933	FALSE	TRUE	FALSE			NFE2L3	1.32E-269	1.32E-269	2.94E-08	-0.257127012	-0.892347084	1.94E-265	3.83E-06	TRUE	TRUE	FALSE
	PKN2	4.64E-35	4.64E-35	0.236152575	0.10485217	0.843783784	6.83E-31	0.508107933	FALSE	TRUE	FALSE			ZSCAN2	3.66E-72	3.66E-72	0.071066669	-0.178521019	-0.892290185	5.38E-68	0.508107933	FALSE	TRUE	FALSE
	ANAPC16	2.23E-49	2.23E-49	0.156583901	0.142030414	0.843755334	3.29E-45	0.508107933	FALSE	TRUE	FALSE			SELENOS	1.88E-72	1.88E-72	0.070278797	-0.157259114	-0.891778094	2.76E-68	0.508107933	FALSE	TRUE	FALSE
	STON1	1.45E-44	1.45E-44	0.181065123	0.101378325	0.843698435	2.14E-40	0.508107933	FALSE	TRUE	FALSE			FOXM1	1.10E-76	1.10E-76	0.059518813	-0.158249667	-0.891522048	1.63E-72	0.508107933	FALSE	TRUE	FALSE
	PPP1CB	1.49E-30	1.49E-30	0.26527469	0.109591859	0.843641536	2.19E-26	0.508107933	FALSE	TRUE	FALSE			CCT5	2.38E-120	2.38E-120	0.007434333	-0.178725944	-0.89140825	3.50E-116	0.221030133	FALSE	TRUE	FALSE
	ESCO1	1.44E-53	1.44E-53	0.137149413	0.119734349	0.843584637	2.12E-49	0.508107933	FALSE	TRUE	FALSE			WDR46	2.49E-75	2.49E-75	0.062810565	-0.163500936	-0.891351351	3.67E-71	0.508107933	FALSE	TRUE	FALSE
	RTN3	1.58E-39	1.58E-39	0.209154737	0.130585121	0.843527738	2.32E-35	0.508107933	FALSE	TRUE	FALSE			UTP14A	2.26E-71	2.26E-71	0.073252688	-0.166927439	-0.891351351	3.32E-67	0.508107933	FALSE	TRUE	FALSE
	PCYOX1	5.88E-49	5.88E-49	0.158629278	0.11145275	0.843470839	8.66E-45	0.508107933	FALSE	TRUE	FALSE			FBLIM1	2.16E-91	2.16E-91	0.0318389	-0.186126882	-0.891294452	3.18E-87	0.508107933	FALSE	TRUE	FALSE
	TMED4	2.84E-44	2.84E-44	0.182623244	0.114038486	0.843470839	4.18E-40	0.508107933	FALSE	TRUE	FALSE			MAP1B	4.88E-119	4.88E-119	0.007992607	-0.190748902	-0.891123755	7.18E-115	0.234880535	FALSE	TRUE	FALSE
	SERPINB9	1.42E-61	1.42E-61	0.104796686	0.096003982	0.842816501	2.09E-57	0.508107933	FALSE	TRUE	FALSE			COMMD5	3.81E-44	3.81E-44	0.183307875	-0.140220186	-0.891038407	5.61E-40	0.508107933	FALSE	TRUE	FALSE
	RHOXF1-AS1	3.53E-59	3.53E-59	0.113834759	0.106407053	0.842645804	5.20E-55	0.508107933	FALSE	TRUE	FALSE			SNRPA1	1.44E-84	1.44E-84	0.042960364	-0.155062196	-0.890753912	2.12E-80	0.508107933	FALSE	TRUE	FALSE
	DNPH1	5.98E-49	5.98E-49	0.158664626	0.140528129	0.842190612	8.80E-45	0.508107933	FALSE	TRUE	FALSE			PPP2R2B	2.04E-76	2.04E-76	0.06015725	-0.181426706	-0.890725462	3.01E-72	0.508107933	FALSE	TRUE	FALSE
	DBP	1.05E-44	1.05E-44	0.180321588	0.092100365	0.842190612	1.55E-40	0.508107933	FALSE	TRUE	FALSE			HAS3	5.25E-88	5.25E-88	0.037014944	-0.189617424	-0.890611664	7.73E-84	0.508107933	FALSE	TRUE	TRUE
	RNF181	7.14E-35	7.14E-35	0.237324385	0.112931362	0.842019915	1.05E-30	0.508107933	FALSE	TRUE	FALSE			CCT3	1.56E-60	1.56E-60	0.108657987	-0.138809495	-0.890412518	2.29E-56	0.508107933	FALSE	TRUE	FALSE
	USP9Y	4.28E-41	4.28E-41	0.200149018	0.093953309	0.84173542	6.30E-37	0.508107933	FALSE	TRUE	FALSE			IER3	1.98E-122	1.98E-122	0.006620095	-0.212666668	-0.890412518	2.92E-118	0.200964245	FALSE	TRUE	FALSE
	RAD50	9.30E-25	9.30E-25	0.305390573	0.075029443	0.84170697	1.37E-20	0.508107933	FALSE	TRUE	FALSE			UBE2C	6.16E-160	6.16E-160	0.000621626	-0.225972747	-0.890384068	9.07E-156	0.028871299	TRUE	TRUE	FALSE
	RAB3IP	3.60E-33	3.60E-33	0.248141732	0.083141455	0.84170697	5.30E-29	0.508107933	FALSE	TRUE	FALSE			RBM38	1.03E-49	1.03E-49	0.154952012	-0.142921698	-0.89029872	1.51E-45	0.508107933	FALSE	TRUE	FALSE
	ZSCAN16-AS1	2.63E-55	2.63E-55	0.129602004	0.107523059	0.841678521	3.88E-51	0.508107933	FALSE	TRUE	FALSE			TXNDC9	6.71E-75	6.71E-75	0.063886032	-0.16324285	-0.89027027	9.88E-71	0.508107933	FALSE	TRUE	FALSE
	AC021504.1	3.73E-44	3.73E-44	0.183259026	0.112206728	0.841450925	5.50E-40	0.508107933	FALSE	TRUE	FALSE			STOML2	1.45E-60	1.45E-60	0.108537624	-0.143669602	-0.890042674	2.13E-56	0.508107933	FALSE	TRUE	FALSE
	PEG10	7.36E-47	7.36E-47	0.169102608	0.136179419	0.841394026	1.08E-42	0.508107933	FALSE	TRUE	FALSE			ELOF1	5.08E-58	5.08E-58	0.118399649	-0.143472444	-0.890014225	7.49E-54	0.508107933	FALSE	TRUE	FALSE
	ITGA6	2.84E-60	2.84E-60	0.109640017	0.144467627	0.84113798	4.18E-56	0.508107933	FALSE	TRUE	TRUE			TMX2	1.01E-77	1.01E-77	0.057087966	-0.166611268	-0.889985775	1.49E-73	0.508107933	FALSE	TRUE	FALSE
	MORN4	1.26E-17	1.26E-17	0.358456246	0.059697238	0.840938834	1.85E-13	0.508107933	FALSE	TRUE	FALSE			DEF8	5.41E-61	5.41E-61	0.106942715	-0.152594956	-0.889615932	7.97E-57	0.508107933	FALSE	TRUE	FALSE
	PYDC1	1.01E-74	1.01E-74	0.064330156	0.109370684	0.840682788	1.48E-70	0.508107933	FALSE	TRUE	FALSE			SOX4	2.24E-262	2.24E-262	6.53E-08	-0.260922428	-0.889359886	3.30E-258	8.08E-06	TRUE	TRUE	FALSE
	CLSTN1	4.71E-31	4.71E-31	0.261957408	0.09066226	0.840369844	6.93E-27	0.508107933	FALSE	TRUE	TRUE			FARSA	7.10E-59	7.10E-59	0.115019515	-0.143202253	-0.889246088	1.05E-54	0.508107933	FALSE	TRUE	FALSE
	OPA1	5.59E-35	5.59E-35	0.236657379	0.096874822	0.840056899	8.23E-31	0.508107933	FALSE	TRUE	FALSE			MT1H	2.58E-54	2.58E-54	0.133869325	-0.169912721	-0.88913229	3.80E-50	0.508107933	FALSE	TRUE	TRUE
	CEP350	3.55E-44	3.55E-44	0.183139337	0.116959424	0.839857752	5.22E-40	0.508107933	FALSE	TRUE	FALSE			SNRNP25	5.61E-62	5.61E-62	0.103330924	-0.137791259	-0.889103841	8.25E-58	0.508107933	FALSE	TRUE	FALSE
	ATM	1.26E-44	1.26E-44	0.180737033	0.112153541	0.839857752	1.85E-40	0.508107933	FALSE	TRUE	FALSE			FZD7	1.78E-37	1.78E-37	0.221322133	-0.116928034	-0.888961593	2.63E-33	0.508107933	FALSE	TRUE	FALSE
	HTR1D	5.28E-40	5.28E-40	0.206394076	0.100422295	0.839601707	7.77E-36	0.508107933	FALSE	TRUE	FALSE			HSPA5	3.01E-227	3.01E-227	2.37E-06	-0.258775947	-0.888677098	4.43E-223	0.000203197	TRUE	TRUE	FALSE
	MED13L	6.37E-33	6.37E-33	0.249736784	0.080360411	0.839601707	9.38E-29	0.508107933	FALSE	TRUE	FALSE			COMTD1	1.27E-69	1.27E-69	0.078273505	-0.161413305	-0.888477952	1.87E-65	0.508107933	FALSE	TRUE	FALSE
	AC068987.4	9.39E-39	9.39E-39	0.213697237	0.11010135	0.839516358	1.38E-34	0.508107933	FALSE	TRUE	FALSE			TIMM22	1.53E-42	1.53E-42	0.192047342	-0.13374591	-0.888421053	2.25E-38	0.508107933	FALSE	TRUE	FALSE
	HIBADH	5.40E-39	5.40E-39	0.21227885	0.095806963	0.839345661	7.94E-35	0.508107933	FALSE	TRUE	FALSE			LAD1	1.87E-38	1.87E-38	0.215459095	-0.141019844	-0.888364154	2.75E-34	0.508107933	FALSE	TRUE	FALSE
	POGZ	4.75E-32	4.75E-32	0.255401377	0.10277245	0.839004267	6.99E-28	0.508107933	FALSE	TRUE	FALSE			DESI2	1.42E-56	1.42E-56	0.124278961	-0.138727149	-0.888051209	2.09E-52	0.508107933	FALSE	TRUE	FALSE
	FBXW4	7.21E-31	7.21E-31	0.263183936	0.080931653	0.838492176	1.06E-26	0.508107933	FALSE	TRUE	FALSE			BEX2	4.56E-72	4.56E-72	0.071329006	-0.151497199	-0.88802276	6.71E-68	0.508107933	FALSE	TRUE	FALSE
	MAPK10	2.31E-49	2.31E-49	0.156657168	0.111723923	0.838406828	3.41E-45	0.508107933	FALSE	TRUE	FALSE			TXN	8.77E-77	8.77E-77	0.05928115	-0.149368839	-0.887880512	1.29E-72	0.508107933	FALSE	TRUE	FALSE
	TPR	4.84E-107	4.84E-107	0.015056366	0.191163746	0.838008535	7.13E-103	0.383520541	FALSE	TRUE	FALSE			GSDMD	8.53E-49	8.53E-49	0.159419533	-0.145681059	-0.887823613	1.26E-44	0.508107933	FALSE	TRUE	FALSE
	GNG7	8.84E-28	8.84E-28	0.284117986	0.076254771	0.837951636	1.30E-23	0.508107933	FALSE	TRUE	FALSE			BCAP31	6.06E-88	6.06E-88	0.037116949	-0.161488416	-0.887681366	8.93E-84	0.508107933	FALSE	TRUE	FALSE
	AASS	9.94E-54	9.94E-54	0.136438881	0.11542949	0.837923186	1.46E-49	0.508107933	FALSE	TRUE	FALSE			TSFM	5.50E-50	5.50E-50	0.153653378	-0.133302212	-0.887539118	8.10E-46	0.508107933	FALSE	TRUE	FALSE
	TSC22D1	5.48E-65	5.48E-65	0.09284594	0.141077048	0.837667141	8.07E-61	0.508107933	FALSE	TRUE	FALSE			GTPBP6	3.36E-41	3.36E-41	0.199553989	-0.124625704	-0.887510669	4.95E-37	0.508107933	FALSE	TRUE	FALSE
	TRAF5	1.40E-40	1.40E-40	0.203075328	0.087821931	0.8371266	2.06E-36	0.508107933	FALSE	TRUE	FALSE			CDC123	6.08E-79	6.08E-79	0.054329354	-0.154518036	-0.887396871	8.95E-75	0.508107933	FALSE	TRUE	FALSE
	SF3B1	2.53E-32	2.53E-32	0.253620794	0.119918108	0.836842105	3.73E-28	0.508107933	FALSE	TRUE	FALSE			TSSC4	6.44E-50	6.44E-50	0.153979687	-0.14048807	-0.887368421	9.48E-46	0.508107933	FALSE	TRUE	FALSE
	DOCK7	1.68E-46	1.68E-46	0.170930073	0.09874743	0.836813656	2.47E-42	0.508107933	FALSE	TRUE	FALSE			RHOH	1.22E-50	1.22E-50	0.15054727	-0.165702267	-0.887311522	1.80E-46	0.508107933	FALSE	TRUE	FALSE
	RBM5	1.07E-37	1.07E-37	0.219974408	0.097437855	0.836699858	1.57E-33	0.508107933	FALSE	TRUE	FALSE			WDR1	2.92E-37	2.92E-37	0.22261273	-0.114368178	-0.887112376	4.30E-33	0.508107933	FALSE	TRUE	FALSE
	FRAS1	1.19E-25	1.19E-25	0.299035272	0.076509035	0.836330014	1.76E-21	0.508107933	FALSE	TRUE	FALSE			RRP12	7.67E-42	7.67E-42	0.195941921	-0.144224319	-0.886372688	1.13E-37	0.508107933	FALSE	TRUE	FALSE
	MIF	2.19E-49	2.19E-49	0.1565449	0.135509936	0.836273115	3.23E-45	0.508107933	FALSE	TRUE	FALSE			SHMT2	7.29E-92	7.29E-92	0.031167037	-0.1689957	-0.886372688	1.07E-87	0.508107933	FALSE	TRUE	FALSE
	FGD6	2.76E-35	2.76E-35	0.234738677	0.085716966	0.836159317	4.06E-31	0.508107933	FALSE	TRUE	FALSE			C12orf45	3.71E-76	3.71E-76	0.060783701	-0.153278893	-0.885803698	5.47E-72	0.508107933	FALSE	TRUE	FALSE
	CYP26A1	4.19E-59	4.19E-59	0.114123502	0.122537942	0.836130868	6.16E-55	0.508107933	FALSE	TRUE	FALSE			ESRRA	9.87E-49	9.87E-49	0.159730705	-0.14725307	-0.88571835	1.45E-44	0.508107933	FALSE	TRUE	FALSE
	SH3PXD2A	1.03E-26	1.03E-26	0.291531788	0.071080842	0.835846373	1.51E-22	0.508107933	FALSE	TRUE	FALSE			CDC42SE1	6.31E-43	6.31E-43	0.189926458	-0.138338808	-0.885661451	9.29E-39	0.508107933	FALSE	TRUE	FALSE
	CACNA2D2	8.32E-31	8.32E-31	0.263599711	0.086718865	0.83541963	1.23E-26	0.508107933	FALSE	TRUE	FALSE			CKS1B	5.17E-144	5.17E-144	0.0018082	-0.178418733	-0.885633001	7.62E-140	0.070803516	TRUE	TRUE	FALSE
	MGAT4C	1.15E-143	1.15E-143	0.001848805	0.162184672	0.835362731	1.69E-139	0.071814017	TRUE	TRUE	FALSE			SKA3	8.89E-114	8.89E-114	0.010618373	-0.198540072	-0.885376956	1.31E-109	0.294970386	FALSE	TRUE	FALSE
	MEDAG	3.05E-24	3.05E-24	0.309098801	0.078169418	0.834594595	4.49E-20	0.508107933	FALSE	TRUE	FALSE			LINC01356	2.05E-41	2.05E-41	0.198343172	-0.154031621	-0.88514936	3.02E-37	0.508107933	FALSE	TRUE	FALSE
	PALLD	5.21E-66	5.21E-66	0.089471828	0.115908506	0.834366999	7.67E-62	0.508107933	FALSE	TRUE	FALSE			CLPTM1L	1.26E-57	1.26E-57	0.119980758	-0.13520636	-0.885035562	1.85E-53	0.508107933	FALSE	TRUE	FALSE
	CUEDC2	2.23E-28	2.23E-28	0.279996903	0.095246867	0.8343101	3.28E-24	0.508107933	FALSE	TRUE	FALSE			TUBB6	2.44E-49	2.44E-49	0.156768824	-0.152236553	-0.885035562	3.59E-45	0.508107933	FALSE	TRUE	FALSE
	EEA1	3.16E-40	3.16E-40	0.205112067	0.100977372	0.834224751	4.66E-36	0.508107933	FALSE	TRUE	FALSE			TMSB10	4.83E-104	4.83E-104	0.017497155	-0.165415034	-0.884921764	7.11E-100	0.430786977	FALSE	TRUE	FALSE
	BCKDHB	5.96E-29	5.96E-29	0.276083198	0.075963666	0.833541963	8.78E-25	0.508107933	FALSE	TRUE	FALSE			RRP1B	1.12E-112	1.12E-112	0.011253498	-0.176016865	-0.884608819	1.64E-108	0.306257399	FALSE	TRUE	FALSE
	AL021368.2	2.48E-35	2.48E-35	0.234453206	0.0889507	0.833399716	3.65E-31	0.508107933	FALSE	TRUE	FALSE			VSIG10	6.83E-104	6.83E-104	0.017627822	-0.185938012	-0.884438122	1.01E-99	0.431120294	FALSE	TRUE	FALSE
	CLCN3	1.15E-40	1.15E-40	0.202598354	0.097072206	0.833342817	1.70E-36	0.508107933	FALSE	TRUE	FALSE			NIPA2	1.81E-86	1.81E-86	0.039581942	-0.170851703	-0.884352774	2.66E-82	0.508107933	FALSE	TRUE	FALSE
	AHNAK	1.56E-56	1.56E-56	0.124444499	0.122576266	0.833001422	2.29E-52	0.508107933	FALSE	TRUE	FALSE			PSMB7	2.40E-55	2.40E-55	0.129429937	-0.13513812	-0.884096728	3.53E-51	0.508107933	FALSE	TRUE	FALSE
	LHPP	4.23E-39	4.23E-39	0.211660456	0.093918909	0.832887624	6.23E-35	0.508107933	FALSE	TRUE	FALSE			RWDD1	3.41E-75	3.41E-75	0.063148126	-0.15564679	-0.88401138	5.01E-71	0.508107933	FALSE	TRUE	FALSE
	AL355001.2	2.75E-26	2.75E-26	0.294533804	0.074812603	0.832802276	4.05E-22	0.508107933	FALSE	TRUE	FALSE			HYAL2	1.93E-51	1.93E-51	0.146801425	-0.139955122	-0.883869132	2.85E-47	0.508107933	FALSE	TRUE	TRUE
	SOX21-AS1	4.19E-54	4.19E-54	0.134791225	0.118439386	0.832762538	6.17E-50	0.508107933	FALSE	TRUE	FALSE			CHCHD3	1.10E-67	1.10E-67	0.084143783	-0.145437485	-0.883499289	1.62E-63	0.508107933	FALSE	TRUE	FALSE
	SEZ6L2	6.13E-37	6.13E-37	0.224564421	0.099787221	0.832688478	9.02E-33	0.508107933	FALSE	TRUE	FALSE			HNRNPAB	0	0	3.88E-28	-0.342291193	-0.883357041	0	2.04E-25	TRUE	TRUE	FALSE
	VKORC1	3.59E-39	3.59E-39	0.2112417	0.115366003	0.832517781	5.29E-35	0.508107933	FALSE	TRUE	FALSE			RARS	3.03E-95	3.03E-95	0.026691029	-0.169785677	-0.883214794	4.46E-91	0.508107933	FALSE	TRUE	FALSE
	RNMT	6.82E-41	6.82E-41	0.201298685	0.121621028	0.832517781	1.00E-36	0.508107933	FALSE	TRUE	FALSE			MAZ	9.73E-52	9.73E-52	0.145420239	-0.125756459	-0.883072546	1.43E-47	0.508107933	FALSE	TRUE	FALSE
	GPBP1L1	5.19E-33	5.19E-33	0.249160597	0.095323424	0.832233286	7.64E-29	0.508107933	FALSE	TRUE	FALSE			C19orf48	9.69E-44	9.69E-44	0.1854912	-0.121406134	-0.882958748	1.43E-39	0.508107933	FALSE	TRUE	FALSE
	GSTA4	1.31E-30	1.31E-30	0.264915991	0.085359709	0.832204836	1.93E-26	0.508107933	FALSE	TRUE	FALSE			C11orf58	2.25E-53	2.25E-53	0.138007793	-0.132570053	-0.882788051	3.31E-49	0.508107933	FALSE	TRUE	FALSE
	DLL1	6.39E-25	6.39E-25	0.304223687	0.087546969	0.832113886	9.41E-21	0.508107933	FALSE	TRUE	FALSE			EMC8	3.14E-78	3.14E-78	0.055925772	-0.158871819	-0.882788051	4.62E-74	0.508107933	FALSE	TRUE	FALSE
	KIAA2026	8.11E-37	8.11E-37	0.225302687	0.089559815	0.832062589	1.19E-32	0.508107933	FALSE	TRUE	FALSE			GDF3	1.93E-49	1.93E-49	0.156274252	-0.156203204	-0.882588905	2.84E-45	0.508107933	FALSE	TRUE	FALSE
	BAZ2B	3.43E-34	3.43E-34	0.241622474	0.096791927	0.831692745	5.05E-30	0.508107933	FALSE	TRUE	FALSE			HDAC7	3.30E-99	3.30E-99	0.022142431	-0.190197517	-0.881963016	4.86E-95	0.506215848	FALSE	TRUE	FALSE
	NRN1	3.02E-34	3.02E-34	0.241266933	0.098939784	0.831565221	4.44E-30	0.508107933	FALSE	TRUE	FALSE			ATP1B3	2.69E-51	2.69E-51	0.147467474	-0.125728505	-0.881621622	3.96E-47	0.508107933	FALSE	TRUE	FALSE
	NEAT1	9.28E-43	9.28E-43	0.190848279	0.065522417	0.83140825	1.37E-38	0.508107933	FALSE	TRUE	FALSE			EIF2S1	1.40E-108	1.40E-108	0.013921925	-0.180908076	-0.881507824	2.06E-104	0.363426421	FALSE	TRUE	FALSE
	CUL7	2.85E-38	2.85E-38	0.216550019	0.092600434	0.831237553	4.19E-34	0.508107933	FALSE	TRUE	FALSE			PSMG1	2.44E-54	2.44E-54	0.133761373	-0.13344037	-0.880398293	3.59E-50	0.508107933	FALSE	TRUE	FALSE
	PNISR	8.05E-77	8.05E-77	0.059193508	0.176028907	0.831095306	1.19E-72	0.508107933	FALSE	TRUE	FALSE			TRIAP1	2.96E-63	2.96E-63	0.098781871	-0.150102313	-0.880256046	4.36E-59	0.508107933	FALSE	TRUE	FALSE
	RPRD1A	1.13E-38	1.13E-38	0.214173442	0.117781331	0.830782361	1.67E-34	0.508107933	FALSE	TRUE	FALSE			SNF8	5.82E-45	5.82E-45	0.178959505	-0.119495017	-0.880256046	8.57E-41	0.508107933	FALSE	TRUE	FALSE
	IFI27L2	4.76E-49	4.76E-49	0.158179043	0.101937589	0.830640114	7.00E-45	0.508107933	FALSE	TRUE	FALSE			EIF4A3	1.53E-61	1.53E-61	0.10491728	-0.136035732	-0.879772404	2.25E-57	0.508107933	FALSE	TRUE	FALSE
	CNFN	3.66E-32	3.66E-32	0.25466624	0.086972933	0.830640114	5.39E-28	0.508107933	FALSE	TRUE	FALSE			PGRMC1	6.99E-109	6.99E-109	0.013708288	-0.180069444	-0.87943101	1.03E-104	0.358748619	FALSE	TRUE	FALSE
	ZFC3H1	4.39E-48	4.39E-48	0.162933997	0.109376471	0.830469417	6.46E-44	0.508107933	FALSE	TRUE	FALSE			TRMT6	1.09E-54	1.09E-54	0.132239884	-0.140472305	-0.87940256	1.60E-50	0.508107933	FALSE	TRUE	FALSE
	SMIM10L2A	1.21E-77	1.21E-77	0.057268969	0.134870911	0.830384068	1.78E-73	0.508107933	FALSE	TRUE	FALSE			ZWINT	6.55E-91	6.55E-91	0.032536181	-0.161398598	-0.879317212	9.65E-87	0.508107933	FALSE	TRUE	FALSE
	UBA1	2.53E-30	2.53E-30	0.266822583	0.111091267	0.830128023	3.73E-26	0.508107933	FALSE	TRUE	FALSE			SEC62	5.11E-31	5.11E-31	0.262196055	-0.097137091	-0.879089616	7.53E-27	0.508107933	FALSE	TRUE	FALSE
	P4HTM	3.70E-32	3.70E-32	0.254693206	0.082339111	0.829815078	5.44E-28	0.508107933	FALSE	TRUE	FALSE			ZNF622	2.49E-47	2.49E-47	0.166714013	-0.139155671	-0.879032717	3.67E-43	0.508107933	FALSE	TRUE	FALSE
	PTER	2.55E-32	2.55E-32	0.253643914	0.081697574	0.82972973	3.76E-28	0.508107933	FALSE	TRUE	FALSE			PLPP2	7.44E-33	7.44E-33	0.250173606	-0.125124811	-0.878776671	1.10E-28	0.508107933	FALSE	TRUE	FALSE
	ZNF43	4.47E-36	4.47E-36	0.229845974	0.092522427	0.829672831	6.59E-32	0.508107933	FALSE	TRUE	FALSE			SNRPB2	7.23E-109	7.23E-109	0.013718364	-0.181690953	-0.878691323	1.06E-104	0.358748619	FALSE	TRUE	FALSE
	GBE1	1.43E-34	1.43E-34	0.239227012	0.085782046	0.829302987	2.11E-30	0.508107933	FALSE	TRUE	FALSE			ORMDL2	4.46E-38	4.46E-38	0.217713439	-0.121237959	-0.878520626	6.57E-34	0.508107933	FALSE	TRUE	FALSE
	KISS1R	1.34E-29	1.34E-29	0.271684739	0.093020459	0.829046942	1.97E-25	0.508107933	FALSE	TRUE	FALSE			SAFB2	4.36E-98	4.36E-98	0.023356985	-0.178585986	-0.878349929	6.42E-94	0.508107933	FALSE	TRUE	FALSE
	AC020934.1	9.25E-41	9.25E-41	0.202052613	0.093201593	0.828677098	1.36E-36	0.508107933	FALSE	TRUE	FALSE			CORO1A	3.35E-54	3.35E-54	0.134365001	-0.160185857	-0.878122333	4.93E-50	0.508107933	FALSE	TRUE	FALSE
	ARL2	3.98E-38	3.98E-38	0.217413177	0.133231381	0.82859175	5.85E-34	0.508107933	FALSE	TRUE	FALSE			SFXN4	2.43E-53	2.43E-53	0.138161363	-0.147247774	-0.87772404	3.58E-49	0.508107933	FALSE	TRUE	FALSE
	CLIC4	2.12E-21	2.12E-21	0.32989839	0.096583232	0.828477952	3.12E-17	0.508107933	FALSE	TRUE	FALSE			MYBBP1A	2.64E-84	2.64E-84	0.043444406	-0.162426288	-0.87769559	3.89E-80	0.508107933	FALSE	TRUE	FALSE
	CHD6	6.11E-44	6.11E-44	0.184408722	0.116123163	0.827965861	8.99E-40	0.508107933	FALSE	TRUE	FALSE			TUSC2	2.15E-45	2.15E-45	0.176681176	-0.129169867	-0.877638691	3.17E-41	0.508107933	FALSE	TRUE	FALSE
	SKIDA1	1.27E-25	1.27E-25	0.299219851	0.082736118	0.827937411	1.87E-21	0.508107933	FALSE	TRUE	FALSE			SNX9	3.91E-51	3.91E-51	0.148222863	-0.144541799	-0.877553343	5.75E-47	0.508107933	FALSE	TRUE	FALSE
	SEMA5B	3.11E-43	3.11E-43	0.188246933	0.100956978	0.827709815	4.59E-39	0.508107933	FALSE	TRUE	FALSE			PRKAR1B	1.60E-55	1.60E-55	0.128682033	-0.158352316	-0.877553343	2.36E-51	0.508107933	FALSE	TRUE	FALSE
	TROVE2	2.40E-59	2.40E-59	0.113187898	0.140392895	0.82745377	3.54E-55	0.508107933	FALSE	TRUE	FALSE			CSNK1G2	8.08E-88	8.08E-88	0.037319991	-0.159554975	-0.877553343	1.19E-83	0.508107933	FALSE	TRUE	FALSE
	ZNF652	1.44E-28	1.44E-28	0.278691258	0.086037254	0.827396871	2.12E-24	0.508107933	FALSE	TRUE	FALSE			COA6	1.37E-65	1.37E-65	0.090849107	-0.145463821	-0.877411095	2.02E-61	0.508107933	FALSE	TRUE	FALSE
	QSER1	1.76E-35	1.76E-35	0.233521587	0.119036302	0.827226174	2.59E-31	0.508107933	FALSE	TRUE	FALSE			TSTA3	6.75E-73	6.75E-73	0.069082523	-0.158506115	-0.877211949	9.94E-69	0.508107933	FALSE	TRUE	FALSE
	SMOC2	1.48E-44	1.48E-44	0.181113912	0.104434851	0.827135907	2.18E-40	0.508107933	FALSE	TRUE	FALSE			DOHH	7.82E-38	7.82E-38	0.219168062	-0.133146169	-0.87715505	1.15E-33	0.508107933	FALSE	TRUE	FALSE
	PCYOX1L	2.21E-34	2.21E-34	0.24041034	0.085649918	0.827027027	3.25E-30	0.508107933	FALSE	TRUE	FALSE			HMOX2	5.38E-51	5.38E-51	0.14887369	-0.142264444	-0.877041252	7.93E-47	0.508107933	FALSE	TRUE	FALSE
	OTUD3	1.13E-35	1.13E-35	0.23234073	0.090290073	0.826913229	1.67E-31	0.508107933	FALSE	TRUE	FALSE			GEMIN6	1.42E-51	1.42E-51	0.146172576	-0.143882312	-0.876813656	2.08E-47	0.508107933	FALSE	TRUE	FALSE
	DMXL2	1.60E-33	1.60E-33	0.245882465	0.08920574	0.826827881	2.36E-29	0.508107933	FALSE	TRUE	FALSE			SRRD	5.53E-59	5.53E-59	0.11459463	-0.153894379	-0.876813656	8.14E-55	0.508107933	FALSE	TRUE	FALSE
	CENPH	5.21E-43	5.21E-43	0.189469127	0.127626482	0.826372688	7.67E-39	0.508107933	FALSE	TRUE	FALSE			MRPL4	2.07E-60	2.07E-60	0.109123894	-0.134722619	-0.876699858	3.05E-56	0.508107933	FALSE	TRUE	FALSE
	DCAF10	7.98E-28	7.98E-28	0.28381224	0.077884038	0.826230441	1.18E-23	0.508107933	FALSE	TRUE	FALSE			ISG20L2	8.71E-58	8.71E-58	0.11933616	-0.141588445	-0.876642959	1.28E-53	0.508107933	FALSE	TRUE	FALSE
	GCNT2	7.14E-29	7.14E-29	0.276615396	0.069044437	0.826088193	1.05E-24	0.508107933	FALSE	TRUE	FALSE			PUM3	4.62E-56	4.62E-56	0.126410648	-0.130421255	-0.87658606	6.81E-52	0.508107933	FALSE	TRUE	FALSE
	TMEM30A	4.31E-28	4.31E-28	0.281965558	0.08035406	0.826002845	6.34E-24	0.508107933	FALSE	TRUE	FALSE			MLLT11	1.86E-43	1.86E-43	0.18702679	-0.130337421	-0.876529161	2.74E-39	0.508107933	FALSE	TRUE	FALSE
	TBC1D1	7.67E-25	7.67E-25	0.304790207	0.078162337	0.825974395	1.13E-20	0.508107933	FALSE	TRUE	FALSE			MORC2-AS1	7.94E-44	7.94E-44	0.185024238	-0.148558813	-0.876244666	1.17E-39	0.508107933	FALSE	TRUE	FALSE
	H6PD	2.90E-33	2.90E-33	0.247540724	0.090894033	0.8256899	4.28E-29	0.508107933	FALSE	TRUE	FALSE			WDR43	7.98E-144	7.98E-144	0.001830144	-0.20142996	-0.875761024	1.18E-139	0.071283627	TRUE	TRUE	FALSE
	ATP6AP1L	2.01E-37	2.01E-37	0.221632221	0.095343722	0.825433855	2.96E-33	0.508107933	FALSE	TRUE	FALSE			PSMC3	3.70E-75	3.70E-75	0.063239176	-0.146062286	-0.875675676	5.45E-71	0.508107933	FALSE	TRUE	FALSE
	GTF3C3	1.43E-28	1.43E-28	0.278680942	0.078167671	0.825405405	2.11E-24	0.508107933	FALSE	TRUE	FALSE			HIGD1A	7.42E-63	7.42E-63	0.100185482	-0.142144097	-0.875618777	1.09E-58	0.508107933	FALSE	TRUE	FALSE
	MBTD1	1.51E-32	1.51E-32	0.252170786	0.087002111	0.825320057	2.23E-28	0.508107933	FALSE	TRUE	FALSE			TBRG4	1.97E-52	1.97E-52	0.14224746	-0.140093295	-0.875533428	2.90E-48	0.508107933	FALSE	TRUE	FALSE
	SCAPER	7.45E-33	7.45E-33	0.250174836	0.07916384	0.825007112	1.10E-28	0.508107933	FALSE	TRUE	FALSE			TIMM8A	3.68E-73	3.68E-73	0.06838244	-0.159708514	-0.875504979	5.43E-69	0.508107933	FALSE	TRUE	FALSE
	VIPR2	1.63E-76	1.63E-76	0.059920578	0.128162007	0.824950213	2.39E-72	0.508107933	FALSE	TRUE	FALSE			MRPL16	1.49E-49	1.49E-49	0.155733683	-0.12506503	-0.875334282	2.19E-45	0.508107933	FALSE	TRUE	FALSE
	KIAA1324L	1.95E-39	1.95E-39	0.209693823	0.093104907	0.824807966	2.87E-35	0.508107933	FALSE	TRUE	FALSE			REEP5	2.82E-65	2.82E-65	0.091884819	-0.149199029	-0.874992888	4.16E-61	0.508107933	FALSE	TRUE	FALSE
	SPAG16	5.82E-31	5.82E-31	0.262569049	0.086297229	0.824665718	8.57E-27	0.508107933	FALSE	TRUE	FALSE			SLC25A5	1.37E-58	1.37E-58	0.116139008	-0.137148762	-0.874964438	2.02E-54	0.508107933	FALSE	TRUE	FALSE
	PPP6R2	1.06E-30	1.06E-30	0.264289225	0.084488983	0.82458037	1.56E-26	0.508107933	FALSE	TRUE	FALSE			ZMPSTE24	2.32E-65	2.32E-65	0.091604102	-0.157273997	-0.87485064	3.42E-61	0.508107933	FALSE	TRUE	FALSE
	GSTK1	1.07E-21	1.07E-21	0.327679356	0.065120412	0.824267425	1.57E-17	0.508107933	FALSE	TRUE	FALSE			BEX5	8.13E-64	8.13E-64	0.096828378	-0.168446334	-0.874366999	1.20E-59	0.508107933	FALSE	TRUE	FALSE
	CA3	1.04E-24	1.04E-24	0.305751699	0.077857438	0.82341394	1.54E-20	0.508107933	FALSE	TRUE	FALSE			ZNF48	3.03E-57	3.03E-57	0.121528673	-0.158347458	-0.874253201	4.47E-53	0.508107933	FALSE	TRUE	FALSE
	NF1	4.01E-41	4.01E-41	0.199988681	0.098992894	0.822958748	5.91E-37	0.508107933	FALSE	TRUE	FALSE			SSR2	6.57E-58	6.57E-58	0.118845438	-0.141126779	-0.874167852	9.67E-54	0.508107933	FALSE	TRUE	FALSE
	PCDH11X	4.59E-59	4.59E-59	0.114280594	0.112942351	0.822901849	6.76E-55	0.508107933	FALSE	TRUE	TRUE			TRAPPC2L	5.48E-56	5.48E-56	0.126718789	-0.136648446	-0.874110953	8.06E-52	0.508107933	FALSE	TRUE	FALSE
	HPF1	2.11E-29	2.11E-29	0.273025366	0.102109727	0.822788051	3.11E-25	0.508107933	FALSE	TRUE	FALSE			DIMT1	1.21E-53	1.21E-53	0.13681488	-0.145705329	-0.874082504	1.78E-49	0.508107933	FALSE	TRUE	FALSE
	ZNF654	8.25E-37	8.25E-37	0.225350767	0.086738662	0.822759602	1.22E-32	0.508107933	FALSE	TRUE	FALSE			NOSIP	2.50E-51	2.50E-51	0.14731542	-0.130641465	-0.873854908	3.68E-47	0.508107933	FALSE	TRUE	FALSE
	ECHDC2	4.78E-41	4.78E-41	0.200417917	0.09147815	0.822475107	7.03E-37	0.508107933	FALSE	TRUE	FALSE			FADS2	1.78E-179	1.78E-179	0.000147327	-0.224798724	-0.873826458	2.61E-175	0.008407335	TRUE	TRUE	FALSE
	FAM13A	2.37E-20	2.37E-20	0.337732279	0.053361415	0.822475107	3.50E-16	0.508107933	FALSE	TRUE	FALSE			LSM6	2.05E-47	2.05E-47	0.166283799	-0.119259721	-0.873200569	3.01E-43	0.508107933	FALSE	TRUE	FALSE
	TRIM44	9.51E-43	9.51E-43	0.190905293	0.117791965	0.822446657	1.40E-38	0.508107933	FALSE	TRUE	FALSE			CALR	1.81E-229	1.81E-229	1.92E-06	-0.244884795	-0.872716927	2.66E-225	0.000171148	TRUE	TRUE	FALSE
	ASGR1	3.32E-25	3.32E-25	0.302194748	0.065675437	0.822361309	4.89E-21	0.508107933	FALSE	TRUE	FALSE			EMC9	4.25E-46	4.25E-46	0.173011396	-0.129975615	-0.872403983	6.25E-42	0.508107933	FALSE	TRUE	FALSE
	TNKS	5.04E-33	5.04E-33	0.249083044	0.085993892	0.821934566	7.43E-29	0.508107933	FALSE	TRUE	FALSE			PDCD5	1.60E-102	1.60E-102	0.018859315	-0.171936578	-0.871863442	2.36E-98	0.454311563	FALSE	TRUE	FALSE
	DCAF5	3.10E-29	3.10E-29	0.274150549	0.07611698	0.821564723	4.56E-25	0.508107933	FALSE	TRUE	FALSE			HEY2	2.31E-91	2.31E-91	0.031878912	-0.200049916	-0.871834993	3.40E-87	0.508107933	FALSE	TRUE	FALSE
	NSD3	9.68E-41	9.68E-41	0.202164811	0.117090486	0.821536273	1.43E-36	0.508107933	FALSE	TRUE	FALSE			CRABP1	3.58E-46	3.58E-46	0.172631095	-0.125079875	-0.871806543	5.28E-42	0.508107933	FALSE	TRUE	FALSE
	DNHD1	6.89E-25	6.89E-25	0.30445725	0.076463793	0.821536273	1.01E-20	0.508107933	FALSE	TRUE	FALSE			UQCRFS1	2.92E-52	2.92E-52	0.14302365	-0.125059176	-0.871806543	4.30E-48	0.508107933	FALSE	TRUE	FALSE
	TUT4	8.84E-51	8.84E-51	0.149884043	0.127558986	0.821450925	1.30E-46	0.508107933	FALSE	TRUE	FALSE			FDX1	7.46E-40	7.46E-40	0.207262669	-0.121329319	-0.871778094	1.10E-35	0.508107933	FALSE	TRUE	FALSE
	TMEM42	1.06E-45	1.06E-45	0.175084862	0.098859188	0.821365576	1.57E-41	0.508107933	FALSE	TRUE	FALSE			DAZAP1	2.75E-76	2.75E-76	0.060467248	-0.14489166	-0.871152205	4.04E-72	0.508107933	FALSE	TRUE	FALSE
	CDX4	7.11E-38	7.11E-38	0.21892178	0.086530136	0.821109531	1.05E-33	0.508107933	FALSE	TRUE	FALSE			TTLL12	5.41E-61	5.41E-61	0.106942178	-0.150230798	-0.871009957	7.97E-57	0.508107933	FALSE	TRUE	FALSE
	FGFR2	1.90E-53	1.90E-53	0.137679111	0.10130412	0.821109531	2.79E-49	0.508107933	FALSE	TRUE	FALSE			DNAJB11	6.89E-51	6.89E-51	0.149376763	-0.140195131	-0.870697013	1.01E-46	0.508107933	FALSE	TRUE	FALSE
	ROBO2	1.29E-28	1.29E-28	0.278369056	0.084923627	0.821052632	1.90E-24	0.508107933	FALSE	TRUE	FALSE			MRPL50	4.87E-53	4.87E-53	0.139506364	-0.129664693	-0.870526316	7.16E-49	0.508107933	FALSE	TRUE	FALSE
	AP006284.1	1.10E-31	1.10E-31	0.257798355	0.097351918	0.820540541	1.62E-27	0.508107933	FALSE	TRUE	FALSE			EPHX3	2.11E-38	2.11E-38	0.215782605	-0.139710148	-0.87029872	3.11E-34	0.508107933	FALSE	TRUE	FALSE
	TARBP1	3.30E-33	3.30E-33	0.247900777	0.077100245	0.820398293	4.87E-29	0.508107933	FALSE	TRUE	FALSE			PSMA3	1.52E-76	1.52E-76	0.059852575	-0.144454302	-0.870099573	2.24E-72	0.508107933	FALSE	TRUE	FALSE
	CLMN	3.47E-31	3.47E-31	0.261081485	0.084384717	0.820369844	5.11E-27	0.508107933	FALSE	TRUE	FALSE			PLEKHO1	1.09E-46	1.09E-46	0.169970662	-0.13436818	-0.869018492	1.60E-42	0.508107933	FALSE	TRUE	FALSE
	WAC-AS1	1.57E-30	1.57E-30	0.265440283	0.079369574	0.820199147	2.32E-26	0.508107933	FALSE	TRUE	FALSE			CDKN3	2.23E-160	2.23E-160	0.000602707	-0.214317365	-0.868961593	3.29E-156	0.028260069	TRUE	TRUE	FALSE
	MLLT10	1.65E-42	1.65E-42	0.192225708	0.099814046	0.820085349	2.43E-38	0.508107933	FALSE	TRUE	FALSE			GTPBP4	1.72E-80	1.72E-80	0.050983146	-0.153853928	-0.868904694	2.53E-76	0.508107933	FALSE	TRUE	FALSE
	ACAD10	3.95E-30	3.95E-30	0.268113095	0.080901371	0.820056899	5.81E-26	0.508107933	FALSE	TRUE	FALSE			SLC25A33	2.88E-42	2.88E-42	0.193564624	-0.137091208	-0.868847795	4.23E-38	0.508107933	FALSE	TRUE	FALSE
	TPT1	6.47E-127	6.47E-127	0.005126293	0.179015508	0.819687055	9.53E-123	0.164791306	FALSE	TRUE	FALSE			PPRC1	2.21E-91	2.21E-91	0.031851161	-0.176425674	-0.868819346	3.25E-87	0.508107933	FALSE	TRUE	FALSE
	ANKZF1	5.89E-29	5.89E-29	0.276047356	0.075397096	0.819089616	8.67E-25	0.508107933	FALSE	TRUE	FALSE			BCL2L12	4.01E-56	4.01E-56	0.126150706	-0.133424146	-0.8685633	5.90E-52	0.508107933	FALSE	TRUE	FALSE
	HADHA	2.27E-20	2.27E-20	0.337585473	0.091516529	0.819032717	3.34E-16	0.508107933	FALSE	TRUE	FALSE			PRPF19	2.79E-65	2.79E-65	0.091867528	-0.146740321	-0.868421053	4.11E-61	0.508107933	FALSE	TRUE	FALSE
	LRRTM3	6.18E-110	6.18E-110	0.012984788	0.156417457	0.818126871	9.10E-106	0.344459525	FALSE	TRUE	FALSE			CNDP2	1.21E-77	1.21E-77	0.057264994	-0.155366061	-0.868307255	1.78E-73	0.508107933	FALSE	TRUE	FALSE
	TWSG1	1.67E-31	1.67E-31	0.258991671	0.07425143	0.817980085	2.46E-27	0.508107933	FALSE	TRUE	FALSE			MPST	5.86E-46	5.86E-46	0.173734271	-0.128850193	-0.868278805	8.62E-42	0.508107933	FALSE	TRUE	FALSE
	SASH1	5.28E-39	5.28E-39	0.212224879	0.08430987	0.817923186	7.78E-35	0.508107933	FALSE	TRUE	FALSE			SURF6	4.73E-70	4.73E-70	0.077021459	-0.151623038	-0.868165007	6.96E-66	0.508107933	FALSE	TRUE	FALSE
	ADGRL2	1.09E-33	1.09E-33	0.244803751	0.080153317	0.817467994	1.60E-29	0.508107933	FALSE	TRUE	FALSE			MCRIP2	1.32E-53	1.32E-53	0.136983072	-0.140152948	-0.86799431	1.94E-49	0.508107933	FALSE	TRUE	FALSE
	JAG1	5.49E-35	5.49E-35	0.236606321	0.082395161	0.816984353	8.08E-31	0.508107933	FALSE	TRUE	FALSE			ARHGAP23	3.71E-38	3.71E-38	0.217233876	-0.138896826	-0.867681366	5.46E-34	0.508107933	FALSE	TRUE	FALSE
	TMEM64	3.74E-97	3.74E-97	0.024410661	0.125864384	0.816899004	5.50E-93	0.508107933	FALSE	TRUE	FALSE			PLA2G4C	5.41E-75	5.41E-75	0.06365065	-0.183690506	-0.86745377	7.96E-71	0.508107933	FALSE	TRUE	FALSE
	GAS6	6.14E-56	6.14E-56	0.126927747	0.095456109	0.816813656	9.04E-52	0.508107933	FALSE	TRUE	FALSE			LRPAP1	6.31E-52	6.31E-52	0.144556408	-0.134755821	-0.86742532	9.30E-48	0.508107933	FALSE	TRUE	FALSE
	PTPRA	4.41E-40	4.41E-40	0.205943925	0.122945131	0.816756757	6.49E-36	0.508107933	FALSE	TRUE	FALSE			TCOF1	8.61E-102	8.61E-102	0.019544525	-0.170641287	-0.867368421	1.27E-97	0.466356363	FALSE	TRUE	FALSE
	CDH11	2.07E-32	2.07E-32	0.253055215	0.092937821	0.81658606	3.05E-28	0.508107933	FALSE	TRUE	TRUE			CISD2	6.21E-54	6.21E-54	0.135538453	-0.131051622	-0.867197724	9.14E-50	0.508107933	FALSE	TRUE	FALSE
	LTC4S	3.52E-23	3.52E-23	0.316795921	0.075245074	0.816073969	5.18E-19	0.508107933	FALSE	TRUE	FALSE			MRPL1	5.18E-89	5.18E-89	0.035409973	-0.166006928	-0.867169275	7.63E-85	0.508107933	FALSE	TRUE	FALSE
	Z99774.1	1.11E-27	1.11E-27	0.284793328	0.084388173	0.815903272	1.63E-23	0.508107933	FALSE	TRUE	FALSE			SHF	1.44E-44	1.44E-44	0.181042964	-0.148119442	-0.867027027	2.12E-40	0.508107933	FALSE	TRUE	FALSE
	ESD	1.19E-39	1.19E-39	0.208441554	0.121294723	0.815789474	1.75E-35	0.508107933	FALSE	TRUE	FALSE			PSMA2	1.31E-47	1.31E-47	0.165308011	-0.123295131	-0.866543385	1.93E-43	0.508107933	FALSE	TRUE	FALSE
	RHOU	4.22E-27	4.22E-27	0.288829596	0.07900393	0.815761024	6.21E-23	0.508107933	FALSE	TRUE	FALSE			RNPS1	1.97E-90	1.97E-90	0.03324061	-0.140504949	-0.866344239	2.90E-86	0.508107933	FALSE	TRUE	FALSE
	DANT1	6.61E-78	6.61E-78	0.056663779	0.114570763	0.815533428	9.74E-74	0.508107933	FALSE	TRUE	FALSE			TRIM28	6.47E-69	6.47E-69	0.080379619	-0.150705672	-0.866145092	9.53E-65	0.508107933	FALSE	TRUE	FALSE
	PHC3	4.02E-23	4.02E-23	0.317219997	0.070600549	0.81541963	5.92E-19	0.508107933	FALSE	TRUE	FALSE			SHC1	4.44E-56	4.44E-56	0.126337999	-0.134371527	-0.866088193	6.54E-52	0.508107933	FALSE	TRUE	FALSE
	MRE11	8.12E-41	8.12E-41	0.201730077	0.102648257	0.815391181	1.20E-36	0.508107933	FALSE	TRUE	FALSE			AK6	8.25E-43	8.25E-43	0.190567097	-0.129950892	-0.866031294	1.22E-38	0.508107933	FALSE	TRUE	FALSE
	ZNF667	5.54E-29	5.54E-29	0.27586435	0.07351643	0.814964438	8.15E-25	0.508107933	FALSE	TRUE	FALSE			RIOK1	6.26E-39	6.26E-39	0.212660053	-0.125800925	-0.865803698	9.22E-35	0.508107933	FALSE	TRUE	FALSE
	TAX1BP1	1.24E-37	1.24E-37	0.220372861	0.12331195	0.814793741	1.83E-33	0.508107933	FALSE	TRUE	FALSE			CHORDC1	6.18E-101	6.18E-101	0.020374821	-0.173246298	-0.86571835	9.10E-97	0.47996559	FALSE	TRUE	FALSE
	PAXBP1	2.85E-29	2.85E-29	0.273902069	0.094130425	0.814338549	4.19E-25	0.508107933	FALSE	TRUE	FALSE			GLRX2	5.59E-57	5.59E-57	0.12261198	-0.161952182	-0.865490754	8.23E-53	0.508107933	FALSE	TRUE	FALSE
	NLGN2	2.98E-43	2.98E-43	0.188142508	0.100120335	0.81428165	4.39E-39	0.508107933	FALSE	TRUE	FALSE			CAP1	6.33E-75	6.33E-75	0.063822059	-0.148975276	-0.865206259	9.32E-71	0.508107933	FALSE	TRUE	FALSE
	PBXIP1	7.47E-26	7.47E-26	0.297594716	0.071556533	0.814167852	1.10E-21	0.508107933	FALSE	TRUE	FALSE			ERP29	1.34E-60	1.34E-60	0.108407432	-0.136107409	-0.864864865	1.97E-56	0.508107933	FALSE	TRUE	FALSE
	PRKG1	2.57E-36	2.57E-36	0.228361415	0.086319495	0.813968706	3.78E-32	0.508107933	FALSE	TRUE	FALSE			CASP3	7.47E-134	7.47E-134	0.003402433	-0.203672757	-0.864608819	1.10E-129	0.118988177	FALSE	TRUE	FALSE
	RABGAP1	4.19E-24	4.19E-24	0.310093855	0.073209501	0.81374111	6.17E-20	0.508107933	FALSE	TRUE	FALSE			ATP13A1	3.39E-39	3.39E-39	0.211092265	-0.137154131	-0.864495021	4.99E-35	0.508107933	FALSE	TRUE	FALSE
	CACHD1	1.12E-56	1.12E-56	0.123850895	0.101299279	0.813684211	1.65E-52	0.508107933	FALSE	TRUE	FALSE			HMGN3	5.93E-29	5.93E-29	0.2760689	-0.097177022	-0.863641536	8.74E-25	0.508107933	FALSE	TRUE	FALSE
	AL162231.1	2.79E-25	2.79E-25	0.301659114	0.073178704	0.813513514	4.11E-21	0.508107933	FALSE	TRUE	FALSE			NUBP2	5.23E-44	5.23E-44	0.184045829	-0.125682375	-0.863556188	7.70E-40	0.508107933	FALSE	TRUE	FALSE
	SLC2A1-AS1	1.81E-29	1.81E-29	0.272566163	0.081325305	0.813485064	2.66E-25	0.508107933	FALSE	TRUE	FALSE			AC004148.2	1.85E-38	1.85E-38	0.215440599	-0.129048661	-0.863271693	2.73E-34	0.508107933	FALSE	TRUE	FALSE
	KDM7A	7.22E-23	7.22E-23	0.319076022	0.064194214	0.813456615	1.06E-18	0.508107933	FALSE	TRUE	FALSE			CLPTM1	6.61E-52	6.61E-52	0.144649224	-0.148035425	-0.863186344	9.74E-48	0.508107933	FALSE	TRUE	FALSE
	CTDSP1	3.24E-25	3.24E-25	0.302119473	0.071823338	0.813342817	4.77E-21	0.508107933	FALSE	TRUE	FALSE			MED19	1.79E-39	1.79E-39	0.209476032	-0.128666555	-0.862958748	2.64E-35	0.508107933	FALSE	TRUE	FALSE
	COL4A3BP	1.27E-18	1.27E-18	0.350812834	0.080189432	0.813200569	1.87E-14	0.508107933	FALSE	TRUE	FALSE			BOLA3	1.43E-76	1.43E-76	0.059784942	-0.145934851	-0.862930299	2.10E-72	0.508107933	FALSE	TRUE	FALSE
	GCC2	2.41E-27	2.41E-27	0.287131785	0.099734948	0.813001422	3.54E-23	0.508107933	FALSE	TRUE	FALSE			C6orf132	2.21E-36	2.21E-36	0.227966182	-0.130509362	-0.86284495	3.26E-32	0.508107933	FALSE	TRUE	FALSE
	IGFBP3	1.25E-94	1.25E-94	0.027463924	0.141091889	0.812773826	1.84E-90	0.508107933	FALSE	TRUE	TRUE			PIF1	5.11E-118	5.11E-118	0.008451819	-0.212450305	-0.862788051	7.52E-114	0.244953003	FALSE	TRUE	FALSE
	LGR4	1.41E-62	1.41E-62	0.101181302	0.109768196	0.81254623	2.08E-58	0.508107933	FALSE	TRUE	FALSE			MAFG	3.43E-41	3.43E-41	0.199600848	-0.131384592	-0.862788051	5.05E-37	0.508107933	FALSE	TRUE	FALSE
	FAN1	1.77E-29	1.77E-29	0.272507376	0.076992025	0.812261735	2.61E-25	0.508107933	FALSE	TRUE	FALSE			FOXD3-AS1	1.27E-72	1.27E-72	0.069823142	-0.136466301	-0.862503556	1.88E-68	0.508107933	FALSE	TRUE	FALSE
	PIGP	2.66E-36	2.66E-36	0.228455246	0.079743596	0.812261735	3.91E-32	0.508107933	FALSE	TRUE	FALSE			C1orf122	4.76E-58	4.76E-58	0.118284958	-0.139927526	-0.862162162	7.01E-54	0.508107933	FALSE	TRUE	FALSE
	FKBP8	6.68E-38	6.68E-38	0.218761052	0.122730228	0.812034139	9.84E-34	0.508107933	FALSE	TRUE	FALSE			SLC25A22	7.19E-40	7.19E-40	0.20717024	-0.135976457	-0.861906117	1.06E-35	0.508107933	FALSE	TRUE	FALSE
	CUL4B	2.51E-29	2.51E-29	0.273526308	0.076684088	0.811863442	3.69E-25	0.508107933	FALSE	TRUE	FALSE			ERG28	1.12E-54	1.12E-54	0.132292979	-0.133166495	-0.861906117	1.64E-50	0.508107933	FALSE	TRUE	FALSE
	CDK6	2.45E-56	2.45E-56	0.125257591	0.092233731	0.811749644	3.60E-52	0.508107933	FALSE	TRUE	FALSE			INO80E	5.05E-39	5.05E-39	0.212112208	-0.127927974	-0.861906117	7.44E-35	0.508107933	FALSE	TRUE	FALSE
	ZBTB41	6.91E-28	6.91E-28	0.28338049	0.080972788	0.811721195	1.02E-23	0.508107933	FALSE	TRUE	FALSE			ARF3	4.96E-58	4.96E-58	0.118355605	-0.137096899	-0.861763869	7.30E-54	0.508107933	FALSE	TRUE	FALSE
	AL591845.1	5.97E-32	5.97E-32	0.25605439	0.093023128	0.811635846	8.80E-28	0.508107933	FALSE	TRUE	FALSE			PSMD13	1.03E-40	1.03E-40	0.202307787	-0.111762373	-0.861507824	1.51E-36	0.508107933	FALSE	TRUE	FALSE
	STAG2	1.16E-23	1.16E-23	0.313299689	0.102857452	0.811578947	1.71E-19	0.508107933	FALSE	TRUE	FALSE			DDX46	3.70E-66	3.70E-66	0.088988688	-0.126939018	-0.861422475	5.45E-62	0.508107933	FALSE	TRUE	FALSE
	YEATS2	1.39E-28	1.39E-28	0.278591506	0.074647145	0.811322902	2.05E-24	0.508107933	FALSE	TRUE	FALSE			MAGOH	6.95E-52	6.95E-52	0.144749198	-0.13067337	-0.86113798	1.02E-47	0.508107933	FALSE	TRUE	FALSE
	TGFBR3L	1.56E-25	1.56E-25	0.299857508	0.080817438	0.811294452	2.29E-21	0.508107933	FALSE	TRUE	FALSE			SEC61A1	6.29E-59	6.29E-59	0.114811585	-0.148992225	-0.86113798	9.25E-55	0.508107933	FALSE	TRUE	FALSE
	SH3KBP1	9.90E-24	9.90E-24	0.312791642	0.061534993	0.810554765	1.46E-19	0.508107933	FALSE	TRUE	FALSE			C12orf10	1.72E-41	1.72E-41	0.197906718	-0.121192824	-0.861024182	2.53E-37	0.508107933	FALSE	TRUE	FALSE
	ACVR1B	3.70E-26	3.70E-26	0.295436622	0.074805227	0.810071124	5.44E-22	0.508107933	FALSE	TRUE	FALSE			PTN	7.85E-39	7.85E-39	0.213235876	-0.129339673	-0.860910384	1.16E-34	0.508107933	FALSE	TRUE	FALSE
	MYO5A	3.71E-19	3.71E-19	0.346749387	0.057223028	0.810042674	5.47E-15	0.508107933	FALSE	TRUE	FALSE			STMN3	2.24E-58	2.24E-58	0.116986635	-0.158919682	-0.860910384	3.30E-54	0.508107933	FALSE	TRUE	FALSE
	OSBPL10	2.63E-35	2.63E-35	0.234608666	0.086315258	0.809985775	3.87E-31	0.508107933	FALSE	TRUE	FALSE			MEPCE	1.17E-25	1.17E-25	0.298984359	-0.107891479	-0.860711238	1.73E-21	0.508107933	FALSE	TRUE	FALSE
	ZNF514	5.54E-23	5.54E-23	0.318231309	0.068825275	0.809928876	8.15E-19	0.508107933	FALSE	TRUE	FALSE			MLEC	7.13E-114	7.13E-114	0.010564582	-0.163617822	-0.860682788	1.05E-109	0.294587757	FALSE	TRUE	FALSE
	PFN2	4.78E-27	4.78E-27	0.289208108	0.107426064	0.809900427	7.04E-23	0.508107933	FALSE	TRUE	FALSE			CBR3	7.28E-31	7.28E-31	0.26321294	-0.124108765	-0.86060016	1.07E-26	0.508107933	FALSE	TRUE	FALSE
	NDUFAF7	1.12E-28	1.12E-28	0.277947617	0.065746973	0.809871977	1.65E-24	0.508107933	FALSE	TRUE	FALSE			MPV17L2	8.27E-51	8.27E-51	0.149748562	-0.150646116	-0.860398293	1.22E-46	0.508107933	FALSE	TRUE	FALSE
	LINC02397	5.81E-44	5.81E-44	0.184290384	0.099308418	0.809720201	8.55E-40	0.508107933	FALSE	TRUE	FALSE			CMAS	9.73E-136	9.73E-136	0.00303453	-0.196675567	-0.860199147	1.43E-131	0.109235645	FALSE	TRUE	FALSE
	COL1A1	1.48E-82	1.48E-82	0.046780899	0.099861009	0.809274538	2.18E-78	0.508107933	FALSE	TRUE	TRUE			UTP11	1.12E-55	1.12E-55	0.128027124	-0.134024724	-0.860113798	1.65E-51	0.508107933	FALSE	TRUE	FALSE
	ZNF677	1.12E-27	1.12E-27	0.284841387	0.081512857	0.809274538	1.66E-23	0.508107933	FALSE	TRUE	FALSE			MRPS11	3.05E-52	3.05E-52	0.143111016	-0.134102604	-0.860113798	4.49E-48	0.508107933	FALSE	TRUE	FALSE
	HBQ1	2.06E-29	2.06E-29	0.272950748	0.087681665	0.809246088	3.03E-25	0.508107933	FALSE	TRUE	FALSE			STOX2	1.26E-70	1.26E-70	0.07536427	-0.171848396	-0.859943101	1.85E-66	0.508107933	FALSE	TRUE	FALSE
	CALM3	2.61E-37	2.61E-37	0.222318969	0.129229215	0.808876245	3.84E-33	0.508107933	FALSE	TRUE	FALSE			PAFAH1B3	3.29E-44	3.29E-44	0.182967845	-0.11463187	-0.859914651	4.85E-40	0.508107933	FALSE	TRUE	FALSE
	LNPK	6.67E-37	6.67E-37	0.224789515	0.084046173	0.80859175	9.83E-33	0.508107933	FALSE	TRUE	FALSE			GRAMD1A	1.85E-34	1.85E-34	0.239920607	-0.119820044	-0.859630156	2.72E-30	0.508107933	FALSE	TRUE	FALSE
	ODF2L	8.66E-28	8.66E-28	0.284056949	0.077380081	0.808449502	1.28E-23	0.508107933	FALSE	TRUE	FALSE			TOE1	3.97E-48	3.97E-48	0.162717473	-0.148113752	-0.859487909	5.84E-44	0.508107933	FALSE	TRUE	FALSE
	CNTRL	4.21E-43	4.21E-43	0.188962017	0.089060937	0.808250356	6.20E-39	0.508107933	FALSE	TRUE	FALSE			FAM98A	5.48E-80	5.48E-80	0.052052155	-0.159704042	-0.859146515	8.06E-76	0.508107933	FALSE	TRUE	FALSE
	TCF4	3.35E-50	3.35E-50	0.152624532	0.133235851	0.808193457	4.93E-46	0.508107933	FALSE	TRUE	FALSE			LRRFIP1	2.00E-110	2.00E-110	0.01265985	-0.176448999	-0.85886202	2.95E-106	0.337664814	FALSE	TRUE	FALSE
	BOC	5.63E-23	5.63E-23	0.318286632	0.070411765	0.808051209	8.29E-19	0.508107933	FALSE	TRUE	FALSE			SUMO1	1.91E-71	1.91E-71	0.07304715	-0.143566365	-0.858776671	2.81E-67	0.508107933	FALSE	TRUE	FALSE
	PRRG1	1.80E-35	1.80E-35	0.233589408	0.081907008	0.808051209	2.65E-31	0.508107933	FALSE	TRUE	FALSE			CENPV	8.25E-97	8.25E-97	0.024808595	-0.156615614	-0.858349929	1.21E-92	0.508107933	FALSE	TRUE	FALSE
	MTR	1.63E-42	1.63E-42	0.192197685	0.101127769	0.80802276	2.40E-38	0.508107933	FALSE	TRUE	FALSE			CCT6A	6.29E-126	6.29E-126	0.005426528	-0.187311519	-0.85826458	9.26E-122	0.171816698	FALSE	TRUE	FALSE
	AC116614.1	7.86E-43	7.86E-43	0.190450553	0.093240658	0.807368421	1.16E-38	0.508107933	FALSE	TRUE	FALSE			AL353747.4	1.39E-54	1.39E-54	0.132699571	-0.140905002	-0.858093883	2.04E-50	0.508107933	FALSE	TRUE	FALSE
	SYCE1L	4.59E-34	4.59E-34	0.242422899	0.088421884	0.807226174	6.76E-30	0.508107933	FALSE	TRUE	FALSE			HM13	2.15E-54	2.15E-54	0.133528131	-0.136781138	-0.858065434	3.17E-50	0.508107933	FALSE	TRUE	FALSE
	COL4A2	3.35E-44	3.35E-44	0.183008705	0.105003083	0.807140825	4.94E-40	0.508107933	FALSE	TRUE	TRUE			PGAP2	3.77E-47	3.77E-47	0.167626501	-0.131374496	-0.858008535	5.55E-43	0.508107933	FALSE	TRUE	FALSE
	C11orf54	9.56E-27	9.56E-27	0.291310992	0.076748102	0.807083926	1.41E-22	0.508107933	FALSE	TRUE	FALSE			MFSD10	1.97E-40	1.97E-40	0.203929262	-0.118687789	-0.857980085	2.90E-36	0.508107933	FALSE	TRUE	FALSE
	NBAS	1.73E-30	1.73E-30	0.265719557	0.078803878	0.807027027	2.55E-26	0.508107933	FALSE	TRUE	FALSE			SUPT4H1	4.88E-47	4.88E-47	0.16819269	-0.123546343	-0.857780939	7.18E-43	0.508107933	FALSE	TRUE	FALSE
	ZBTB20	7.38E-53	7.38E-53	0.140317466	0.114119029	0.806827881	1.09E-48	0.508107933	FALSE	TRUE	FALSE			STRAP	5.31E-30	5.31E-30	0.26897694	-0.099362621	-0.857638691	7.82E-26	0.508107933	FALSE	TRUE	FALSE
	HIF3A	6.52E-38	6.52E-38	0.218695305	0.088913673	0.806742532	9.59E-34	0.508107933	FALSE	TRUE	FALSE			UBTF	8.46E-108	8.46E-108	0.014488315	-0.164671299	-0.857496444	1.25E-103	0.373575245	FALSE	TRUE	FALSE
	LRBA	3.05E-38	3.05E-38	0.216729316	0.102184252	0.806401138	4.49E-34	0.508107933	FALSE	TRUE	FALSE			MLX	6.41E-34	6.41E-34	0.24334608	-0.125254764	-0.857325747	9.44E-30	0.508107933	FALSE	TRUE	FALSE
	HMCN2	2.59E-24	2.59E-24	0.308580844	0.072364683	0.806315789	3.81E-20	0.508107933	FALSE	TRUE	FALSE			TMEM126B	5.04E-51	5.04E-51	0.148738407	-0.132032308	-0.857297297	7.42E-47	0.508107933	FALSE	TRUE	FALSE
	ZFP90	1.33E-28	1.33E-28	0.278471052	0.075543029	0.806173542	1.96E-24	0.508107933	FALSE	TRUE	FALSE			PFDN2	4.88E-42	4.88E-42	0.194841385	-0.113028035	-0.8571266	7.18E-38	0.508107933	FALSE	TRUE	FALSE
	PHF21A	6.83E-31	6.83E-31	0.263027744	0.077975523	0.806059744	1.01E-26	0.508107933	FALSE	TRUE	FALSE			EI24	3.60E-33	3.60E-33	0.248139611	-0.10260545	-0.856073969	5.30E-29	0.508107933	FALSE	TRUE	FALSE
	C9orf72	2.98E-24	2.98E-24	0.309022134	0.06647825	0.805917496	4.38E-20	0.508107933	FALSE	TRUE	FALSE			CALB1	8.77E-57	8.77E-57	0.123414578	-0.15569217	-0.856045519	1.29E-52	0.508107933	FALSE	TRUE	FALSE
	TK2	2.09E-18	2.09E-18	0.352474524	0.060418641	0.805064011	3.08E-14	0.508107933	FALSE	TRUE	FALSE			DDX49	1.27E-49	1.27E-49	0.155405722	-0.143256154	-0.855874822	1.88E-45	0.508107933	FALSE	TRUE	FALSE
	MIEN1	2.21E-25	2.21E-25	0.300932184	0.081473111	0.804921764	3.25E-21	0.508107933	FALSE	TRUE	FALSE			DGCR6L	3.13E-60	3.13E-60	0.109800909	-0.14306551	-0.855476529	4.61E-56	0.508107933	FALSE	TRUE	FALSE
	CEP126	1.16E-20	1.16E-20	0.335412246	0.065496386	0.804466572	1.71E-16	0.508107933	FALSE	TRUE	FALSE			MRPL46	2.83E-56	2.83E-56	0.125519698	-0.148419635	-0.854793741	4.16E-52	0.508107933	FALSE	TRUE	FALSE
	ARHGAP42	1.38E-51	1.38E-51	0.146116714	0.091615997	0.804381223	2.03E-47	0.508107933	FALSE	TRUE	FALSE			CCDC59	1.73E-33	1.73E-33	0.246098919	-0.103863611	-0.854566145	2.55E-29	0.508107933	FALSE	TRUE	FALSE
	LINC00467	3.69E-27	3.69E-27	0.288428011	0.067722459	0.804295875	5.44E-23	0.508107933	FALSE	TRUE	FALSE			STX10	5.33E-39	5.33E-39	0.212248107	-0.130523594	-0.854452347	7.85E-35	0.508107933	FALSE	TRUE	FALSE
	PCMTD2	3.82E-22	3.82E-22	0.32439183	0.069593768	0.804182077	5.63E-18	0.508107933	FALSE	TRUE	FALSE			SSU72	2.75E-65	2.75E-65	0.091849453	-0.138710149	-0.854082504	4.06E-61	0.508107933	FALSE	TRUE	FALSE
	ATP5F1A	4.83E-32	4.83E-32	0.255449845	0.125009934	0.804153627	7.11E-28	0.508107933	FALSE	TRUE	FALSE			DBF4	1.67E-103	1.67E-103	0.017970629	-0.166499804	-0.853798009	2.47E-99	0.436603241	FALSE	TRUE	FALSE
	IDS	3.43E-33	3.43E-33	0.248007969	0.076307079	0.803869132	5.06E-29	0.508107933	FALSE	TRUE	FALSE			SLC20A1	5.86E-59	5.86E-59	0.114692332	-0.14787146	-0.853769559	8.63E-55	0.508107933	FALSE	TRUE	FALSE
	RIMKLB	2.09E-29	2.09E-29	0.272989162	0.084071858	0.803726885	3.07E-25	0.508107933	FALSE	TRUE	FALSE			RPP30	1.36E-52	1.36E-52	0.141514242	-0.134445018	-0.853684211	2.00E-48	0.508107933	FALSE	TRUE	FALSE
	CCNG2	2.84E-52	2.84E-52	0.142966945	0.101464512	0.803698435	4.18E-48	0.508107933	FALSE	TRUE	FALSE			HMX2	1.92E-60	1.92E-60	0.108997176	-0.160111494	-0.853485064	2.82E-56	0.508107933	FALSE	TRUE	FALSE
	RAB6B	1.12E-49	1.12E-49	0.155143802	0.104401239	0.803584637	1.66E-45	0.508107933	FALSE	TRUE	FALSE			FKBP2	1.14E-37	1.14E-37	0.220142755	-0.103276912	-0.853371266	1.67E-33	0.508107933	FALSE	TRUE	FALSE
	METTL27	2.17E-24	2.17E-24	0.30803567	0.081520458	0.803556188	3.20E-20	0.508107933	FALSE	TRUE	FALSE			YDJC	1.35E-50	1.35E-50	0.150755924	-0.139302958	-0.853200569	1.99E-46	0.508107933	FALSE	TRUE	FALSE
	SLC6A8	2.57E-53	2.57E-53	0.138269229	0.110983723	0.80344239	3.79E-49	0.508107933	FALSE	TRUE	FALSE			TP53RK	4.52E-33	4.52E-33	0.248774278	-0.120211525	-0.853029872	6.65E-29	0.508107933	FALSE	TRUE	FALSE
	TJP3	9.02E-31	9.02E-31	0.263832527	0.087816955	0.80344239	1.33E-26	0.508107933	FALSE	TRUE	FALSE			TEX10	8.92E-77	8.92E-77	0.059298564	-0.168100707	-0.852830725	1.31E-72	0.508107933	FALSE	TRUE	FALSE
	AC114803.1	6.23E-17	6.23E-17	0.363828144	0.063754905	0.803391205	9.17E-13	0.508107933	FALSE	TRUE	FALSE			PRPF31	3.64E-49	3.64E-49	0.157615769	-0.123160077	-0.852773826	5.37E-45	0.508107933	FALSE	TRUE	FALSE
	KPNA5	4.76E-28	4.76E-28	0.282262992	0.067952388	0.803243243	7.01E-24	0.508107933	FALSE	TRUE	FALSE			AHCY	3.79E-36	3.79E-36	0.229405686	-0.108667568	-0.85257468	5.59E-32	0.508107933	FALSE	TRUE	FALSE
	LETMD1	9.90E-50	9.90E-50	0.154877089	0.100781932	0.803214794	1.46E-45	0.508107933	FALSE	TRUE	FALSE			MRPL36	2.03E-64	2.03E-64	0.094766374	-0.141504689	-0.852460882	2.99E-60	0.508107933	FALSE	TRUE	FALSE
	TMCO3	1.58E-24	1.58E-24	0.30704576	0.069741366	0.803186344	2.33E-20	0.508107933	FALSE	TRUE	FALSE			MCC	1.52E-31	1.52E-31	0.258721345	-0.130976911	-0.852460882	2.24E-27	0.508107933	FALSE	TRUE	FALSE
	NAP1L3	9.30E-24	9.30E-24	0.312596845	0.063196478	0.803044097	1.37E-19	0.508107933	FALSE	TRUE	FALSE			SLC39A3	3.13E-36	3.13E-36	0.228888523	-0.126900877	-0.851834993	4.60E-32	0.508107933	FALSE	TRUE	FALSE
	CECR2	1.07E-31	1.07E-31	0.257723897	0.106184366	0.803015647	1.58E-27	0.508107933	FALSE	TRUE	FALSE			AMOTL1	2.77E-122	2.77E-122	0.0066743	-0.211303582	-0.851749644	4.08E-118	0.202192847	FALSE	TRUE	FALSE
	ZNF226	1.33E-26	1.33E-26	0.292324645	0.068866862	0.802674253	1.96E-22	0.508107933	FALSE	TRUE	FALSE			RPUSD1	1.03E-33	1.03E-33	0.24466113	-0.132153161	-0.851749644	1.52E-29	0.508107933	FALSE	TRUE	FALSE
	CTNNA1	7.76E-33	7.76E-33	0.250292051	0.114648284	0.802617354	1.14E-28	0.508107933	FALSE	TRUE	FALSE			TRMT112	1.55E-47	1.55E-47	0.165677632	-0.125517019	-0.851578947	2.28E-43	0.508107933	FALSE	TRUE	FALSE
	ZNF117	9.66E-33	9.66E-33	0.250906403	0.083421034	0.802332859	1.42E-28	0.508107933	FALSE	TRUE	FALSE			TUBB4B	1.53E-161	1.53E-161	0.000555334	-0.172196371	-0.8514367	2.26E-157	0.026205724	TRUE	TRUE	FALSE
	CAMK2N1	3.47E-33	3.47E-33	0.248039546	0.07532405	0.801877667	5.11E-29	0.508107933	FALSE	TRUE	FALSE			COPS5	2.83E-36	2.83E-36	0.228622688	-0.112128438	-0.851379801	4.17E-32	0.508107933	FALSE	TRUE	FALSE
	MLXIPL	2.18E-27	2.18E-27	0.286837979	0.08369062	0.801877667	3.21E-23	0.508107933	FALSE	TRUE	FALSE			CCDC137	2.01E-69	2.01E-69	0.078862062	-0.147657452	-0.851379801	2.95E-65	0.508107933	FALSE	TRUE	FALSE
	VPS35L	3.96E-26	3.96E-26	0.295648608	0.075902632	0.801820768	5.83E-22	0.508107933	FALSE	TRUE	FALSE			MTRNR2L8	1.18E-36	1.18E-36	0.226299135	-0.116218247	-0.851209104	1.74E-32	0.508107933	FALSE	TRUE	FALSE
	SLC44A1	1.60E-26	1.60E-26	0.292872145	0.093270005	0.801308677	2.35E-22	0.508107933	FALSE	TRUE	FALSE			MRPS21	9.04E-54	9.04E-54	0.136257311	-0.127850447	-0.851038407	1.33E-49	0.508107933	FALSE	TRUE	FALSE
	CAMLG	2.95E-41	2.95E-41	0.199230787	0.115203693	0.801109531	4.34E-37	0.508107933	FALSE	TRUE	FALSE			CDC16	1.87E-56	1.87E-56	0.124773551	-0.143955313	-0.850810811	2.75E-52	0.508107933	FALSE	TRUE	FALSE
	CCDC136	8.50E-24	8.50E-24	0.312311789	0.060506561	0.800739687	1.25E-19	0.508107933	FALSE	TRUE	FALSE			GLRX5	3.23E-60	3.23E-60	0.109850976	-0.131914621	-0.850355619	4.75E-56	0.508107933	FALSE	TRUE	FALSE
	RBM33	6.80E-30	6.80E-30	0.269700985	0.088712246	0.800711238	1.00E-25	0.508107933	FALSE	TRUE	FALSE			GABPB1	4.50E-38	4.50E-38	0.217735572	-0.131805088	-0.85029872	6.63E-34	0.508107933	FALSE	TRUE	FALSE
	NDUFA3	2.32E-30	2.32E-30	0.266561772	0.117466744	0.800682788	3.41E-26	0.508107933	FALSE	TRUE	FALSE			ARIH2	8.39E-73	8.39E-73	0.06933515	-0.149279741	-0.849871977	1.23E-68	0.508107933	FALSE	TRUE	FALSE
	HDAC9	1.23E-46	1.23E-46	0.170242208	0.099032768	0.80056899	1.81E-42	0.508107933	FALSE	TRUE	FALSE			ACTN1	3.82E-108	3.82E-108	0.014235068	-0.173057691	-0.849843528	5.62E-104	0.369634762	FALSE	TRUE	FALSE
	ONECUT1	5.62E-34	5.62E-34	0.242980918	0.08694502	0.800455192	8.27E-30	0.508107933	FALSE	TRUE	FALSE			SEC24D	2.35E-60	2.35E-60	0.109329076	-0.162260657	-0.849815078	3.46E-56	0.508107933	FALSE	TRUE	FALSE
	COX6C	4.39E-43	4.39E-43	0.189061056	0.1308947	0.800341394	6.46E-39	0.508107933	FALSE	TRUE	FALSE			EZR	5.17E-80	5.17E-80	0.051998484	-0.148600702	-0.849530583	7.61E-76	0.508107933	FALSE	TRUE	FALSE
	IRX2	3.31E-218	3.31E-218	5.54E-06	0.192066948	0.800142248	4.88E-214	0.000438779	TRUE	TRUE	FALSE			RTRAF	2.18E-50	2.18E-50	0.151737216	-0.128227662	-0.848961593	3.21E-46	0.508107933	FALSE	TRUE	FALSE
	ALDH7A1	1.25E-30	1.25E-30	0.264765993	0.10686178	0.800113798	1.83E-26	0.508107933	FALSE	TRUE	FALSE			MLF2	2.17E-25	2.17E-25	0.300875261	-0.090585056	-0.848933144	3.19E-21	0.508107933	FALSE	TRUE	FALSE
	GRIA4	8.55E-47	8.55E-47	0.169433209	0.089127164	0.79997155	1.26E-42	0.508107933	FALSE	TRUE	FALSE			TMEM70	3.48E-29	3.48E-29	0.27449336	-0.113521904	-0.848904694	5.12E-25	0.508107933	FALSE	TRUE	FALSE
	BTBD8	1.91E-29	1.91E-29	0.272720298	0.090673983	0.79943101	2.81E-25	0.508107933	FALSE	TRUE	FALSE			TPST2	1.15E-45	1.15E-45	0.175254935	-0.131846939	-0.848620199	1.69E-41	0.508107933	FALSE	TRUE	FALSE
	ZSWIM9	1.83E-42	1.83E-42	0.192470775	0.094093805	0.799345661	2.69E-38	0.508107933	FALSE	TRUE	FALSE			DHX33	5.89E-87	5.89E-87	0.038754176	-0.153548328	-0.848534851	8.67E-83	0.508107933	FALSE	TRUE	FALSE
	CCSAP	9.63E-19	9.63E-19	0.349899134	0.066103181	0.799004267	1.42E-14	0.508107933	FALSE	TRUE	FALSE			CACYBP	2.97E-107	2.97E-107	0.014894707	-0.165901628	-0.848506401	4.37E-103	0.38138222	FALSE	TRUE	FALSE
	FEZ1	5.15E-151	5.15E-151	0.001143878	0.158926799	0.79886202	7.58E-147	0.048394587	TRUE	TRUE	FALSE			SYNJ2	3.54E-56	3.54E-56	0.125926187	-0.162399242	-0.848335704	5.21E-52	0.508107933	FALSE	TRUE	FALSE
	CXCL5	8.27E-39	8.27E-39	0.213369275	0.050314707	0.798805121	1.22E-34	0.508107933	FALSE	TRUE	FALSE			ELP5	1.23E-63	1.23E-63	0.097446436	-0.138661292	-0.848250356	1.81E-59	0.508107933	FALSE	TRUE	FALSE
	PPP1R1A	9.98E-35	9.98E-35	0.238238361	0.081712504	0.798805121	1.47E-30	0.508107933	FALSE	TRUE	FALSE			PDSS1	1.55E-30	1.55E-30	0.265397218	-0.123960257	-0.847908962	2.28E-26	0.508107933	FALSE	TRUE	FALSE
	CCDC117	1.02E-27	1.02E-27	0.284552556	0.078439896	0.798605974	1.50E-23	0.508107933	FALSE	TRUE	FALSE			PCK2	3.85E-41	3.85E-41	0.199888901	-0.135600511	-0.847880512	5.67E-37	0.508107933	FALSE	TRUE	FALSE
	ZFHX4	5.75E-38	5.75E-38	0.218372345	0.097201153	0.798378378	8.47E-34	0.508107933	FALSE	TRUE	FALSE			ETV6	1.46E-53	1.46E-53	0.137180365	-0.156242718	-0.847766714	2.15E-49	0.508107933	FALSE	TRUE	FALSE
	ADAM10	8.15E-30	8.15E-30	0.270228602	0.095733293	0.798349929	1.20E-25	0.508107933	FALSE	TRUE	FALSE			CD63	1.18E-71	1.18E-71	0.072467676	-0.152571529	-0.847766714	1.74E-67	0.508107933	FALSE	TRUE	FALSE
	BDP1	1.40E-50	1.40E-50	0.150819876	0.119297673	0.798207681	2.05E-46	0.508107933	FALSE	TRUE	FALSE			PCGF2	2.88E-32	2.88E-32	0.253980957	-0.106867483	-0.847766714	4.23E-28	0.508107933	FALSE	TRUE	FALSE
	EMID1	2.81E-14	2.81E-14	0.384661705	0.062248478	0.798150782	4.14E-10	0.508107933	FALSE	TRUE	FALSE			TMEM177	2.69E-51	2.69E-51	0.147466327	-0.141400705	-0.847652916	3.96E-47	0.508107933	FALSE	TRUE	FALSE
	HCG11	4.04E-20	4.04E-20	0.339468987	0.059586255	0.79769559	5.95E-16	0.508107933	FALSE	TRUE	FALSE			PLA2G3	1.01E-65	1.01E-65	0.090408312	-0.175352095	-0.847596017	1.48E-61	0.508107933	FALSE	TRUE	FALSE
	AC060780.1	1.03E-22	1.03E-22	0.320190243	0.063685361	0.797667141	1.51E-18	0.508107933	FALSE	TRUE	FALSE			GNG4	1.82E-76	1.82E-76	0.060036273	-0.161059176	-0.847567568	2.68E-72	0.508107933	FALSE	TRUE	FALSE
	CDC42BPB	4.26E-38	4.26E-38	0.217595343	0.09997428	0.797467994	6.28E-34	0.508107933	FALSE	TRUE	FALSE			NDUFAF2	7.50E-44	7.50E-44	0.184889306	-0.113952627	-0.847510669	1.10E-39	0.508107933	FALSE	TRUE	FALSE
	PCCB	8.12E-38	8.12E-38	0.219267914	0.099067368	0.797069701	1.20E-33	0.508107933	FALSE	TRUE	FALSE			VPS25	3.27E-55	3.27E-55	0.130004286	-0.1320324	-0.84745377	4.82E-51	0.508107933	FALSE	TRUE	FALSE
	DLGAP4-AS1	9.74E-33	9.74E-33	0.250929696	0.091607874	0.796870555	1.43E-28	0.508107933	FALSE	TRUE	FALSE			PDE4B	5.15E-70	5.15E-70	0.077129017	-0.177104923	-0.84742532	7.58E-66	0.508107933	FALSE	TRUE	FALSE
	BRAF	1.40E-34	1.40E-34	0.239156909	0.088448188	0.796728307	2.06E-30	0.508107933	FALSE	TRUE	FALSE			SCAMP5	1.26E-26	1.26E-26	0.292157192	-0.117625721	-0.846628734	1.86E-22	0.508107933	FALSE	TRUE	FALSE
	ERC1	7.53E-26	7.53E-26	0.297620228	0.070242294	0.796614509	1.11E-21	0.508107933	FALSE	TRUE	FALSE			GGCT	6.76E-57	6.76E-57	0.122951277	-0.128691897	-0.846571835	9.96E-53	0.508107933	FALSE	TRUE	FALSE
	MYCL	1.69E-16	1.69E-16	0.367205803	0.057296172	0.79601707	2.49E-12	0.508107933	FALSE	TRUE	FALSE			VCP	4.91E-77	4.91E-77	0.058686746	-0.146320408	-0.845803698	7.24E-73	0.508107933	FALSE	TRUE	FALSE
	UVSSA	4.54E-31	4.54E-31	0.261851314	0.07730404	0.79598862	6.68E-27	0.508107933	FALSE	TRUE	FALSE			SMIM12	9.17E-34	9.17E-34	0.244335525	-0.116661823	-0.845661451	1.35E-29	0.508107933	FALSE	TRUE	FALSE
	ZNF12	5.80E-28	5.80E-28	0.282852659	0.074516667	0.79598862	8.53E-24	0.508107933	FALSE	TRUE	FALSE			ZDHHC16	7.66E-29	7.66E-29	0.276826567	-0.116663932	-0.845490754	1.13E-24	0.508107933	FALSE	TRUE	FALSE
	BCAM	1.38E-39	1.38E-39	0.208820301	0.085237223	0.795960171	2.04E-35	0.508107933	FALSE	TRUE	FALSE			POLR3H	4.11E-26	4.11E-26	0.295760192	-0.115464187	-0.845348506	6.05E-22	0.508107933	FALSE	TRUE	FALSE
	CADM2	1.24E-30	1.24E-30	0.264748219	0.076747034	0.795931721	1.82E-26	0.508107933	FALSE	TRUE	FALSE			TPM3	1.29E-246	1.29E-246	3.47E-07	-0.238260886	-0.845234708	1.90E-242	3.58E-05	TRUE	TRUE	FALSE
	CDKN1B	7.88E-31	7.88E-31	0.263441357	0.080740689	0.795817923	1.16E-26	0.508107933	FALSE	TRUE	FALSE			CIB1	5.71E-31	5.71E-31	0.262514349	-0.116387241	-0.844893314	8.41E-27	0.508107933	FALSE	TRUE	FALSE
	NPEPPS	1.55E-18	1.55E-18	0.351471548	0.083009191	0.795761024	2.28E-14	0.508107933	FALSE	TRUE	FALSE			TACO1	1.55E-42	1.55E-42	0.19207255	-0.13659541	-0.84458037	2.28E-38	0.508107933	FALSE	TRUE	FALSE
	ITSN1	8.27E-28	8.27E-28	0.283916964	0.095694942	0.795618777	1.22E-23	0.508107933	FALSE	TRUE	FALSE			ATP5PB	4.59E-43	4.59E-43	0.189166961	-0.115658235	-0.844466572	6.75E-39	0.508107933	FALSE	TRUE	FALSE
	MMP24OS	4.31E-66	4.31E-66	0.089203421	0.10828239	0.795362731	6.34E-62	0.508107933	FALSE	TRUE	FALSE			DNTTIP2	1.70E-49	1.70E-49	0.15601187	-0.119207769	-0.844324324	2.51E-45	0.508107933	FALSE	TRUE	FALSE
	FZD3	1.30E-30	1.30E-30	0.264897632	0.09462441	0.795248933	1.92E-26	0.508107933	FALSE	TRUE	FALSE			UTP4	7.86E-51	7.86E-51	0.149644397	-0.134312677	-0.844210526	1.16E-46	0.508107933	FALSE	TRUE	FALSE
	HIPK2	2.87E-34	2.87E-34	0.241130437	0.092397194	0.795163585	4.22E-30	0.508107933	FALSE	TRUE	FALSE			CD276	4.47E-48	4.47E-48	0.162972264	-0.134569701	-0.843812233	6.58E-44	0.508107933	FALSE	TRUE	FALSE
	TMEM245	6.01E-27	6.01E-27	0.289901081	0.084387197	0.795135135	8.85E-23	0.508107933	FALSE	TRUE	FALSE			DPEP1	1.80E-63	1.80E-63	0.098021171	-0.16730979	-0.843783784	2.64E-59	0.508107933	FALSE	TRUE	FALSE
	REST	6.80E-38	6.80E-38	0.218804306	0.109473366	0.795049787	1.00E-33	0.508107933	FALSE	TRUE	FALSE			C19orf24	9.75E-51	9.75E-51	0.150085806	-0.13254063	-0.843783784	1.44E-46	0.508107933	FALSE	TRUE	FALSE
	ARFGAP3	6.67E-26	6.67E-26	0.297246526	0.072296568	0.794992888	9.82E-22	0.508107933	FALSE	TRUE	FALSE			PIN1	1.59E-33	1.59E-33	0.245857534	-0.100720957	-0.843755334	2.34E-29	0.508107933	FALSE	TRUE	FALSE
	SNORC	1.09E-19	1.09E-19	0.342705572	0.0780946	0.794765292	1.60E-15	0.508107933	FALSE	TRUE	FALSE			C12orf43	3.68E-37	3.68E-37	0.223222404	-0.125025228	-0.843698435	5.42E-33	0.508107933	FALSE	TRUE	FALSE
	PMPCB	3.97E-32	3.97E-32	0.254891347	0.105658802	0.794623044	5.84E-28	0.508107933	FALSE	TRUE	FALSE			ENC1	9.32E-47	9.32E-47	0.169625432	-0.14898431	-0.843613087	1.37E-42	0.508107933	FALSE	TRUE	FALSE
	TKFC	7.39E-20	7.39E-20	0.341444805	0.063339333	0.794509246	1.09E-15	0.508107933	FALSE	TRUE	FALSE			NANS	7.21E-38	7.21E-38	0.218957444	-0.113055232	-0.843556188	1.06E-33	0.508107933	FALSE	TRUE	FALSE
	COX6B2	2.03E-24	2.03E-24	0.307825676	0.087314238	0.794361149	2.99E-20	0.508107933	FALSE	TRUE	FALSE			SDHAF2	8.15E-36	8.15E-36	0.231452214	-0.122762928	-0.843556188	1.20E-31	0.508107933	FALSE	TRUE	FALSE
	QPRT	9.00E-55	9.00E-55	0.131888928	0.142255361	0.7943101	1.33E-50	0.508107933	FALSE	TRUE	FALSE			FAM83D	2.20E-80	2.20E-80	0.051209369	-0.173711663	-0.843556188	3.24E-76	0.508107933	FALSE	TRUE	FALSE
	PAM	1.11E-23	1.11E-23	0.313143924	0.068262823	0.79428165	1.63E-19	0.508107933	FALSE	TRUE	FALSE			CDC42EP3	1.35E-40	1.35E-40	0.202998819	-0.137610295	-0.843527738	1.99E-36	0.508107933	FALSE	TRUE	FALSE
	BMF	9.03E-22	9.03E-22	0.327146517	0.07385539	0.793997155	1.33E-17	0.508107933	FALSE	TRUE	FALSE			IL17RD	4.76E-196	4.76E-196	3.88E-05	-0.249149742	-0.84344239	7.01E-192	0.002495757	TRUE	TRUE	FALSE
	LRP6	3.76E-17	3.76E-17	0.362125341	0.072147272	0.793911807	5.53E-13	0.508107933	FALSE	TRUE	FALSE			CLUH	6.42E-50	6.42E-50	0.153974611	-0.147939174	-0.843357041	9.45E-46	0.508107933	FALSE	TRUE	FALSE
	SCAF11	2.03E-47	2.03E-47	0.166265123	0.126982095	0.793541963	2.99E-43	0.508107933	FALSE	TRUE	FALSE			TGS1	5.93E-55	5.93E-55	0.131107148	-0.134027022	-0.843072546	8.72E-51	0.508107933	FALSE	TRUE	FALSE
	ESPN	9.21E-22	9.21E-22	0.32721018	0.057931739	0.793456615	1.36E-17	0.508107933	FALSE	TRUE	FALSE			MALSU1	5.70E-34	5.70E-34	0.24302147	-0.104590038	-0.843044097	8.39E-30	0.508107933	FALSE	TRUE	FALSE
	PAPSS1	5.51E-23	5.51E-23	0.318217222	0.083537276	0.79311522	8.11E-19	0.508107933	FALSE	TRUE	FALSE			CDC37	2.00E-57	2.00E-57	0.120790663	-0.129550172	-0.842958748	2.94E-53	0.508107933	FALSE	TRUE	FALSE
	CALCOCO1	5.81E-21	5.81E-21	0.333152967	0.071577844	0.793058321	8.55E-17	0.508107933	FALSE	TRUE	FALSE			NOP58	9.17E-115	9.17E-115	0.010075376	-0.175706542	-0.842645804	1.35E-110	0.283632439	FALSE	TRUE	FALSE
	ZNF605	2.97E-20	2.97E-20	0.338463644	0.058556486	0.792887624	4.38E-16	0.508107933	FALSE	TRUE	FALSE			RSL1D1	4.72E-72	4.72E-72	0.071369671	-0.139352484	-0.842617354	6.95E-68	0.508107933	FALSE	TRUE	FALSE
	EPB41	4.99E-27	4.99E-27	0.289339418	0.089745945	0.792830725	7.35E-23	0.508107933	FALSE	TRUE	FALSE			TAC1	9.38E-30	9.38E-30	0.270642334	-0.122249862	-0.842535033	1.38E-25	0.508107933	FALSE	TRUE	FALSE
	KIDINS220	7.88E-30	7.88E-30	0.270129171	0.085132715	0.792631579	1.16E-25	0.508107933	FALSE	TRUE	FALSE			PHAX	4.29E-47	4.29E-47	0.167911299	-0.117718764	-0.842190612	6.32E-43	0.508107933	FALSE	TRUE	FALSE
	BNC2-AS1	1.57E-37	1.57E-37	0.220988398	0.093380116	0.792347084	2.31E-33	0.508107933	FALSE	TRUE	FALSE			TAF9	3.18E-43	3.18E-43	0.188299208	-0.117961249	-0.842162162	4.69E-39	0.508107933	FALSE	TRUE	FALSE
	IFT140	5.99E-27	5.99E-27	0.289893208	0.078398597	0.792261735	8.82E-23	0.508107933	FALSE	TRUE	FALSE			PIP4P2	1.19E-39	1.19E-39	0.20845025	-0.131964629	-0.842019915	1.76E-35	0.508107933	FALSE	TRUE	FALSE
	USP34	6.74E-25	6.74E-25	0.304388788	0.092993734	0.792062589	9.92E-21	0.508107933	FALSE	TRUE	FALSE			KATNB1	1.92E-34	1.92E-34	0.240032042	-0.129636523	-0.841934566	2.83E-30	0.508107933	FALSE	TRUE	FALSE
	ATP2B4	4.45E-31	4.45E-31	0.261795322	0.081885143	0.791550498	6.55E-27	0.508107933	FALSE	TRUE	FALSE			FOXA2	2.03E-33	2.03E-33	0.24654167	-0.119043386	-0.841858848	2.99E-29	0.508107933	FALSE	TRUE	FALSE
	AK3	2.39E-22	2.39E-22	0.322890039	0.063488196	0.79140825	3.52E-18	0.508107933	FALSE	TRUE	FALSE			KIF1A	2.21E-59	2.21E-59	0.113049577	-0.136922276	-0.841593172	3.26E-55	0.508107933	FALSE	TRUE	FALSE
	NIFK-AS1	4.70E-19	4.70E-19	0.347525075	0.062943146	0.791266003	6.91E-15	0.508107933	FALSE	TRUE	FALSE			SLC38A1	6.84E-159	6.84E-159	0.000668701	-0.189349224	-0.841507824	1.01E-154	0.03067069	TRUE	TRUE	FALSE
	CENPC	3.08E-35	3.08E-35	0.23504051	0.081963833	0.790896159	4.54E-31	0.508107933	FALSE	TRUE	FALSE			NUP35	7.88E-32	7.88E-32	0.256840919	-0.11607286	-0.841450925	1.16E-27	0.508107933	FALSE	TRUE	FALSE
	FXYD1	4.49E-31	4.49E-31	0.261820858	0.070004071	0.79086771	6.61E-27	0.508107933	FALSE	TRUE	FALSE			PCMT1	4.68E-35	4.68E-35	0.236173007	-0.101231795	-0.841251778	6.89E-31	0.508107933	FALSE	TRUE	FALSE
	TMEM8B	2.11E-21	2.11E-21	0.329879376	0.070508732	0.790725462	3.11E-17	0.508107933	FALSE	TRUE	FALSE			BEX3	1.14E-44	1.14E-44	0.180506138	-0.117685072	-0.841194879	1.68E-40	0.508107933	FALSE	TRUE	FALSE
	AGBL5	6.33E-27	6.33E-27	0.290058613	0.071112448	0.790355619	9.32E-23	0.508107933	FALSE	TRUE	FALSE			CWC15	1.53E-28	1.53E-28	0.278869294	-0.097073449	-0.841024182	2.25E-24	0.508107933	FALSE	TRUE	FALSE
	SORBS2	5.93E-32	5.93E-32	0.256033607	0.065051846	0.790241821	8.73E-28	0.508107933	FALSE	TRUE	FALSE			TCEAL5	2.52E-51	2.52E-51	0.147333309	-0.148509369	-0.840398293	3.71E-47	0.508107933	FALSE	TRUE	FALSE
	AC007326.4	3.78E-57	3.78E-57	0.121915472	0.110966023	0.790042674	5.56E-53	0.508107933	FALSE	TRUE	FALSE			HIKESHI	5.60E-30	5.60E-30	0.269135327	-0.098581772	-0.840199147	8.25E-26	0.508107933	FALSE	TRUE	FALSE
	PAAF1	3.78E-29	3.78E-29	0.274740107	0.080345397	0.789928876	5.57E-25	0.508107933	FALSE	TRUE	FALSE			ECHDC1	2.15E-48	2.15E-48	0.161396824	-0.129473684	-0.839772404	3.16E-44	0.508107933	FALSE	TRUE	FALSE
	PDE3A	8.92E-31	8.92E-31	0.263801228	0.08321668	0.789502134	1.31E-26	0.508107933	FALSE	TRUE	FALSE			GPR143	5.15E-52	5.15E-52	0.144149881	-0.157770436	-0.839743954	7.58E-48	0.508107933	FALSE	TRUE	FALSE
	FIGN	2.05E-25	2.05E-25	0.300704227	0.069082787	0.789473684	3.02E-21	0.508107933	FALSE	TRUE	FALSE			COPRS	7.86E-35	7.86E-35	0.237586257	-0.109241661	-0.839601707	1.16E-30	0.508107933	FALSE	TRUE	FALSE
	DOCK1	1.78E-47	1.78E-47	0.165977322	0.104724368	0.789046942	2.62E-43	0.508107933	FALSE	TRUE	FALSE			SP110	6.69E-45	6.69E-45	0.179278761	-0.154689523	-0.839317212	9.85E-41	0.508107933	FALSE	TRUE	FALSE
	MYEF2	2.39E-46	2.39E-46	0.171722188	0.119147305	0.788904694	3.52E-42	0.508107933	FALSE	TRUE	FALSE			HES6	1.07E-61	1.07E-61	0.104349899	-0.152121874	-0.839288762	1.57E-57	0.508107933	FALSE	TRUE	FALSE
	TMEM134	4.03E-36	4.03E-36	0.229568124	0.102039075	0.788847795	5.94E-32	0.508107933	FALSE	TRUE	FALSE			MESD	5.80E-48	5.80E-48	0.163538854	-0.116457827	-0.839203414	8.54E-44	0.508107933	FALSE	TRUE	FALSE
	MEIOC	1.51E-26	1.51E-26	0.292710901	0.080086424	0.788790896	2.23E-22	0.508107933	FALSE	TRUE	FALSE			IDI1	4.48E-168	4.48E-168	0.000347278	-0.20031635	-0.839089616	6.59E-164	0.017366386	TRUE	TRUE	FALSE
	SATB1	3.73E-23	3.73E-23	0.316981555	0.066055768	0.7885633	5.49E-19	0.508107933	FALSE	TRUE	FALSE			DNAJC8	8.04E-35	8.04E-35	0.237649083	-0.105152476	-0.839061166	1.18E-30	0.508107933	FALSE	TRUE	FALSE
	RNASET2	5.35E-40	5.35E-40	0.206428341	0.088236262	0.788477952	7.88E-36	0.508107933	FALSE	TRUE	FALSE			MPHOSPH10	1.17E-60	1.17E-60	0.108187304	-0.134422923	-0.838378378	1.72E-56	0.508107933	FALSE	TRUE	FALSE
	FST	1.88E-109	1.88E-109	0.013312357	0.132079848	0.788421053	2.77E-105	0.351250585	FALSE	TRUE	FALSE			COX17	1.10E-37	1.10E-37	0.220066885	-0.105594873	-0.838349929	1.62E-33	0.508107933	FALSE	TRUE	FALSE
	KIF13A	1.00E-14	1.00E-14	0.381112447	0.045560896	0.788165007	1.47E-10	0.508107933	FALSE	TRUE	FALSE			EIF1AX	3.22E-119	3.22E-119	0.007913714	-0.177701047	-0.837866287	4.74E-115	0.233494207	FALSE	TRUE	FALSE
	ZNF610	4.23E-18	4.23E-18	0.354820692	0.07745999	0.787539118	6.23E-14	0.508107933	FALSE	TRUE	FALSE			SLC1A3	6.24E-44	6.24E-44	0.184459993	-0.145878949	-0.837809388	9.19E-40	0.508107933	FALSE	TRUE	FALSE
	MLLT3	5.30E-21	5.30E-21	0.332855037	0.068958949	0.78745377	7.80E-17	0.508107933	FALSE	TRUE	FALSE			ABCF2.1	1.36E-41	1.36E-41	0.197338234	-0.132512992	-0.83772404	2.00E-37	0.508107933	FALSE	TRUE	FALSE
	UFM1	1.54E-22	1.54E-22	0.32149366	0.076949604	0.787283073	2.27E-18	0.508107933	FALSE	TRUE	FALSE			TGFB1	8.94E-29	8.94E-29	0.277280951	-0.141730368	-0.837467994	1.32E-24	0.508107933	FALSE	TRUE	TRUE
	CDK19	1.50E-30	1.50E-30	0.265311084	0.070516061	0.787027027	2.21E-26	0.508107933	FALSE	TRUE	FALSE			DUT	1.49E-126	1.49E-126	0.005234736	-0.156465212	-0.836955903	2.19E-122	0.166820397	FALSE	TRUE	FALSE
	MFHAS1	7.73E-24	7.73E-24	0.312013379	0.075015618	0.786913229	1.14E-19	0.508107933	FALSE	TRUE	FALSE			RCE1	1.87E-28	1.87E-28	0.279475521	-0.119296884	-0.836842105	2.75E-24	0.508107933	FALSE	TRUE	FALSE
	BCL2L11	1.58E-28	1.58E-28	0.278969504	0.066739311	0.78685633	2.32E-24	0.508107933	FALSE	TRUE	FALSE			ANAPC15	2.01E-39	2.01E-39	0.209763868	-0.113730265	-0.83658606	2.96E-35	0.508107933	FALSE	TRUE	FALSE
	AL683813.1	3.73E-18	3.73E-18	0.354401886	0.071375677	0.786714083	5.50E-14	0.508107933	FALSE	TRUE	FALSE			PABPC4	6.09E-50	6.09E-50	0.15386513	-0.117908693	-0.836529161	8.97E-46	0.508107933	FALSE	TRUE	FALSE
	MIR34AHG	4.98E-16	4.98E-16	0.370861631	0.074118863	0.786646073	7.34E-12	0.508107933	FALSE	TRUE	FALSE			SIGIRR	4.33E-28	4.33E-28	0.281980009	-0.112642037	-0.836386913	6.38E-24	0.508107933	FALSE	TRUE	FALSE
	RASA4	5.57E-26	5.57E-26	0.296691601	0.080945812	0.786429587	8.20E-22	0.508107933	FALSE	TRUE	FALSE			GALE	1.19E-36	1.19E-36	0.226327873	-0.138152036	-0.836301565	1.76E-32	0.508107933	FALSE	TRUE	FALSE
	TRIM54	1.94E-47	1.94E-47	0.16616381	0.091660346	0.786173542	2.85E-43	0.508107933	FALSE	TRUE	FALSE			RPP40	1.50E-31	1.50E-31	0.25867515	-0.124588921	-0.835931721	2.21E-27	0.508107933	FALSE	TRUE	FALSE
	MIA3	1.60E-42	1.60E-42	0.1921512	0.106260117	0.786002845	2.35E-38	0.508107933	FALSE	TRUE	FALSE			TXNL4A	2.15E-62	2.15E-62	0.101828811	-0.133450673	-0.83544808	3.16E-58	0.508107933	FALSE	TRUE	FALSE
	AGL	4.00E-17	4.00E-17	0.362334602	0.057770399	0.785803698	5.88E-13	0.508107933	FALSE	TRUE	FALSE			MYL9	4.09E-49	4.09E-49	0.157862081	-0.146836383	-0.835135135	6.03E-45	0.508107933	FALSE	TRUE	FALSE
	CUX1	2.15E-26	2.15E-26	0.293782233	0.087016858	0.785775249	3.17E-22	0.508107933	FALSE	TRUE	FALSE			SMCO4	6.53E-43	6.53E-43	0.190007487	-0.134341551	-0.835078236	9.61E-39	0.508107933	FALSE	TRUE	FALSE
	LTBP1	4.79E-25	4.79E-25	0.303328711	0.070752834	0.785661451	7.05E-21	0.508107933	FALSE	TRUE	FALSE			ERRFI1	2.29E-58	2.29E-58	0.117024981	-0.156556963	-0.83485064	3.38E-54	0.508107933	FALSE	TRUE	FALSE
	B9D1	1.09E-22	1.09E-22	0.320388311	0.06428444	0.785433855	1.61E-18	0.508107933	FALSE	TRUE	FALSE			UPP1	3.96E-33	3.96E-33	0.248404633	-0.125007358	-0.834822191	5.83E-29	0.508107933	FALSE	TRUE	FALSE
	PNPLA8	7.99E-26	7.99E-26	0.297798896	0.070263592	0.785405405	1.18E-21	0.508107933	FALSE	TRUE	FALSE			ARAP3	4.66E-51	4.66E-51	0.148578855	-0.154524884	-0.834736842	6.86E-47	0.508107933	FALSE	TRUE	FALSE
	GOLGA8B	4.69E-25	4.69E-25	0.303262135	0.073310492	0.785405405	6.90E-21	0.508107933	FALSE	TRUE	FALSE			FHDC1	3.90E-39	3.90E-39	0.211452589	-0.138494715	-0.834452347	5.75E-35	0.508107933	FALSE	TRUE	FALSE
	STEAP2	2.87E-16	2.87E-16	0.368990444	0.057734052	0.785376956	4.23E-12	0.508107933	FALSE	TRUE	FALSE			GPANK1	7.28E-27	7.28E-27	0.290484962	-0.104183946	-0.834253201	1.07E-22	0.508107933	FALSE	TRUE	FALSE
	SECISBP2L	1.19E-27	1.19E-27	0.285014519	0.073688341	0.785291607	1.75E-23	0.508107933	FALSE	TRUE	FALSE			SLC38A2	1.11E-116	1.11E-116	0.009087943	-0.178836986	-0.834025605	1.63E-112	0.260822188	FALSE	TRUE	FALSE
	TENT2	2.34E-21	2.34E-21	0.330216598	0.064081707	0.784864865	3.45E-17	0.508107933	FALSE	TRUE	FALSE			TNFRSF8	2.04E-29	2.04E-29	0.272925572	-0.127193655	-0.833684211	3.01E-25	0.508107933	FALSE	TRUE	FALSE
	UFSP2	6.96E-28	6.96E-28	0.28339958	0.079318081	0.78458037	1.02E-23	0.508107933	FALSE	TRUE	FALSE			MFSD12	5.32E-20	5.32E-20	0.340368416	-0.104777834	-0.833655761	7.84E-16	0.508107933	FALSE	TRUE	FALSE
	NFATC4	1.29E-51	1.29E-51	0.145979459	0.098342096	0.784295875	1.89E-47	0.508107933	FALSE	TRUE	FALSE			MPDU1	2.33E-30	2.33E-30	0.266581205	-0.108412431	-0.833172119	3.43E-26	0.508107933	FALSE	TRUE	FALSE
	ABHD14B	5.53E-18	5.53E-18	0.355709958	0.060813513	0.784125178	8.14E-14	0.508107933	FALSE	TRUE	FALSE			SHC3	7.88E-35	7.88E-35	0.237594166	-0.131842889	-0.833001422	1.16E-30	0.508107933	FALSE	TRUE	FALSE
	TRIM73	2.05E-21	2.05E-21	0.329781418	0.063109003	0.783926031	3.01E-17	0.508107933	FALSE	TRUE	FALSE			TNFRSF1A	1.10E-35	1.10E-35	0.232251152	-0.131365407	-0.833001422	1.61E-31	0.508107933	FALSE	TRUE	FALSE
	CEP170	1.45E-15	1.45E-15	0.374495273	0.066505007	0.783812233	2.13E-11	0.508107933	FALSE	TRUE	FALSE			ADCY2	1.91E-65	1.91E-65	0.091325114	-0.164036874	-0.832745377	2.82E-61	0.508107933	FALSE	TRUE	FALSE
	PAN2	5.86E-32	5.86E-32	0.256001352	0.083789578	0.783556188	8.63E-28	0.508107933	FALSE	TRUE	FALSE			NUDT15	3.96E-47	3.96E-47	0.167730683	-0.126860716	-0.832375533	5.82E-43	0.508107933	FALSE	TRUE	FALSE
	JPX	3.34E-24	3.34E-24	0.30937712	0.085034716	0.783527738	4.91E-20	0.508107933	FALSE	TRUE	FALSE			EMC7	2.55E-38	2.55E-38	0.21626386	-0.114934844	-0.832290185	3.75E-34	0.508107933	FALSE	TRUE	FALSE
	SERINC1	3.88E-32	3.88E-32	0.254832493	0.085583587	0.783385491	5.72E-28	0.508107933	FALSE	TRUE	FALSE			LRP10	3.13E-29	3.13E-29	0.274184203	-0.128799393	-0.832261735	4.61E-25	0.508107933	FALSE	TRUE	FALSE
	FAM149A	1.88E-50	1.88E-50	0.151435765	0.10493163	0.783357041	2.77E-46	0.508107933	FALSE	TRUE	FALSE			PNPLA3	5.03E-41	5.03E-41	0.200547104	-0.139868262	-0.832261735	7.41E-37	0.508107933	FALSE	TRUE	FALSE
	RSRC2	1.83E-36	1.83E-36	0.227456946	0.116000095	0.783271693	2.69E-32	0.508107933	FALSE	TRUE	FALSE			MARS	5.36E-65	5.36E-65	0.092813533	-0.136046018	-0.832176387	7.89E-61	0.508107933	FALSE	TRUE	FALSE
	GNAL	9.11E-24	9.11E-24	0.312529902	0.062200178	0.783072546	1.34E-19	0.508107933	FALSE	TRUE	FALSE			FHOD1	8.04E-36	8.04E-36	0.231416094	-0.130066992	-0.832147937	1.18E-31	0.508107933	FALSE	TRUE	FALSE
	TSPAN31	2.42E-21	2.42E-21	0.330320637	0.063602704	0.782901849	3.56E-17	0.508107933	FALSE	TRUE	FALSE			MARVELD3	1.07E-38	1.07E-38	0.214033473	-0.126298295	-0.831948791	1.58E-34	0.508107933	FALSE	TRUE	FALSE
	ANKRD36C	1.06E-21	1.06E-21	0.327665556	0.062929338	0.78284495	1.56E-17	0.508107933	FALSE	TRUE	FALSE			MT1F	3.35E-39	3.35E-39	0.211061212	-0.151034423	-0.831920341	4.93E-35	0.508107933	FALSE	TRUE	TRUE
	TESK2	1.02E-24	1.02E-24	0.305683943	0.068695437	0.782503556	1.50E-20	0.508107933	FALSE	TRUE	FALSE			HES5	3.32E-29	3.32E-29	0.274357118	-0.115248144	-0.831863442	4.89E-25	0.508107933	FALSE	TRUE	FALSE
	NAMPT	3.77E-20	3.77E-20	0.339242023	0.084416249	0.782361309	5.55E-16	0.508107933	FALSE	TRUE	FALSE			SNHG8	4.66E-42	4.66E-42	0.194729451	-0.114738714	-0.831834993	6.86E-38	0.508107933	FALSE	TRUE	FALSE
	CARF	2.60E-20	2.60E-20	0.338033808	0.071845258	0.78230441	3.84E-16	0.508107933	FALSE	TRUE	FALSE			DUS1L	1.86E-40	1.86E-40	0.203780284	-0.125929037	-0.831834993	2.73E-36	0.508107933	FALSE	TRUE	FALSE
	CCDC122	8.91E-22	8.91E-22	0.32710276	0.070330709	0.782076814	1.31E-17	0.508107933	FALSE	TRUE	FALSE			HCCS	4.39E-38	4.39E-38	0.217667886	-0.129958388	-0.831721195	6.46E-34	0.508107933	FALSE	TRUE	FALSE
	ZNF532	2.30E-35	2.30E-35	0.234246778	0.097138404	0.782076814	3.38E-31	0.508107933	FALSE	TRUE	FALSE			CTU1	4.74E-31	4.74E-31	0.261978655	-0.128307587	-0.831607397	6.98E-27	0.508107933	FALSE	TRUE	FALSE
	TBC1D9B	1.75E-29	1.75E-29	0.272474523	0.079332124	0.781934566	2.58E-25	0.508107933	FALSE	TRUE	FALSE			POP5	2.06E-41	2.06E-41	0.198349839	-0.118662997	-0.831465149	3.03E-37	0.508107933	FALSE	TRUE	FALSE
	SESN1	7.63E-17	7.63E-17	0.36451404	0.057754614	0.781479374	1.12E-12	0.508107933	FALSE	TRUE	FALSE			CCNC	2.79E-81	2.79E-81	0.049343306	-0.15486997	-0.831123755	4.11E-77	0.508107933	FALSE	TRUE	FALSE
	MUC1	8.18E-36	8.18E-36	0.231463451	0.088573724	0.781251778	1.20E-31	0.508107933	FALSE	TRUE	FALSE			TRMT1	2.49E-42	2.49E-42	0.193216994	-0.138408972	-0.831038407	3.67E-38	0.508107933	FALSE	TRUE	FALSE
	ELL2	3.26E-36	3.26E-36	0.22900213	0.074889461	0.781194879	4.80E-32	0.508107933	FALSE	TRUE	FALSE			RALY	1.07E-42	1.07E-42	0.191179098	-0.111155392	-0.830924609	1.57E-38	0.508107933	FALSE	TRUE	FALSE
	UBE2R2	3.70E-16	3.70E-16	0.369847053	0.080996354	0.780881935	5.44E-12	0.508107933	FALSE	TRUE	FALSE			ICAM3	2.89E-29	2.89E-29	0.273944001	-0.128428673	-0.83083926	4.25E-25	0.508107933	FALSE	TRUE	FALSE
	OARD1	1.49E-22	1.49E-22	0.321373951	0.087148404	0.780796586	2.19E-18	0.508107933	FALSE	TRUE	FALSE			NDUFB9	3.76E-34	3.76E-34	0.241874673	-0.101320617	-0.830782361	5.54E-30	0.508107933	FALSE	TRUE	FALSE
	SPAG9	5.42E-27	5.42E-27	0.289586316	0.089402105	0.780768137	7.98E-23	0.508107933	FALSE	TRUE	FALSE			RTN4	1.50E-59	1.50E-59	0.112395343	-0.130623344	-0.830526316	2.21E-55	0.508107933	FALSE	TRUE	FALSE
	C1orf21	4.92E-63	4.92E-63	0.099556279	0.09222587	0.780711238	7.25E-59	0.508107933	FALSE	TRUE	FALSE			CCNB1	1.12E-158	1.12E-158	0.0006787	-0.183756108	-0.829928876	1.65E-154	0.030936541	TRUE	TRUE	FALSE
	PPP1R3C	5.83E-24	5.83E-24	0.311127302	0.07927771	0.780619648	8.58E-20	0.508107933	FALSE	TRUE	FALSE			GPX8	6.75E-32	6.75E-32	0.256402185	-0.109954971	-0.829644381	9.94E-28	0.508107933	FALSE	TRUE	FALSE
	AL133453.1	7.29E-20	7.29E-20	0.341395842	0.061742845	0.780455192	1.07E-15	0.508107933	FALSE	TRUE	FALSE			CNN2	2.10E-47	2.10E-47	0.166341302	-0.117938866	-0.829416785	3.09E-43	0.508107933	FALSE	TRUE	FALSE
	ANKRD18B	1.48E-28	1.48E-28	0.278772448	0.074201637	0.78002845	2.17E-24	0.508107933	FALSE	TRUE	FALSE			FAM118B	1.80E-30	1.80E-30	0.26582622	-0.124501604	-0.828648649	2.65E-26	0.508107933	FALSE	TRUE	FALSE
	BTG2	1.15E-24	1.15E-24	0.306042513	0.074863199	0.779715505	1.69E-20	0.508107933	FALSE	TRUE	FALSE			FERMT2	1.23E-29	1.23E-29	0.271423223	-0.102471843	-0.828648649	1.80E-25	0.508107933	FALSE	TRUE	FALSE
	WNK3	2.47E-27	2.47E-27	0.287213744	0.085520739	0.779288762	3.64E-23	0.508107933	FALSE	TRUE	FALSE			FAM173A	3.60E-28	3.60E-28	0.28142821	-0.103168556	-0.8285633	5.30E-24	0.508107933	FALSE	TRUE	FALSE
	HLA-A	5.73E-45	5.73E-45	0.178922929	0.118382238	0.778918919	8.44E-41	0.508107933	FALSE	TRUE	FALSE			ALG5	3.48E-38	3.48E-38	0.217066025	-0.130282085	-0.828364154	5.12E-34	0.508107933	FALSE	TRUE	FALSE
	KRT19	1.45E-49	1.45E-49	0.155675948	0.117985508	0.778577525	2.13E-45	0.508107933	FALSE	TRUE	TRUE			TXLNG	3.45E-43	3.45E-43	0.18849281	-0.122179402	-0.828307255	5.09E-39	0.508107933	FALSE	TRUE	FALSE
	CCDC6	2.90E-31	2.90E-31	0.260563489	0.103141248	0.778520626	4.27E-27	0.508107933	FALSE	TRUE	FALSE			PDAP1	1.97E-55	1.97E-55	0.12906812	-0.12838019	-0.828079659	2.91E-51	0.508107933	FALSE	TRUE	FALSE
	NDUFAF3	1.14E-25	1.14E-25	0.298880939	0.092009782	0.778321479	1.67E-21	0.508107933	FALSE	TRUE	FALSE			GPM6B	9.99E-36	9.99E-36	0.232000391	-0.108275923	-0.827567568	1.47E-31	0.508107933	FALSE	TRUE	FALSE
	CAT	1.86E-19	1.86E-19	0.344467744	0.065022619	0.778179232	2.73E-15	0.508107933	FALSE	TRUE	FALSE			GLTP	1.08E-51	1.08E-51	0.145637599	-0.14163461	-0.827226174	1.60E-47	0.508107933	FALSE	TRUE	FALSE
	OSBPL9	2.70E-21	2.70E-21	0.330678249	0.081996987	0.777951636	3.98E-17	0.508107933	FALSE	TRUE	FALSE			PDIA6	1.80E-86	1.80E-86	0.039581695	-0.153712366	-0.827197724	2.66E-82	0.508107933	FALSE	TRUE	FALSE
	STK32C	1.38E-25	1.38E-25	0.299478346	0.063422103	0.777894737	2.03E-21	0.508107933	FALSE	TRUE	FALSE			PSMD8	5.09E-47	5.09E-47	0.168286418	-0.12453514	-0.827027027	7.49E-43	0.508107933	FALSE	TRUE	FALSE
	FBXL4	4.45E-17	4.45E-17	0.362699362	0.062053208	0.777809388	6.56E-13	0.508107933	FALSE	TRUE	FALSE			MRPL41	6.71E-49	6.71E-49	0.158911041	-0.116410332	-0.826941679	9.88E-45	0.508107933	FALSE	TRUE	FALSE
	CXCL3	1.85E-23	1.85E-23	0.314762277	0.063228411	0.777439545	2.72E-19	0.508107933	FALSE	TRUE	FALSE			CRYGD	6.70E-30	6.70E-30	0.269655416	-0.131911232	-0.826913229	9.86E-26	0.508107933	FALSE	TRUE	FALSE
	DNAJB4	2.32E-25	2.32E-25	0.301083309	0.069241177	0.777041252	3.41E-21	0.508107933	FALSE	TRUE	FALSE			SPCS1	3.25E-35	3.25E-35	0.235182693	-0.103328209	-0.826913229	4.78E-31	0.508107933	FALSE	TRUE	FALSE
	KAT6A	6.80E-27	6.80E-27	0.290277194	0.075103951	0.776301565	1.00E-22	0.508107933	FALSE	TRUE	FALSE			HSPA9	1.48E-94	1.48E-94	0.027557885	-0.153338342	-0.826600284	2.19E-90	0.508107933	FALSE	TRUE	FALSE
	TTYH1	6.11E-51	6.11E-51	0.149130572	0.090539035	0.776273115	8.99E-47	0.508107933	FALSE	TRUE	FALSE			AC011447.3	3.77E-94	3.77E-94	0.028077092	-0.175002066	-0.826571835	5.55E-90	0.508107933	FALSE	TRUE	FALSE
	PCOLCE	4.76E-23	4.76E-23	0.317755009	0.068868776	0.776187767	7.01E-19	0.508107933	FALSE	TRUE	FALSE			MMADHC	3.77E-33	3.77E-33	0.248267911	-0.102256467	-0.826514936	5.55E-29	0.508107933	FALSE	TRUE	FALSE
	VPS13A	3.96E-40	3.96E-40	0.205673703	0.090942837	0.776187767	5.83E-36	0.508107933	FALSE	TRUE	FALSE			AAMP	8.36E-32	8.36E-32	0.257009857	-0.100361157	-0.826059744	1.23E-27	0.508107933	FALSE	TRUE	FALSE
	AC015813.1	2.96E-16	2.96E-16	0.369098876	0.053580709	0.775817923	4.36E-12	0.508107933	FALSE	TRUE	FALSE			GPR160	1.09E-37	1.09E-37	0.220041317	-0.131858913	-0.826059744	1.61E-33	0.508107933	FALSE	TRUE	FALSE
	RDM1	1.22E-23	1.22E-23	0.313461866	0.084260685	0.775567394	1.80E-19	0.508107933	FALSE	TRUE	FALSE			EIF3G	1.44E-38	1.44E-38	0.214796062	-0.116494137	-0.825604552	2.12E-34	0.508107933	FALSE	TRUE	FALSE
	FBXW8	3.01E-17	3.01E-17	0.361377879	0.055871131	0.775248933	4.43E-13	0.508107933	FALSE	TRUE	FALSE			NARS	1.28E-49	1.28E-49	0.155422069	-0.117529997	-0.825462304	1.89E-45	0.508107933	FALSE	TRUE	FALSE
	HSD17B14	1.90E-26	1.90E-26	0.293395018	0.065465525	0.775078236	2.79E-22	0.508107933	FALSE	TRUE	FALSE			SLC25A39	2.28E-52	2.28E-52	0.142537852	-0.124584864	-0.825206259	3.36E-48	0.508107933	FALSE	TRUE	FALSE
	ZFP30	2.91E-20	2.91E-20	0.338390503	0.073556675	0.775049787	4.28E-16	0.508107933	FALSE	TRUE	FALSE			SIAH2	7.64E-22	7.64E-22	0.326610899	-0.112462306	-0.825092461	1.12E-17	0.508107933	FALSE	TRUE	FALSE
	CLPX	8.05E-27	8.05E-27	0.290787938	0.082729022	0.774907539	1.19E-22	0.508107933	FALSE	TRUE	FALSE			ITGAE	4.49E-54	4.49E-54	0.1349195	-0.128642597	-0.82458037	6.61E-50	0.508107933	FALSE	TRUE	TRUE
	HPS4	1.70E-22	1.70E-22	0.32179489	0.065618748	0.77487909	2.50E-18	0.508107933	FALSE	TRUE	FALSE			NSUN5	6.85E-26	6.85E-26	0.297327741	-0.102912097	-0.824438122	1.01E-21	0.508107933	FALSE	TRUE	FALSE
	TRPC1	3.94E-30	3.94E-30	0.268106608	0.076374997	0.77485064	5.80E-26	0.508107933	FALSE	TRUE	FALSE			CTU2	1.13E-32	1.13E-32	0.251341795	-0.126458656	-0.824409673	1.66E-28	0.508107933	FALSE	TRUE	FALSE
	KCNK6	7.77E-20	7.77E-20	0.341608035	0.052638217	0.774793741	1.14E-15	0.508107933	FALSE	TRUE	FALSE			PDCD2	5.12E-52	5.12E-52	0.144137916	-0.126335195	-0.824295875	7.54E-48	0.508107933	FALSE	TRUE	FALSE
	SAMD8	6.45E-21	6.45E-21	0.333493221	0.059472149	0.774338549	9.49E-17	0.508107933	FALSE	TRUE	FALSE			POLE4	1.78E-31	1.78E-31	0.259168497	-0.113842617	-0.824182077	2.62E-27	0.508107933	FALSE	TRUE	FALSE
	TMEM161B-AS1	4.71E-19	4.71E-19	0.347537509	0.05979259	0.773684211	6.94E-15	0.508107933	FALSE	TRUE	FALSE			TOMM5	2.19E-49	2.19E-49	0.156541806	-0.131670596	-0.824153627	3.22E-45	0.508107933	FALSE	TRUE	FALSE
	PLS3	6.83E-61	6.83E-61	0.107319237	0.123978433	0.773684211	1.01E-56	0.508107933	FALSE	TRUE	FALSE			LSS	8.06E-34	8.06E-34	0.243980704	-0.126795113	-0.824068279	1.19E-29	0.508107933	FALSE	TRUE	FALSE
	TTTY15	5.03E-29	5.03E-29	0.275578977	0.077531187	0.773456615	7.40E-25	0.508107933	FALSE	TRUE	FALSE			AFP	4.16E-33	4.16E-33	0.248540705	-0.125312843	-0.82398293	6.12E-29	0.508107933	FALSE	TRUE	FALSE
	ZBTB21	1.85E-16	1.85E-16	0.367512258	0.051538805	0.773172119	2.73E-12	0.508107933	FALSE	TRUE	FALSE			HDDC2	1.21E-28	1.21E-28	0.278185351	-0.094959358	-0.823954481	1.78E-24	0.508107933	FALSE	TRUE	FALSE
	RBL2	1.68E-21	1.68E-21	0.329137644	0.067598824	0.772489331	2.47E-17	0.508107933	FALSE	TRUE	FALSE			ANKRD39	2.62E-33	2.62E-33	0.247250186	-0.123904986	-0.823840683	3.85E-29	0.508107933	FALSE	TRUE	FALSE
	TMEM107	3.28E-20	3.28E-20	0.338790199	0.061412056	0.772261735	4.84E-16	0.508107933	FALSE	TRUE	FALSE			DUSP2	4.73E-34	4.73E-34	0.242505716	-0.131556707	-0.823556188	6.96E-30	0.508107933	FALSE	TRUE	FALSE
	PTGR2	2.48E-24	2.48E-24	0.308454582	0.062243386	0.772233286	3.66E-20	0.508107933	FALSE	TRUE	FALSE			PRDX5	4.82E-50	4.82E-50	0.153376541	-0.124475091	-0.823300142	7.09E-46	0.508107933	FALSE	TRUE	FALSE
	CASC4	2.51E-16	2.51E-16	0.368537572	0.05768342	0.772119488	3.70E-12	0.508107933	FALSE	TRUE	FALSE			PEPD	4.03E-34	4.03E-34	0.242062822	-0.11365686	-0.823243243	5.93E-30	0.508107933	FALSE	TRUE	FALSE
	CSRNP3	4.89E-25	4.89E-25	0.303391726	0.062512244	0.772034139	7.19E-21	0.508107933	FALSE	TRUE	FALSE			DTX2	2.27E-47	2.27E-47	0.166513471	-0.154447182	-0.823214794	3.35E-43	0.508107933	FALSE	TRUE	FALSE
	FBN2	1.88E-18	1.88E-18	0.35212397	0.053926471	0.772034139	2.77E-14	0.508107933	FALSE	TRUE	FALSE			NLE1	1.95E-24	1.95E-24	0.307703082	-0.112158823	-0.823100996	2.88E-20	0.508107933	FALSE	TRUE	FALSE
	DDHD1	9.03E-21	9.03E-21	0.334586512	0.055493062	0.771863442	1.33E-16	0.508107933	FALSE	TRUE	FALSE			BCAS2	6.66E-35	6.66E-35	0.237132808	-0.107890959	-0.8228734	9.80E-31	0.508107933	FALSE	TRUE	FALSE
	CLIP3	3.94E-71	3.94E-71	0.073932025	0.099168056	0.771550498	5.80E-67	0.508107933	FALSE	TRUE	FALSE			H2AFY	1.60E-143	1.60E-143	0.001865764	-0.180223057	-0.8228734	2.35E-139	0.071910063	TRUE	TRUE	FALSE
	ADCY6	5.87E-32	5.87E-32	0.256003443	0.090299383	0.7714367	8.64E-28	0.508107933	FALSE	TRUE	FALSE			POLR2C	1.10E-45	1.10E-45	0.17515401	-0.125280664	-0.822816501	1.62E-41	0.508107933	FALSE	TRUE	FALSE
	MIB1	2.35E-47	2.35E-47	0.166582466	0.113062435	0.771294452	3.45E-43	0.508107933	FALSE	TRUE	FALSE			HEBP2	5.43E-26	5.43E-26	0.296614267	-0.094468654	-0.822788051	7.99E-22	0.508107933	FALSE	TRUE	FALSE
	C20orf194	1.07E-18	1.07E-18	0.35024779	0.059527653	0.770924609	1.57E-14	0.508107933	FALSE	TRUE	FALSE			MED8	6.44E-28	6.44E-28	0.28316647	-0.116089682	-0.822702703	9.48E-24	0.508107933	FALSE	TRUE	FALSE
	CABIN1	3.90E-23	3.90E-23	0.317123762	0.071557766	0.770924609	5.75E-19	0.508107933	FALSE	TRUE	FALSE			FBLN1	4.02E-35	4.02E-35	0.235762073	-0.103798768	-0.822702703	5.92E-31	0.508107933	FALSE	TRUE	FALSE
	PRRT2	1.34E-19	1.34E-19	0.343386078	0.06044258	0.77083926	1.97E-15	0.508107933	FALSE	TRUE	FALSE			DNAJC19	8.59E-27	8.59E-27	0.290983849	-0.091483075	-0.822617354	1.26E-22	0.508107933	FALSE	TRUE	FALSE
	ZNF681	3.61E-19	3.61E-19	0.346658794	0.057798252	0.770526316	5.32E-15	0.508107933	FALSE	TRUE	FALSE			MRPL9	8.49E-40	8.49E-40	0.207588695	-0.116882867	-0.822532006	1.25E-35	0.508107933	FALSE	TRUE	FALSE
	CRELD1	1.80E-25	1.80E-25	0.300297605	0.074432176	0.770469417	2.65E-21	0.508107933	FALSE	TRUE	FALSE			UBE2F	9.81E-32	9.81E-32	0.257466024	-0.118889289	-0.82230441	1.44E-27	0.508107933	FALSE	TRUE	FALSE
	KATNAL2	2.94E-18	2.94E-18	0.353610329	0.069289899	0.770412518	4.33E-14	0.508107933	FALSE	TRUE	FALSE			CDK2AP2	1.80E-44	1.80E-44	0.18156195	-0.119969661	-0.822076814	2.65E-40	0.508107933	FALSE	TRUE	FALSE
	SLC25A37	1.04E-20	1.04E-20	0.335034634	0.073556544	0.770327169	1.53E-16	0.508107933	FALSE	TRUE	FALSE			NOS1AP	4.88E-47	4.88E-47	0.168195304	-0.147234868	-0.822019915	7.19E-43	0.508107933	FALSE	TRUE	FALSE
	TBC1D5	6.01E-30	6.01E-30	0.269340539	0.078892756	0.77029872	8.85E-26	0.508107933	FALSE	TRUE	FALSE			FASN	8.85E-75	8.85E-75	0.064189023	-0.136313641	-0.821763869	1.30E-70	0.508107933	FALSE	TRUE	FALSE
	HLA-E	7.30E-18	7.30E-18	0.356637749	0.049346956	0.770042674	1.07E-13	0.508107933	FALSE	TRUE	FALSE			MRM2	8.75E-29	8.75E-29	0.277217849	-0.106599336	-0.821536273	1.29E-24	0.508107933	FALSE	TRUE	FALSE
	PLA2G6	7.24E-19	7.24E-19	0.34895588	0.073305245	0.770014225	1.07E-14	0.508107933	FALSE	TRUE	FALSE			GAD2	1.24E-26	1.24E-26	0.292097537	-0.112074222	-0.821482438	1.82E-22	0.508107933	FALSE	TRUE	FALSE
	DMXL1	6.37E-27	6.37E-27	0.29007698	0.073160071	0.769815078	9.38E-23	0.508107933	FALSE	TRUE	FALSE			LAPTM4B	1.28E-29	1.28E-29	0.271549588	-0.100296493	-0.821308677	1.88E-25	0.508107933	FALSE	TRUE	FALSE
	TMEFF1	8.05E-21	8.05E-21	0.334214092	0.064310504	0.769758179	1.19E-16	0.508107933	FALSE	TRUE	FALSE			RPF1	3.74E-36	3.74E-36	0.229366747	-0.116850486	-0.821280228	5.51E-32	0.508107933	FALSE	TRUE	FALSE
	HHLA3	1.26E-20	1.26E-20	0.335678708	0.065819636	0.769473684	1.86E-16	0.508107933	FALSE	TRUE	FALSE			PIMREG	7.64E-50	7.64E-50	0.154335069	-0.124955838	-0.821223329	1.12E-45	0.508107933	FALSE	TRUE	FALSE
	INTU	4.14E-21	4.14E-21	0.332060812	0.06704674	0.769473684	6.10E-17	0.508107933	FALSE	TRUE	FALSE			ADSL	4.54E-33	4.54E-33	0.248790851	-0.117548215	-0.82113798	6.69E-29	0.508107933	FALSE	TRUE	FALSE
	GADD45G	8.46E-83	8.46E-83	0.046304764	0.091938116	0.769302987	1.24E-78	0.508107933	FALSE	TRUE	FALSE			PUSL1	5.20E-38	5.20E-38	0.218108406	-0.123543713	-0.820682788	7.65E-34	0.508107933	FALSE	TRUE	FALSE
	SSPN	3.42E-19	3.42E-19	0.346478865	0.072157406	0.769246088	5.04E-15	0.508107933	FALSE	TRUE	FALSE			RGS16	1.49E-32	1.49E-32	0.25212087	-0.134764805	-0.820625889	2.19E-28	0.508107933	FALSE	TRUE	FALSE
	ECI1	7.82E-31	7.82E-31	0.26342046	0.112049492	0.769246088	1.15E-26	0.508107933	FALSE	TRUE	FALSE			NDUFAB1	1.49E-50	1.49E-50	0.150957639	-0.125785921	-0.82059744	2.20E-46	0.508107933	FALSE	TRUE	FALSE
	DNMBP	2.72E-22	2.72E-22	0.323302853	0.05871294	0.769189189	4.01E-18	0.508107933	FALSE	TRUE	FALSE			NOL6	3.04E-33	3.04E-33	0.247668118	-0.123738953	-0.820170697	4.48E-29	0.508107933	FALSE	TRUE	FALSE
	ANKRD26	1.40E-28	1.40E-28	0.278612428	0.077416863	0.769103841	2.06E-24	0.508107933	FALSE	TRUE	FALSE			FIS1	3.43E-31	3.43E-31	0.261043878	-0.096936589	-0.819943101	5.04E-27	0.508107933	FALSE	TRUE	FALSE
	AFDN-DT	1.23E-27	1.23E-27	0.285101102	0.07905604	0.768961593	1.81E-23	0.508107933	FALSE	TRUE	FALSE			PTP4A3	5.87E-43	5.87E-43	0.189755652	-0.136955729	-0.819800853	8.65E-39	0.508107933	FALSE	TRUE	FALSE
	CLUAP1	6.33E-15	6.33E-15	0.37953657	0.045693985	0.768961593	9.32E-11	0.508107933	FALSE	TRUE	FALSE			PPP6R1	1.23E-31	1.23E-31	0.258105924	-0.115078292	-0.819630156	1.81E-27	0.508107933	FALSE	TRUE	FALSE
	PRR7	5.02E-23	5.02E-23	0.317922394	0.064088424	0.768933144	7.39E-19	0.508107933	FALSE	TRUE	FALSE			SNRNP40	5.53E-39	5.53E-39	0.212340063	-0.105729695	-0.819203414	8.14E-35	0.508107933	FALSE	TRUE	FALSE
	PLCB1	2.21E-23	2.21E-23	0.315326263	0.074009315	0.768904694	3.26E-19	0.508107933	FALSE	TRUE	FALSE			CTBP2	2.78E-52	2.78E-52	0.142925079	-0.119325677	-0.819118065	4.09E-48	0.508107933	FALSE	TRUE	FALSE
	MATR3.1	3.09E-17	3.09E-17	0.361473129	0.049989507	0.768620199	4.55E-13	0.508107933	FALSE	TRUE	FALSE			POLR2E	2.24E-41	2.24E-41	0.198556112	-0.110490267	-0.819004267	3.30E-37	0.508107933	FALSE	TRUE	FALSE
	AC027644.3	1.78E-16	1.78E-16	0.367380961	0.052693695	0.768620199	2.63E-12	0.508107933	FALSE	TRUE	FALSE			FTSJ3	1.98E-51	1.98E-51	0.146850882	-0.131533749	-0.81886202	2.92E-47	0.508107933	FALSE	TRUE	FALSE
	AP006621.3	5.28E-25	5.28E-25	0.303632439	0.076195807	0.7685633	7.77E-21	0.508107933	FALSE	TRUE	FALSE			USP18	7.31E-42	7.31E-42	0.195824563	-0.139228379	-0.818634424	1.08E-37	0.508107933	FALSE	TRUE	FALSE
	HHEX	8.83E-32	8.83E-32	0.257166712	0.086738675	0.768421539	1.30E-27	0.508107933	FALSE	TRUE	FALSE			PTBP1	8.64E-80	8.64E-80	0.05247732	-0.140498251	-0.818492176	1.27E-75	0.508107933	FALSE	TRUE	FALSE
	CBX1	8.66E-84	8.66E-84	0.044407155	0.159743277	0.768250356	1.27E-79	0.508107933	FALSE	TRUE	FALSE			GPS1	1.96E-34	1.96E-34	0.24008602	-0.11043637	-0.818463727	2.89E-30	0.508107933	FALSE	TRUE	FALSE
	NID1	6.36E-25	6.36E-25	0.304208961	0.065469267	0.768165007	9.36E-21	0.508107933	FALSE	TRUE	FALSE			SF3B4	3.94E-59	3.94E-59	0.114021152	-0.138831716	-0.818349929	5.80E-55	0.508107933	FALSE	TRUE	FALSE
	ZNF678	1.26E-24	1.26E-24	0.306330002	0.06685572	0.768136558	1.85E-20	0.508107933	FALSE	TRUE	FALSE			PDLIM1	4.97E-39	4.97E-39	0.212069727	-0.124861121	-0.818349929	7.32E-35	0.508107933	FALSE	TRUE	FALSE
	FBXO2	6.31E-45	6.31E-45	0.179142332	0.090570732	0.768079659	9.28E-41	0.508107933	FALSE	TRUE	FALSE			PSMD12	3.47E-133	3.47E-133	0.003541894	-0.185419774	-0.818321479	5.11E-129	0.122988919	FALSE	TRUE	FALSE
	PPME1	2.69E-20	2.69E-20	0.338138256	0.070779048	0.768079659	3.96E-16	0.508107933	FALSE	TRUE	FALSE			GPX3	4.00E-26	4.00E-26	0.295676512	-0.123051486	-0.81829303	5.89E-22	0.508107933	FALSE	TRUE	FALSE
	BEND7	1.20E-14	1.20E-14	0.38174122	0.053284071	0.767880512	1.77E-10	0.508107933	FALSE	TRUE	FALSE			SDHB	2.10E-27	2.10E-27	0.286727481	-0.100970153	-0.818179232	3.10E-23	0.508107933	FALSE	TRUE	FALSE
	MYH9	5.95E-54	5.95E-54	0.135458084	0.114144504	0.767880512	8.76E-50	0.508107933	FALSE	TRUE	FALSE			FADS1	3.42E-53	3.42E-53	0.138819857	-0.117986688	-0.818036984	5.03E-49	0.508107933	FALSE	TRUE	FALSE
	SRSF12	8.47E-21	8.47E-21	0.334377963	0.069677054	0.767766714	1.25E-16	0.508107933	FALSE	TRUE	FALSE			YJU2	2.53E-38	2.53E-38	0.21624281	-0.133678981	-0.817866287	3.72E-34	0.508107933	FALSE	TRUE	FALSE
	ATRN	7.06E-27	7.06E-27	0.290392017	0.0736906	0.767738265	1.04E-22	0.508107933	FALSE	TRUE	FALSE			C11orf24	1.15E-42	1.15E-42	0.191361777	-0.139438977	-0.81772404	1.69E-38	0.508107933	FALSE	TRUE	FALSE
	DDR1	2.33E-18	2.33E-18	0.352832082	0.06050055	0.767567568	3.43E-14	0.508107933	FALSE	TRUE	FALSE			MACO1	1.01E-25	1.01E-25	0.298511627	-0.117434914	-0.817439545	1.48E-21	0.508107933	FALSE	TRUE	FALSE
	AL450311.2	7.70E-18	7.70E-18	0.356815413	0.072087408	0.76745377	1.13E-13	0.508107933	FALSE	TRUE	FALSE			AGPAT2	1.28E-33	1.28E-33	0.245250553	-0.129417374	-0.817354196	1.88E-29	0.508107933	FALSE	TRUE	FALSE
	CCDC110	2.36E-21	2.36E-21	0.330243821	0.069987656	0.767083926	3.48E-17	0.508107933	FALSE	TRUE	FALSE			CHST7	1.16E-38	1.16E-38	0.214246745	-0.140638943	-0.817297297	1.71E-34	0.508107933	FALSE	TRUE	FALSE
	POU6F2	7.99E-18	7.99E-18	0.356937069	0.074738852	0.767055477	1.18E-13	0.508107933	FALSE	TRUE	FALSE			RBM22	3.91E-27	3.91E-27	0.288595551	-0.11015416	-0.817069701	5.75E-23	0.508107933	FALSE	TRUE	FALSE
	NT5M	7.35E-22	7.35E-22	0.326487422	0.06717543	0.766998578	1.08E-17	0.508107933	FALSE	TRUE	FALSE			SSR3	3.14E-30	3.14E-30	0.267445987	-0.096108505	-0.816728307	4.62E-26	0.508107933	FALSE	TRUE	FALSE
	NDRG1	2.98E-24	2.98E-24	0.309019482	0.075788985	0.76685633	4.38E-20	0.508107933	FALSE	TRUE	FALSE			SERPINH1	1.42E-133	1.42E-133	0.003459833	-0.190329854	-0.816642959	2.08E-129	0.12070883	FALSE	TRUE	FALSE
	TIA1	6.38E-30	6.38E-30	0.269514273	0.101208584	0.766714083	9.39E-26	0.508107933	FALSE	TRUE	FALSE			HSPBP1	2.98E-24	2.98E-24	0.30902607	-0.104142511	-0.81655761	4.39E-20	0.508107933	FALSE	TRUE	FALSE
	HSPG2	7.24E-21	7.24E-21	0.333867496	0.060747273	0.766571835	1.07E-16	0.508107933	FALSE	TRUE	FALSE			SH2B3	1.74E-39	1.74E-39	0.209400076	-0.136038076	-0.816216216	2.56E-35	0.508107933	FALSE	TRUE	FALSE
	ACTN3	2.85E-18	2.85E-18	0.353504908	0.072980835	0.766372688	4.20E-14	0.508107933	FALSE	TRUE	FALSE			ZNF787	1.48E-33	1.48E-33	0.245659444	-0.118730168	-0.81601707	2.18E-29	0.508107933	FALSE	TRUE	FALSE
	RABEP1	1.02E-20	1.02E-20	0.334979963	0.071693094	0.76628734	1.50E-16	0.508107933	FALSE	TRUE	FALSE			MRPS17	1.27E-17	1.27E-17	0.358484704	-0.101814204	-0.815931721	1.87E-13	0.508107933	FALSE	TRUE	FALSE
	TMEM158	1.65E-56	1.65E-56	0.124546783	0.088336843	0.766173542	2.43E-52	0.508107933	FALSE	TRUE	FALSE			FBRSL1	2.90E-31	2.90E-31	0.260560904	-0.115509943	-0.815789474	4.26E-27	0.508107933	FALSE	TRUE	FALSE
	ZNF730	1.87E-18	1.87E-18	0.352098318	0.070324359	0.766088193	2.75E-14	0.508107933	FALSE	TRUE	FALSE			TWISTNB	1.12E-61	1.12E-61	0.10441684	-0.143093709	-0.815561878	1.64E-57	0.508107933	FALSE	TRUE	FALSE
	LCA5	1.02E-25	1.02E-25	0.298544791	0.069611489	0.766031294	1.50E-21	0.508107933	FALSE	TRUE	FALSE			MED22	1.44E-40	1.44E-40	0.203143492	-0.129593456	-0.815533428	2.11E-36	0.508107933	FALSE	TRUE	FALSE
	UTY	4.98E-17	4.98E-17	0.363074301	0.051857653	0.765832148	7.33E-13	0.508107933	FALSE	TRUE	FALSE			GNG3	4.60E-23	4.60E-23	0.31764677	-0.115262032	-0.81544808	6.78E-19	0.508107933	FALSE	TRUE	FALSE
	RNF130	8.25E-19	8.25E-19	0.349388572	0.074769183	0.765775249	1.21E-14	0.508107933	FALSE	TRUE	FALSE			LIPA	1.27E-29	1.27E-29	0.271522816	-0.126009467	-0.81544808	1.87E-25	0.508107933	FALSE	TRUE	FALSE
	BBS2	9.23E-20	9.23E-20	0.342169794	0.070377414	0.765775249	1.36E-15	0.508107933	FALSE	TRUE	FALSE			TMED9	3.38E-32	3.38E-32	0.254438973	-0.10036414	-0.815135135	4.98E-28	0.508107933	FALSE	TRUE	FALSE
	EPB41L5	2.42E-26	2.42E-26	0.294145352	0.067412451	0.765519203	3.57E-22	0.508107933	FALSE	TRUE	FALSE			LINC00665	7.25E-30	7.25E-30	0.269887353	-0.093913671	-0.814935989	1.07E-25	0.508107933	FALSE	TRUE	FALSE
	ZNF154	3.32E-20	3.32E-20	0.338824161	0.058110411	0.765519203	4.89E-16	0.508107933	FALSE	TRUE	FALSE			MRM3	2.30E-23	2.30E-23	0.315453747	-0.107829321	-0.814793741	3.39E-19	0.508107933	FALSE	TRUE	FALSE
	ORAI3	4.35E-20	4.35E-20	0.339707147	0.055734692	0.76512091	6.40E-16	0.508107933	FALSE	TRUE	FALSE			CDV3	5.45E-70	5.45E-70	0.077201452	-0.128281435	-0.813883357	8.03E-66	0.508107933	FALSE	TRUE	FALSE
	VPS54	8.24E-21	8.24E-21	0.334289646	0.060027221	0.765007112	1.21E-16	0.508107933	FALSE	TRUE	FALSE			AURKA	2.49E-80	2.49E-80	0.05132238	-0.166881595	-0.813883357	3.66E-76	0.508107933	FALSE	TRUE	FALSE
	JMJD1C	5.48E-15	5.48E-15	0.379040266	0.080658053	0.765007112	8.06E-11	0.508107933	FALSE	TRUE	FALSE			ALG3	2.91E-23	2.91E-23	0.316195102	-0.095924244	-0.813798009	4.29E-19	0.508107933	FALSE	TRUE	FALSE
	GAA	2.17E-25	2.17E-25	0.300885788	0.067887026	0.764836415	3.20E-21	0.508107933	FALSE	TRUE	FALSE			PSMC1	4.90E-54	4.90E-54	0.135087024	-0.128071056	-0.813798009	7.21E-50	0.508107933	FALSE	TRUE	FALSE
	CDK16	1.66E-24	1.66E-24	0.307204774	0.08520317	0.764807966	2.45E-20	0.508107933	FALSE	TRUE	FALSE			ZFP42	1.55E-110	1.55E-110	0.012587516	-0.179679295	-0.813086771	2.29E-106	0.336899767	FALSE	TRUE	FALSE
	ZNF521	2.58E-21	2.58E-21	0.330527521	0.06070498	0.764807966	3.80E-17	0.508107933	FALSE	TRUE	FALSE			EDF1	9.70E-43	9.70E-43	0.190954009	-0.105991477	-0.813001422	1.43E-38	0.508107933	FALSE	TRUE	FALSE
	ATL3	4.83E-15	4.83E-15	0.378611025	0.051910674	0.764751067	7.11E-11	0.508107933	FALSE	TRUE	FALSE			MAD2L2	1.21E-30	1.21E-30	0.264686849	-0.096465126	-0.812972973	1.79E-26	0.508107933	FALSE	TRUE	FALSE
	ERMP1	3.48E-19	3.48E-19	0.3465397	0.057890969	0.764608819	5.13E-15	0.508107933	FALSE	TRUE	FALSE			FGFR4	2.07E-24	2.07E-24	0.307882941	-0.118650698	-0.812660028	3.05E-20	0.508107933	FALSE	TRUE	FALSE
	ZNF254	5.75E-27	5.75E-27	0.289769642	0.072623963	0.764495021	8.47E-23	0.508107933	FALSE	TRUE	FALSE			ERBB2	7.26E-48	7.26E-48	0.164025121	-0.133640959	-0.812660028	1.07E-43	0.508107933	FALSE	TRUE	FALSE
	SLC24A1	7.16E-11	7.16E-11	0.412127315	0.047330698	0.764381223	1.05E-06	0.508107933	FALSE	TRUE	FALSE			ECHS1	4.94E-28	4.94E-28	0.282371111	-0.097949126	-0.811692745	7.27E-24	0.508107933	FALSE	TRUE	FALSE
	ZNF518B	2.81E-28	2.81E-28	0.280689879	0.082017035	0.764267425	4.14E-24	0.508107933	FALSE	TRUE	FALSE			SNRPC	9.14E-38	9.14E-38	0.219575719	-0.104213348	-0.811635846	1.35E-33	0.508107933	FALSE	TRUE	FALSE
	GPCPD1	8.61E-17	8.61E-17	0.364919665	0.05434071	0.764267425	1.27E-12	0.508107933	FALSE	TRUE	FALSE			RUVBL1	1.24E-85	1.24E-85	0.041041591	-0.140405531	-0.811180654	1.83E-81	0.508107933	FALSE	TRUE	FALSE
	PIK3C3	2.86E-18	2.86E-18	0.353516852	0.056030521	0.764125178	4.21E-14	0.508107933	FALSE	TRUE	FALSE			NFKBIB	1.36E-40	1.36E-40	0.203012787	-0.135527742	-0.810725462	2.01E-36	0.508107933	FALSE	TRUE	FALSE
	RBM12B	2.65E-26	2.65E-26	0.294417488	0.071386351	0.763470839	3.90E-22	0.508107933	FALSE	TRUE	FALSE			MRPL49	3.07E-27	3.07E-27	0.28787001	-0.111152224	-0.810526316	4.52E-23	0.508107933	FALSE	TRUE	FALSE
	RUNX1T1	8.03E-20	8.03E-20	0.341714757	0.058612827	0.76341394	1.18E-15	0.508107933	FALSE	TRUE	FALSE			EEF2KMT	8.42E-48	8.42E-48	0.164346527	-0.14446095	-0.810412518	1.24E-43	0.508107933	FALSE	TRUE	FALSE
	CDK5RAP3	2.73E-17	2.73E-17	0.36105109	0.058898711	0.763214794	4.02E-13	0.508107933	FALSE	TRUE	FALSE			ZPR1	9.56E-28	9.56E-28	0.284351936	-0.106847825	-0.810355619	1.41E-23	0.508107933	FALSE	TRUE	FALSE
	ZNF251	3.73E-27	3.73E-27	0.288453149	0.07319698	0.762987198	5.49E-23	0.508107933	FALSE	TRUE	FALSE			RFLNB	9.77E-44	9.77E-44	0.185510645	-0.141466042	-0.810014225	1.44E-39	0.508107933	FALSE	TRUE	FALSE
	BTAF1	2.03E-17	2.03E-17	0.360052463	0.053651255	0.7628734	2.98E-13	0.508107933	FALSE	TRUE	FALSE			VASP	3.61E-39	3.61E-39	0.211251956	-0.11276618	-0.809786629	5.31E-35	0.508107933	FALSE	TRUE	FALSE
	TNRC6A	2.65E-25	2.65E-25	0.301491559	0.095265778	0.762503556	3.90E-21	0.508107933	FALSE	TRUE	FALSE			LRFN4	2.70E-30	2.70E-30	0.267006215	-0.119079827	-0.809644381	3.97E-26	0.508107933	FALSE	TRUE	FALSE
	TRIM2	1.20E-28	1.20E-28	0.278146719	0.069933549	0.762332859	1.76E-24	0.508107933	FALSE	TRUE	FALSE			UBAC1	2.79E-36	2.79E-36	0.228585254	-0.111271755	-0.809473684	4.11E-32	0.508107933	FALSE	TRUE	FALSE
	ZBTB37	1.83E-22	1.83E-22	0.322033171	0.067319477	0.762219061	2.69E-18	0.508107933	FALSE	TRUE	FALSE			PLEKHJ1	1.47E-27	1.47E-27	0.285642902	-0.085839689	-0.809445235	2.16E-23	0.508107933	FALSE	TRUE	FALSE
	TLK1	1.06E-25	1.06E-25	0.298671236	0.090258544	0.762162162	1.56E-21	0.508107933	FALSE	TRUE	FALSE			PSMG3	1.87E-35	1.87E-35	0.233683574	-0.109441254	-0.80916074	2.75E-31	0.508107933	FALSE	TRUE	FALSE
	VWDE	1.59E-44	1.59E-44	0.181275582	0.096175298	0.761991465	2.34E-40	0.508107933	FALSE	TRUE	FALSE			HAS2	1.48E-20	1.48E-20	0.336191367	-0.101355745	-0.80916074	2.18E-16	0.508107933	FALSE	TRUE	TRUE
	C1QL3	9.30E-39	9.30E-39	0.213671952	0.096096512	0.761804101	1.37E-34	0.508107933	FALSE	TRUE	FALSE			TIMM23	1.09E-45	1.09E-45	0.175130877	-0.12534915	-0.808790896	1.60E-41	0.508107933	FALSE	TRUE	FALSE
	Mar.09	5.54E-19	5.54E-19	0.348070182	0.066677532	0.761678521	8.15E-15	0.508107933	FALSE	TRUE	FALSE			TCP1	3.90E-106	3.90E-106	0.015760568	-0.159129924	-0.808620199	5.74E-102	0.399385273	FALSE	TRUE	FALSE
	MAP3K9	5.20E-22	5.20E-22	0.325375736	0.053575039	0.761678521	7.66E-18	0.508107933	FALSE	TRUE	FALSE			FAM129A	8.81E-50	8.81E-50	0.154633207	-0.156004128	-0.808250356	1.30E-45	0.508107933	FALSE	TRUE	FALSE
	SOX11	4.56E-23	4.56E-23	0.317619667	0.075434337	0.761422475	6.72E-19	0.508107933	FALSE	TRUE	FALSE			MFSD2A	3.20E-31	3.20E-31	0.260850107	-0.128162951	-0.808108108	4.71E-27	0.508107933	FALSE	TRUE	FALSE
	TCF12	3.02E-24	3.02E-24	0.309068403	0.071387213	0.761337127	4.45E-20	0.508107933	FALSE	TRUE	FALSE			SGTA	2.69E-29	2.69E-29	0.273732223	-0.11138013	-0.808079659	3.96E-25	0.508107933	FALSE	TRUE	FALSE
	PARP14	7.01E-25	7.01E-25	0.30450986	0.067467881	0.761308677	1.03E-20	0.508107933	FALSE	TRUE	FALSE			GSPT1	2.01E-152	2.01E-152	0.00104093	-0.185902521	-0.80802276	2.96E-148	0.044527844	TRUE	TRUE	FALSE
	GPC3	8.84E-78	8.84E-78	0.056953086	0.110105711	0.761308677	1.30E-73	0.508107933	FALSE	TRUE	TRUE			ACTC1	2.55E-26	2.55E-26	0.294305118	-0.125856326	-0.807795164	3.76E-22	0.508107933	FALSE	TRUE	FALSE
	PDK3	4.50E-24	4.50E-24	0.310315003	0.065391482	0.76113798	6.62E-20	0.508107933	FALSE	TRUE	FALSE			SLC27A4	1.21E-32	1.21E-32	0.251527388	-0.125930376	-0.807709815	1.77E-28	0.508107933	FALSE	TRUE	FALSE
	PFKM	2.53E-27	2.53E-27	0.28728188	0.066913639	0.760825036	3.72E-23	0.508107933	FALSE	TRUE	FALSE			MAEA	4.57E-40	4.57E-40	0.206033632	-0.121745387	-0.807652916	6.73E-36	0.508107933	FALSE	TRUE	FALSE
	KLHL28	6.13E-17	6.13E-17	0.363772348	0.051007918	0.760796586	9.02E-13	0.508107933	FALSE	TRUE	FALSE			SYNCRIP	4.01E-174	4.01E-174	0.000221719	-0.201651634	-0.807652916	5.91E-170	0.011742324	TRUE	TRUE	FALSE
	CNOT6L	5.42E-23	5.42E-23	0.31816447	0.063112549	0.760768137	7.98E-19	0.508107933	FALSE	TRUE	FALSE			C16orf91	4.11E-31	4.11E-31	0.261566101	-0.121160629	-0.807596017	6.05E-27	0.508107933	FALSE	TRUE	FALSE
	TBL2	1.48E-17	1.48E-17	0.359005898	0.059129902	0.760768137	2.18E-13	0.508107933	FALSE	TRUE	FALSE			BICDL2	6.19E-21	6.19E-21	0.333358979	-0.111658738	-0.807596017	9.11E-17	0.508107933	FALSE	TRUE	FALSE
	SEMA6D	7.62E-54	7.62E-54	0.135929426	0.107364047	0.760398293	1.12E-49	0.508107933	FALSE	TRUE	FALSE			TMEM98	4.76E-40	4.76E-40	0.206136542	-0.126484682	-0.807368421	7.01E-36	0.508107933	FALSE	TRUE	FALSE
	MYO9A	1.21E-17	1.21E-17	0.35833893	0.053482674	0.760341394	1.79E-13	0.508107933	FALSE	TRUE	FALSE			OSGEP	1.04E-27	1.04E-27	0.284600426	-0.10561985	-0.807197724	1.53E-23	0.508107933	FALSE	TRUE	FALSE
	DNAJB14	2.21E-35	2.21E-35	0.23414119	0.095652657	0.760199147	3.25E-31	0.508107933	FALSE	TRUE	FALSE			BAG2	8.49E-24	8.49E-24	0.312307774	-0.112273597	-0.807169275	1.25E-19	0.508107933	FALSE	TRUE	FALSE
	PNCK	1.27E-49	1.27E-49	0.155392827	0.106363091	0.760113798	1.87E-45	0.508107933	FALSE	TRUE	FALSE			SPRY2	6.74E-69	6.74E-69	0.080431663	-0.156016872	-0.806970128	9.92E-65	0.508107933	FALSE	TRUE	FALSE
	ARSD	4.54E-24	4.54E-24	0.310340867	0.074108239	0.759886202	6.68E-20	0.508107933	FALSE	TRUE	FALSE			GLA	9.06E-31	9.06E-31	0.263843148	-0.115930748	-0.806742532	1.33E-26	0.508107933	FALSE	TRUE	FALSE
	ACBD4	1.31E-19	1.31E-19	0.343309059	0.06810423	0.759772404	1.92E-15	0.508107933	FALSE	TRUE	FALSE			TXNRD1	2.19E-76	2.19E-76	0.060228824	-0.140347744	-0.806514936	3.22E-72	0.508107933	FALSE	TRUE	FALSE
	FAM214A	4.87E-53	4.87E-53	0.139509083	0.102750373	0.759516358	7.17E-49	0.508107933	FALSE	TRUE	FALSE			NSG1	7.63E-24	7.63E-24	0.311972881	-0.119695684	-0.806201991	1.12E-19	0.508107933	FALSE	TRUE	FALSE
	CEP44	8.79E-24	8.79E-24	0.312417921	0.065413482	0.75940256	1.29E-19	0.508107933	FALSE	TRUE	FALSE			SHISA9	1.49E-26	1.49E-26	0.292662173	-0.124542874	-0.806173542	2.19E-22	0.508107933	FALSE	TRUE	FALSE
	GVQW3	4.72E-16	4.72E-16	0.370674989	0.063493109	0.759174964	6.94E-12	0.508107933	FALSE	TRUE	FALSE			ATP6V1G1	3.97E-77	3.97E-77	0.058468087	-0.151729862	-0.806145092	5.84E-73	0.508107933	FALSE	TRUE	FALSE
	STK3	8.15E-20	8.15E-20	0.341764992	0.057124122	0.759118065	1.20E-15	0.508107933	FALSE	TRUE	FALSE			COX5A	5.11E-34	5.11E-34	0.242719255	-0.096152355	-0.806059744	7.52E-30	0.508107933	FALSE	TRUE	FALSE
	KRT7	3.53E-25	3.53E-25	0.302387681	0.071953827	0.758918919	5.20E-21	0.508107933	FALSE	TRUE	FALSE			TMEM183A	3.08E-41	3.08E-41	0.199336313	-0.112118857	-0.806002845	4.53E-37	0.508107933	FALSE	TRUE	FALSE
	PLEKHA1	4.02E-23	4.02E-23	0.317214831	0.073353468	0.758520626	5.91E-19	0.508107933	FALSE	TRUE	FALSE			ACOT7	4.32E-74	4.32E-74	0.065946023	-0.139855176	-0.805775249	6.36E-70	0.508107933	FALSE	TRUE	FALSE
	RASEF	4.00E-22	4.00E-22	0.324535704	0.072577993	0.758492176	5.89E-18	0.508107933	FALSE	TRUE	FALSE			IRF3	5.83E-30	5.83E-30	0.269248472	-0.098364236	-0.805775249	8.58E-26	0.508107933	FALSE	TRUE	FALSE
	COL4A1	3.06E-21	3.06E-21	0.331080235	0.062851063	0.758463727	4.50E-17	0.508107933	FALSE	TRUE	TRUE			MRPS36	1.59E-20	1.59E-20	0.336420469	-0.078030951	-0.8056899	2.34E-16	0.508107933	FALSE	TRUE	FALSE
	AC137767.1	1.33E-41	1.33E-41	0.197272589	0.086520896	0.758122333	1.95E-37	0.508107933	FALSE	TRUE	FALSE			SLC25A17	4.11E-26	4.11E-26	0.295763907	-0.110886081	-0.805633001	6.06E-22	0.508107933	FALSE	TRUE	FALSE
	PM20D2	3.00E-31	3.00E-31	0.260661242	0.082541105	0.757837838	4.41E-27	0.508107933	FALSE	TRUE	FALSE			PSMC2	8.47E-59	8.47E-59	0.11531955	-0.13235992	-0.805462304	1.25E-54	0.508107933	FALSE	TRUE	FALSE
	ZNF138	2.50E-20	2.50E-20	0.337893288	0.058325387	0.757524893	3.67E-16	0.508107933	FALSE	TRUE	FALSE			TMEM222	7.72E-23	7.72E-23	0.319288069	-0.116277733	-0.805263158	1.14E-18	0.508107933	FALSE	TRUE	FALSE
	STYXL1	1.81E-13	1.81E-13	0.391113756	0.044601373	0.757069701	2.67E-09	0.508107933	FALSE	TRUE	FALSE			TIMM10B	1.01E-40	1.01E-40	0.202279442	-0.12492576	-0.80512091	1.49E-36	0.508107933	FALSE	TRUE	FALSE
	PCDH7	2.81E-83	2.81E-83	0.045379873	0.118257845	0.756984353	4.14E-79	0.508107933	FALSE	TRUE	TRUE			STX18	1.40E-19	1.40E-19	0.343546699	-0.098567992	-0.805092461	2.07E-15	0.508107933	FALSE	TRUE	FALSE
	SNX2	4.31E-19	4.31E-19	0.347240342	0.078996048	0.756984353	6.34E-15	0.508107933	FALSE	TRUE	FALSE			LSM1	6.47E-37	6.47E-37	0.224707694	-0.112750251	-0.805007112	9.53E-33	0.508107933	FALSE	TRUE	FALSE
	HBP1	6.14E-27	6.14E-27	0.289968405	0.063916769	0.756756757	9.05E-23	0.508107933	FALSE	TRUE	FALSE			LSM2	1.02E-31	1.02E-31	0.257573408	-0.099862656	-0.804950213	1.50E-27	0.508107933	FALSE	TRUE	FALSE
	AHI1	1.50E-20	1.50E-20	0.336229564	0.061959239	0.756358464	2.20E-16	0.508107933	FALSE	TRUE	FALSE			SCUBE1	5.39E-44	5.39E-44	0.184115703	-0.144407071	-0.804864865	7.93E-40	0.508107933	FALSE	TRUE	FALSE
	PPP1R14A	1.19E-31	1.19E-31	0.258022314	0.07264086	0.756330014	1.76E-27	0.508107933	FALSE	TRUE	FALSE			TMEM11	2.32E-32	2.32E-32	0.253379775	-0.111431794	-0.804836415	3.42E-28	0.508107933	FALSE	TRUE	FALSE
	C22orf46	5.16E-24	5.16E-24	0.310742424	0.069466539	0.756159317	7.59E-20	0.508107933	FALSE	TRUE	FALSE			MSRB1	1.68E-18	1.68E-18	0.351747783	-0.099989744	-0.804665718	2.47E-14	0.508107933	FALSE	TRUE	FALSE
	MCF2L	1.21E-25	1.21E-25	0.299070714	0.064287417	0.755931721	1.78E-21	0.508107933	FALSE	TRUE	FALSE			PSMF1	3.27E-24	3.27E-24	0.309310301	-0.098411805	-0.804523471	4.81E-20	0.508107933	FALSE	TRUE	FALSE
	MUT	5.53E-17	5.53E-17	0.363427418	0.053127404	0.755817923	8.14E-13	0.508107933	FALSE	TRUE	FALSE			POLR2K	3.76E-41	3.76E-41	0.199825614	-0.107931129	-0.804295875	5.53E-37	0.508107933	FALSE	TRUE	FALSE
	NEMF	3.37E-15	3.37E-15	0.377381626	0.066569304	0.755704125	4.97E-11	0.508107933	FALSE	TRUE	FALSE			PTDSS1	5.80E-27	5.80E-27	0.289794281	-0.11338443	-0.804182077	8.54E-23	0.508107933	FALSE	TRUE	FALSE
	VAMP2	3.03E-24	3.03E-24	0.309076048	0.066986425	0.755675676	4.46E-20	0.508107933	FALSE	TRUE	FALSE			PSMB1	1.69E-32	1.69E-32	0.252483343	-0.100371761	-0.804096728	2.49E-28	0.508107933	FALSE	TRUE	FALSE
	IAH1	1.57E-14	1.57E-14	0.382661458	0.047285403	0.755561878	2.31E-10	0.508107933	FALSE	TRUE	FALSE			UCK2	2.93E-39	2.93E-39	0.210720207	-0.117925904	-0.804068279	4.31E-35	0.508107933	FALSE	TRUE	FALSE
	KAT6B	2.19E-21	2.19E-21	0.32999658	0.068580337	0.755504979	3.22E-17	0.508107933	FALSE	TRUE	FALSE			CYBA	4.91E-87	4.91E-87	0.03862142	-0.146755604	-0.804068279	7.23E-83	0.508107933	FALSE	TRUE	FALSE
	AC008124.1	2.96E-15	2.96E-15	0.376934027	0.045830487	0.755334282	4.36E-11	0.508107933	FALSE	TRUE	FALSE			ZNRD1	3.13E-21	3.13E-21	0.331155435	-0.08668335	-0.804039829	4.61E-17	0.508107933	FALSE	TRUE	FALSE
	DARS-AS1	9.73E-24	9.73E-24	0.312738506	0.072261201	0.755106686	1.43E-19	0.508107933	FALSE	TRUE	FALSE			UMPS	7.15E-62	7.15E-62	0.103714208	-0.142136624	-0.80401138	1.05E-57	0.508107933	FALSE	TRUE	FALSE
	EIF3F	1.29E-30	1.29E-30	0.264860592	0.111275403	0.755049787	1.90E-26	0.508107933	FALSE	TRUE	FALSE			NECTIN1	6.30E-28	6.30E-28	0.283102643	-0.11356091	-0.803897582	9.28E-24	0.508107933	FALSE	TRUE	FALSE
	PAIP2B	3.14E-21	3.14E-21	0.331165778	0.067088634	0.754736842	4.63E-17	0.508107933	FALSE	TRUE	FALSE			TFB2M	1.22E-36	1.22E-36	0.226376478	-0.128800855	-0.803755334	1.79E-32	0.508107933	FALSE	TRUE	FALSE
	SOX3	6.49E-18	6.49E-18	0.356244962	0.063485291	0.754253201	9.56E-14	0.508107933	FALSE	TRUE	FALSE			SQSTM1	3.13E-27	3.13E-27	0.287927592	-0.108052204	-0.803726885	4.61E-23	0.508107933	FALSE	TRUE	FALSE
	AC090568.2	1.54E-21	1.54E-21	0.32886995	0.070379179	0.754215891	2.27E-17	0.508107933	FALSE	TRUE	FALSE			CHAC1	1.31E-24	1.31E-24	0.306463316	-0.121357826	-0.80341394	1.93E-20	0.508107933	FALSE	TRUE	FALSE
	KCTD8	1.65E-15	1.65E-15	0.37492903	0.049351839	0.753997155	2.42E-11	0.508107933	FALSE	TRUE	FALSE			DIDO1	2.79E-30	2.79E-30	0.267100237	-0.111312449	-0.802987198	4.10E-26	0.508107933	FALSE	TRUE	FALSE
	GATAD2B	7.18E-18	7.18E-18	0.356583944	0.056157381	0.753940256	1.06E-13	0.508107933	FALSE	TRUE	FALSE			NACC1	2.82E-45	2.82E-45	0.177300139	-0.124627015	-0.802958748	4.15E-41	0.508107933	FALSE	TRUE	FALSE
	CEP57	1.22E-23	1.22E-23	0.313457586	0.089419571	0.753911807	1.80E-19	0.508107933	FALSE	TRUE	FALSE			SERPINE2	3.27E-43	3.27E-43	0.188360196	-0.144951532	-0.802816501	4.81E-39	0.508107933	FALSE	TRUE	FALSE
	DHX40	1.63E-21	1.63E-21	0.329038982	0.071080776	0.753911807	2.39E-17	0.508107933	FALSE	TRUE	FALSE			LINP1	3.19E-26	3.19E-26	0.294981403	-0.121077078	-0.802623063	4.69E-22	0.508107933	FALSE	TRUE	FALSE
	ZMYM4	6.53E-23	6.53E-23	0.318757865	0.084127801	0.75374111	9.62E-19	0.508107933	FALSE	TRUE	FALSE			TRIML2	1.07E-40	1.07E-40	0.202424167	-0.142189508	-0.802446657	1.58E-36	0.508107933	FALSE	TRUE	FALSE
	LACTB	7.70E-15	7.70E-15	0.380207411	0.045309406	0.753513514	1.13E-10	0.508107933	FALSE	TRUE	FALSE			TMEM99	9.57E-25	9.57E-25	0.305478509	-0.114265313	-0.80230441	1.41E-20	0.508107933	FALSE	TRUE	FALSE
	PIAS1	4.96E-16	4.96E-16	0.370847184	0.049920148	0.753342817	7.30E-12	0.508107933	FALSE	TRUE	FALSE			MTDH	1.88E-30	1.88E-30	0.26596125	-0.084772501	-0.802247511	2.77E-26	0.508107933	FALSE	TRUE	FALSE
	GSK3B	6.88E-14	6.88E-14	0.387758566	0.059870428	0.753172119	1.01E-09	0.508107933	FALSE	TRUE	FALSE			MRPS2	2.89E-35	2.89E-35	0.234869223	-0.104885736	-0.802247511	4.26E-31	0.508107933	FALSE	TRUE	FALSE
	YPEL3	5.94E-28	5.94E-28	0.282924481	0.062355409	0.753086771	8.74E-24	0.508107933	FALSE	TRUE	FALSE			RBM17	1.06E-46	1.06E-46	0.169911135	-0.114011029	-0.801991465	1.56E-42	0.508107933	FALSE	TRUE	FALSE
	EIF3J-DT	7.93E-28	7.93E-28	0.283793245	0.068406061	0.752944523	1.17E-23	0.508107933	FALSE	TRUE	FALSE			METTL7A	2.39E-69	2.39E-69	0.079086869	-0.169357399	-0.801991465	3.52E-65	0.508107933	FALSE	TRUE	FALSE
	CCDC171	1.13E-14	1.13E-14	0.381538864	0.04419567	0.752830725	1.67E-10	0.508107933	FALSE	TRUE	FALSE			YAE1D1	5.56E-38	5.56E-38	0.218281534	-0.137308389	-0.801963016	8.18E-34	0.508107933	FALSE	TRUE	FALSE
	LINC01574	2.20E-18	2.20E-18	0.352644258	0.06963007	0.752736506	3.24E-14	0.508107933	FALSE	TRUE	FALSE			PSMD1	9.01E-155	9.01E-155	0.000888039	-0.192042086	-0.801792319	1.33E-150	0.03879703	TRUE	TRUE	FALSE
	CDK5RAP2	2.02E-32	2.02E-32	0.252982298	0.084139332	0.752716927	2.97E-28	0.508107933	FALSE	TRUE	FALSE			CALD1	3.91E-41	3.91E-41	0.19992427	-0.108939443	-0.80173542	5.75E-37	0.508107933	FALSE	TRUE	FALSE
	FMNL2	1.46E-18	1.46E-18	0.351291268	0.0570954	0.75257468	2.16E-14	0.508107933	FALSE	TRUE	FALSE			ERVMER34-1	4.31E-24	4.31E-24	0.310176499	-0.113729568	-0.801678521	6.34E-20	0.508107933	FALSE	TRUE	FALSE
	IFI16	4.02E-31	4.02E-31	0.261502717	0.08317652	0.752204836	5.92E-27	0.508107933	FALSE	TRUE	FALSE			BAZ1A	9.81E-62	9.81E-62	0.104213658	-0.150574979	-0.801650071	1.44E-57	0.508107933	FALSE	TRUE	FALSE
	TSHZ2	6.39E-21	6.39E-21	0.333465103	0.066677478	0.752034139	9.41E-17	0.508107933	FALSE	TRUE	FALSE			NDUFS3	3.63E-28	3.63E-28	0.281451752	-0.087976096	-0.801593172	5.34E-24	0.508107933	FALSE	TRUE	FALSE
	CCT6B	1.41E-21	1.41E-21	0.328589479	0.071051017	0.751806543	2.08E-17	0.508107933	FALSE	TRUE	FALSE			SMG5	5.00E-27	5.00E-27	0.289341714	-0.126008493	-0.801450925	7.36E-23	0.508107933	FALSE	TRUE	FALSE
	CPD	2.48E-25	2.48E-25	0.301296843	0.066365761	0.751578947	3.66E-21	0.508107933	FALSE	TRUE	FALSE			ANXA5	9.77E-40	9.77E-40	0.207944274	-0.112577522	-0.801223329	1.44E-35	0.508107933	FALSE	TRUE	FALSE
	CASD1	6.64E-20	6.64E-20	0.341094308	0.059877073	0.751379801	9.78E-16	0.508107933	FALSE	TRUE	FALSE			SNHG9	4.89E-17	4.89E-17	0.363015291	-0.100774374	-0.801194879	7.20E-13	0.508107933	FALSE	TRUE	FALSE
	LAMC1	1.23E-25	1.23E-25	0.299123183	0.073922656	0.751237553	1.81E-21	0.508107933	FALSE	TRUE	TRUE			WSB2	3.71E-30	3.71E-30	0.267930514	-0.119956216	-0.80116643	5.46E-26	0.508107933	FALSE	TRUE	FALSE
	EFNA3	4.75E-28	4.75E-28	0.282257157	0.07203954	0.751180654	6.99E-24	0.508107933	FALSE	TRUE	FALSE			RAB7A	1.02E-19	1.02E-19	0.342488911	-0.084894743	-0.800938834	1.50E-15	0.508107933	FALSE	TRUE	FALSE
	ANKRD18A	2.78E-19	2.78E-19	0.345790491	0.062256838	0.751123755	4.09E-15	0.508107933	FALSE	TRUE	FALSE			TOR1A	2.01E-21	2.01E-21	0.329730487	-0.102410586	-0.800711238	2.97E-17	0.508107933	FALSE	TRUE	FALSE
	DDX39B	4.22E-25	4.22E-25	0.302934283	0.067490487	0.751066856	6.21E-21	0.508107933	FALSE	TRUE	FALSE			PRCC	3.40E-33	3.40E-33	0.247983605	-0.113221968	-0.800284495	5.01E-29	0.508107933	FALSE	TRUE	FALSE
	SMARCA1	2.35E-37	2.35E-37	0.222038839	0.111988452	0.750810811	3.45E-33	0.508107933	FALSE	TRUE	FALSE			ZNF598	3.23E-21	3.23E-21	0.331253657	-0.108897663	-0.8	4.75E-17	0.508107933	FALSE	TRUE	FALSE
	LMOD1	1.66E-20	1.66E-20	0.336557631	0.076680336	0.750721959	2.44E-16	0.508107933	FALSE	TRUE	FALSE			THUMPD3-AS1	3.82E-24	3.82E-24	0.309798641	-0.097554024	-0.799914651	5.62E-20	0.508107933	FALSE	TRUE	FALSE
	GALNT3	1.99E-17	1.99E-17	0.359998728	0.051131107	0.750241821	2.93E-13	0.508107933	FALSE	TRUE	FALSE			PPIF	3.30E-69	3.30E-69	0.079506324	-0.140068329	-0.799743954	4.87E-65	0.508107933	FALSE	TRUE	FALSE
	RFX3	1.18E-16	1.18E-16	0.365981233	0.049276519	0.750184922	1.74E-12	0.508107933	FALSE	TRUE	FALSE			JMJD8	9.04E-28	9.04E-28	0.284186462	-0.11231437	-0.799374111	1.33E-23	0.508107933	FALSE	TRUE	FALSE
	PEX5L	2.86E-20	2.86E-20	0.338338691	0.053201987	0.750042674	4.21E-16	0.508107933	FALSE	TRUE	FALSE			GCLM	2.75E-26	2.75E-26	0.294530644	-0.1144165	-0.799174964	4.05E-22	0.508107933	FALSE	TRUE	FALSE
	LCOR	1.48E-19	1.48E-19	0.343731714	0.063381806	0.749900427	2.19E-15	0.508107933	FALSE	TRUE	FALSE			TSN	2.27E-65	2.27E-65	0.091571074	-0.133128871	-0.799146515	3.34E-61	0.508107933	FALSE	TRUE	FALSE
	TUNAR	1.39E-19	1.39E-19	0.343518262	0.051075209	0.749871977	2.05E-15	0.508107933	FALSE	TRUE	FALSE			PLK1	3.42E-69	3.42E-69	0.079550896	-0.157361685	-0.799089616	5.04E-65	0.508107933	FALSE	TRUE	FALSE
	PHC2	1.63E-43	1.63E-43	0.186709745	0.097042499	0.749843528	2.39E-39	0.508107933	FALSE	TRUE	FALSE			SNRPE	2.02E-27	2.02E-27	0.286610301	-0.096933975	-0.799061166	2.98E-23	0.508107933	FALSE	TRUE	FALSE
	PPP2R3A	2.78E-19	2.78E-19	0.34580125	0.059391954	0.749786629	4.10E-15	0.508107933	FALSE	TRUE	FALSE			GCSH	2.14E-27	2.14E-27	0.286784962	-0.087645736	-0.799061166	3.16E-23	0.508107933	FALSE	TRUE	FALSE
	SPEN	3.62E-33	3.62E-33	0.248152792	0.094327244	0.749615932	5.32E-29	0.508107933	FALSE	TRUE	FALSE			DAXX	2.32E-66	2.32E-66	0.088330524	-0.139463005	-0.79886202	3.41E-62	0.508107933	FALSE	TRUE	FALSE
	AJUBA	5.73E-33	5.73E-33	0.249440565	0.075719514	0.749331437	8.44E-29	0.508107933	FALSE	TRUE	FALSE			TBPL1	5.72E-28	5.72E-28	0.282812949	-0.105906303	-0.798776671	8.42E-24	0.508107933	FALSE	TRUE	FALSE
	IFT80	4.13E-16	4.13E-16	0.3702242	0.051324275	0.748990043	6.08E-12	0.508107933	FALSE	TRUE	FALSE			BAK1	1.39E-24	1.39E-24	0.306635075	-0.111374863	-0.798549075	2.04E-20	0.508107933	FALSE	TRUE	FALSE
	Sep.01	2.59E-15	2.59E-15	0.376477629	0.055516898	0.748933144	3.81E-11	0.508107933	FALSE	TRUE	FALSE			TARBP2	6.13E-28	6.13E-28	0.283018623	-0.117854654	-0.798349929	9.02E-24	0.508107933	FALSE	TRUE	FALSE
	PRDX2	9.72E-46	9.72E-46	0.174878708	0.131045624	0.748847795	1.43E-41	0.508107933	FALSE	TRUE	FALSE			CDK14	4.43E-51	4.43E-51	0.148475829	-0.15219462	-0.79829303	6.52E-47	0.508107933	FALSE	TRUE	FALSE
	BASP1	3.19E-188	3.19E-188	7.38E-05	0.213857091	0.748705548	4.69E-184	0.004528891	TRUE	TRUE	FALSE			ZNF576	2.83E-28	2.83E-28	0.28070826	-0.122702211	-0.798236131	4.16E-24	0.508107933	FALSE	TRUE	FALSE
	ATP5MC2	8.81E-81	8.81E-81	0.050374648	0.149053683	0.748705548	1.30E-76	0.508107933	FALSE	TRUE	FALSE			MED10	1.03E-24	1.03E-24	0.305699964	-0.107630349	-0.798150782	1.51E-20	0.508107933	FALSE	TRUE	FALSE
	MEGF10	3.36E-54	3.36E-54	0.134372406	0.088309902	0.74859175	4.95E-50	0.508107933	FALSE	TRUE	FALSE			MB21D2	1.95E-27	1.95E-27	0.286496908	-0.11978244	-0.797837838	2.87E-23	0.508107933	FALSE	TRUE	FALSE
	RNPC3	7.66E-18	7.66E-18	0.356799177	0.052731268	0.748392603	1.13E-13	0.508107933	FALSE	TRUE	FALSE			REPIN1	1.40E-22	1.40E-22	0.321184951	-0.108506138	-0.797553343	2.06E-18	0.508107933	FALSE	TRUE	FALSE
	C17orf100	2.08E-13	2.08E-13	0.391596593	0.054179147	0.748250356	3.06E-09	0.508107933	FALSE	TRUE	FALSE			FBXW5	1.20E-33	1.20E-33	0.245085703	-0.124043106	-0.797496444	1.77E-29	0.508107933	FALSE	TRUE	FALSE
	DCLK1	1.83E-27	1.83E-27	0.286303337	0.053970218	0.748221906	2.69E-23	0.508107933	FALSE	TRUE	FALSE			NCOA5	1.23E-37	1.23E-37	0.220358637	-0.139534075	-0.797382646	1.82E-33	0.508107933	FALSE	TRUE	FALSE
	RBKS	5.97E-20	5.97E-20	0.340741144	0.069959476	0.748051209	8.78E-16	0.508107933	FALSE	TRUE	FALSE			SLC43A3	3.35E-36	3.35E-36	0.229073223	-0.133517552	-0.797240398	4.93E-32	0.508107933	FALSE	TRUE	FALSE
	COL4A6	8.13E-23	8.13E-23	0.319452167	0.070873543	0.748051209	1.20E-18	0.508107933	FALSE	TRUE	TRUE			LSM7	9.28E-48	9.28E-48	0.164558824	-0.118896659	-0.797240398	1.37E-43	0.508107933	FALSE	TRUE	FALSE
	ERCC6L2	3.36E-19	3.36E-19	0.34642339	0.063904766	0.74802276	4.95E-15	0.508107933	FALSE	TRUE	FALSE			FKBP11	3.16E-32	3.16E-32	0.254246311	-0.113700094	-0.79715505	4.65E-28	0.508107933	FALSE	TRUE	FALSE
	ULK2	5.72E-15	5.72E-15	0.379191771	0.055781543	0.74802276	8.43E-11	0.508107933	FALSE	TRUE	FALSE			TUBA1A	3.84E-34	3.84E-34	0.241931629	-0.108369751	-0.796756757	5.65E-30	0.508107933	FALSE	TRUE	FALSE
	GLCCI1	1.14E-40	1.14E-40	0.202576221	0.081615183	0.747937411	1.68E-36	0.508107933	FALSE	TRUE	FALSE			JARID2	1.58E-45	1.58E-45	0.175982805	-0.114837393	-0.796671408	2.33E-41	0.508107933	FALSE	TRUE	FALSE
	GRID2	7.18E-26	7.18E-26	0.297472734	0.085836734	0.747596017	1.06E-21	0.508107933	FALSE	TRUE	FALSE			RMND5B	7.93E-41	7.93E-41	0.20167044	-0.122545857	-0.796614509	1.17E-36	0.508107933	FALSE	TRUE	FALSE
	BMT2	2.55E-15	2.55E-15	0.376422558	0.056526021	0.747510669	3.75E-11	0.508107933	FALSE	TRUE	FALSE			GIPC1	1.98E-27	1.98E-27	0.286548846	-0.106428587	-0.796500711	2.92E-23	0.508107933	FALSE	TRUE	FALSE
	FBXW12	7.68E-19	7.68E-19	0.349153023	0.075933069	0.74720984	1.13E-14	0.508107933	FALSE	TRUE	FALSE			SNUPN	1.40E-18	1.40E-18	0.351144454	-0.093842444	-0.795561878	2.06E-14	0.508107933	FALSE	TRUE	FALSE
	INTS2	5.08E-22	5.08E-22	0.325303752	0.064032746	0.747197724	7.49E-18	0.508107933	FALSE	TRUE	FALSE			DNTTIP1	4.61E-26	4.61E-26	0.296112331	-0.107593167	-0.795049787	6.79E-22	0.508107933	FALSE	TRUE	FALSE
	VWA5A	1.46E-25	1.46E-25	0.299665011	0.071337644	0.747027027	2.16E-21	0.508107933	FALSE	TRUE	FALSE			GTF2H2	4.03E-22	4.03E-22	0.324558481	-0.105707525	-0.794679943	5.93E-18	0.508107933	FALSE	TRUE	FALSE
	TMEM260	8.11E-16	8.11E-16	0.372516434	0.051847117	0.74685633	1.19E-11	0.508107933	FALSE	TRUE	FALSE			MAF1	1.28E-29	1.28E-29	0.271548577	-0.097032851	-0.794594595	1.88E-25	0.508107933	FALSE	TRUE	FALSE
	MYLPF	1.47E-21	1.47E-21	0.328724095	0.073634653	0.746742532	2.17E-17	0.508107933	FALSE	TRUE	FALSE			RTCB	4.58E-31	4.58E-31	0.261881305	-0.09615308	-0.7943101	6.75E-27	0.508107933	FALSE	TRUE	FALSE
	PEAK1	1.61E-24	1.61E-24	0.307107371	0.067020095	0.746486486	2.38E-20	0.508107933	FALSE	TRUE	FALSE			EIF3J	1.67E-105	1.67E-105	0.016267932	-0.159073319	-0.794253201	2.45E-101	0.409423539	FALSE	TRUE	FALSE
	ANKRA2	3.37E-18	3.37E-18	0.354063008	0.056909863	0.746344239	4.97E-14	0.508107933	FALSE	TRUE	FALSE			CTSK	4.91E-33	4.91E-33	0.249007913	-0.138971754	-0.794167852	7.23E-29	0.508107933	FALSE	TRUE	FALSE
	CEBPZOS	1.60E-24	1.60E-24	0.307087442	0.0697778	0.746201991	2.36E-20	0.508107933	FALSE	TRUE	FALSE			CCDC12	2.88E-25	2.88E-25	0.301758984	-0.095766975	-0.794110953	4.25E-21	0.508107933	FALSE	TRUE	FALSE
	RAD21	7.23E-66	7.23E-66	0.089934901	0.143398376	0.745917496	1.06E-61	0.508107933	FALSE	TRUE	FALSE			JMJD4	3.09E-25	3.09E-25	0.301975082	-0.11585376	-0.794082504	4.55E-21	0.508107933	FALSE	TRUE	FALSE
	RIPOR2	1.10E-23	1.10E-23	0.313137593	0.057070531	0.745803698	1.63E-19	0.508107933	FALSE	TRUE	FALSE			MSMO1	5.64E-89	5.64E-89	0.035467076	-0.143302321	-0.793798009	8.30E-85	0.508107933	FALSE	TRUE	FALSE
	BICD1	4.29E-27	4.29E-27	0.288882483	0.076809243	0.7456899	6.32E-23	0.508107933	FALSE	TRUE	FALSE			VPS29	3.79E-32	3.79E-32	0.254763167	-0.096679467	-0.79371266	5.58E-28	0.508107933	FALSE	TRUE	FALSE
	C10orf88	1.08E-24	1.08E-24	0.305860873	0.062556154	0.745633001	1.59E-20	0.508107933	FALSE	TRUE	FALSE			BAMBI	4.46E-35	4.46E-35	0.236042995	-0.134183895	-0.793342817	6.56E-31	0.508107933	FALSE	TRUE	FALSE
	HMGB2	1.50E-113	1.50E-113	0.010747298	0.203623845	0.745376956	2.21E-109	0.297429438	FALSE	TRUE	FALSE			NTS	7.78E-117	7.78E-117	0.009013014	-0.212032084	-0.792802276	1.14E-112	0.259176974	FALSE	TRUE	FALSE
	ACSS3	3.15E-24	3.15E-24	0.309198301	0.062872175	0.74514936	4.64E-20	0.508107933	FALSE	TRUE	FALSE			PSMB3	2.56E-26	2.56E-26	0.294314847	-0.085409165	-0.792432432	3.77E-22	0.508107933	FALSE	TRUE	FALSE
	N4BP2L2	5.90E-19	5.90E-19	0.348281238	0.083410341	0.744978663	8.69E-15	0.508107933	FALSE	TRUE	FALSE			MPHOSPH6	1.43E-22	1.43E-22	0.321242134	-0.093407917	-0.792290185	2.10E-18	0.508107933	FALSE	TRUE	FALSE
	KIAA1191	6.35E-19	6.35E-19	0.348523224	0.066553798	0.744864865	9.35E-15	0.508107933	FALSE	TRUE	FALSE			TSPAN5	3.77E-41	3.77E-41	0.199838221	-0.127270562	-0.792176387	5.56E-37	0.508107933	FALSE	TRUE	FALSE
	VPS37D	1.23E-20	1.23E-20	0.335593966	0.067933817	0.744665718	1.81E-16	0.508107933	FALSE	TRUE	FALSE			ACTL8	2.22E-29	2.22E-29	0.273175084	-0.119929514	-0.791493599	3.28E-25	0.508107933	FALSE	TRUE	FALSE
	NOS1	4.16E-19	4.16E-19	0.347124195	0.067745775	0.744495021	6.12E-15	0.508107933	FALSE	TRUE	FALSE			SAC3D1	9.64E-47	9.64E-47	0.169700972	-0.129985525	-0.791379801	1.42E-42	0.508107933	FALSE	TRUE	FALSE
	ZNF141	3.38E-20	3.38E-20	0.338886513	0.060053289	0.744153627	4.98E-16	0.508107933	FALSE	TRUE	FALSE			S100A10	1.15E-26	1.15E-26	0.291878817	-0.106516871	-0.791180654	1.70E-22	0.508107933	FALSE	TRUE	FALSE
	USP51	1.26E-18	1.26E-18	0.350792981	0.058266161	0.744096728	1.86E-14	0.508107933	FALSE	TRUE	FALSE			MPP6	6.84E-65	6.84E-65	0.093169035	-0.126016334	-0.79083926	1.01E-60	0.508107933	FALSE	TRUE	FALSE
	LINC01896	3.12E-28	3.12E-28	0.281004797	0.068693771	0.743954481	4.60E-24	0.508107933	FALSE	TRUE	FALSE			THOP1	6.63E-27	6.63E-27	0.290199369	-0.106949528	-0.790583215	9.76E-23	0.508107933	FALSE	TRUE	FALSE
	TCTEX1D2	5.67E-22	5.67E-22	0.32565414	0.063381072	0.743926031	8.35E-18	0.508107933	FALSE	TRUE	FALSE			PSMB2	9.25E-32	9.25E-32	0.257299654	-0.098956564	-0.790497866	1.36E-27	0.508107933	FALSE	TRUE	FALSE
	ZNF185	2.26E-19	2.26E-19	0.345116551	0.072632891	0.743726885	3.33E-15	0.508107933	FALSE	TRUE	FALSE			EIF2B2	1.52E-20	1.52E-20	0.336272323	-0.105543582	-0.790128023	2.23E-16	0.508107933	FALSE	TRUE	FALSE
	DCTN2	6.52E-20	6.52E-20	0.341032464	0.087405662	0.743613087	9.60E-16	0.508107933	FALSE	TRUE	FALSE			GNL3	1.09E-94	1.09E-94	0.027385676	-0.14099381	-0.790071124	1.60E-90	0.508107933	FALSE	TRUE	FALSE
	KLHL3	9.61E-16	9.61E-16	0.373094657	0.049386495	0.743499289	1.41E-11	0.508107933	FALSE	TRUE	FALSE			PPARGC1B	1.82E-19	1.82E-19	0.344409696	-0.103050419	-0.790042674	2.69E-15	0.508107933	FALSE	TRUE	FALSE
	PIBF1	8.65E-17	8.65E-17	0.36493396	0.049605414	0.743470839	1.27E-12	0.508107933	FALSE	TRUE	FALSE			SMIM7	1.72E-22	1.72E-22	0.321840228	-0.085163948	-0.790042674	2.53E-18	0.508107933	FALSE	TRUE	FALSE
	YBX2	2.36E-17	2.36E-17	0.360561146	0.061814699	0.743271693	3.47E-13	0.508107933	FALSE	TRUE	FALSE			FAM104A	1.30E-28	1.30E-28	0.278398176	-0.108794657	-0.789473684	1.92E-24	0.508107933	FALSE	TRUE	FALSE
	NFIB	2.00E-25	2.00E-25	0.300622657	0.079977356	0.743157895	2.94E-21	0.508107933	FALSE	TRUE	FALSE			PKNOX1	6.95E-29	6.95E-29	0.276535308	-0.116280549	-0.788933144	1.02E-24	0.508107933	FALSE	TRUE	FALSE
	ACADS	1.47E-21	1.47E-21	0.328722147	0.066434894	0.743157895	2.17E-17	0.508107933	FALSE	TRUE	FALSE			LSG1	1.04E-38	1.04E-38	0.21395762	-0.1192133	-0.788648649	1.53E-34	0.508107933	FALSE	TRUE	FALSE
	KIFC2	4.07E-12	4.07E-12	0.4019853	0.046890946	0.742731152	5.99E-08	0.508107933	FALSE	TRUE	FALSE			TAF11	1.15E-25	1.15E-25	0.298929984	-0.094078194	-0.788449502	1.70E-21	0.508107933	FALSE	TRUE	FALSE
	FAXDC2	7.54E-33	7.54E-33	0.250209023	0.08444946	0.742475107	1.11E-28	0.508107933	FALSE	TRUE	FALSE			ARFIP2	1.05E-24	1.05E-24	0.305760676	-0.108971608	-0.788392603	1.54E-20	0.508107933	FALSE	TRUE	FALSE
	JUND	1.01E-33	1.01E-33	0.244612221	0.101041973	0.742247511	1.49E-29	0.508107933	FALSE	TRUE	FALSE			LEPROTL1	4.91E-22	4.91E-22	0.325192167	-0.091340095	-0.788335704	7.23E-18	0.508107933	FALSE	TRUE	FALSE
	DDX6	4.36E-34	4.36E-34	0.242280439	0.107748388	0.741906117	6.42E-30	0.508107933	FALSE	TRUE	FALSE			STK40	2.57E-25	2.57E-25	0.301397619	-0.116664709	-0.788250356	3.78E-21	0.508107933	FALSE	TRUE	FALSE
	CAPG	4.98E-23	4.98E-23	0.317897693	0.073173575	0.741593172	7.34E-19	0.508107933	FALSE	TRUE	FALSE			UBE2J2	1.45E-28	1.45E-28	0.278719011	-0.103685899	-0.788193457	2.14E-24	0.508107933	FALSE	TRUE	FALSE
	ANKRD11	9.57E-51	9.57E-51	0.150048022	0.140431007	0.741593172	1.41E-46	0.508107933	FALSE	TRUE	FALSE			OR2A1-AS1	1.98E-33	1.98E-33	0.246472341	-0.131876232	-0.788051209	2.91E-29	0.508107933	FALSE	TRUE	FALSE
	TPD52	3.52E-19	3.52E-19	0.346578323	0.060897808	0.741479374	5.19E-15	0.508107933	FALSE	TRUE	FALSE			YARS2	3.85E-22	3.85E-22	0.324416737	-0.099661883	-0.787766714	5.67E-18	0.508107933	FALSE	TRUE	FALSE
	IGDCC4	1.19E-17	1.19E-17	0.358258681	0.069672807	0.741422475	1.75E-13	0.508107933	FALSE	TRUE	FALSE			VDAC2	6.54E-32	6.54E-32	0.256312672	-0.106587039	-0.787652916	9.63E-28	0.508107933	FALSE	TRUE	FALSE
	LEPR	1.06E-16	1.06E-16	0.365621789	0.07182512	0.741365576	1.56E-12	0.508107933	FALSE	TRUE	FALSE			SDC1	5.58E-36	5.58E-36	0.23043971	-0.127494388	-0.787567568	8.22E-32	0.508107933	FALSE	TRUE	TRUE
	LOXL2	1.75E-19	1.75E-19	0.344269401	0.052454029	0.741365576	2.57E-15	0.508107933	FALSE	TRUE	FALSE			CHAC2	3.02E-47	3.02E-47	0.167136263	-0.141253608	-0.787311522	4.44E-43	0.508107933	FALSE	TRUE	FALSE
	FOXD1	2.66E-10	2.66E-10	0.416798138	0.05971197	0.741321828	3.91E-06	0.508107933	FALSE	TRUE	FALSE			ACAA1	7.14E-22	7.14E-22	0.326394288	-0.109066547	-0.78688478	1.05E-17	0.508107933	FALSE	TRUE	FALSE
	PHYKPL	9.27E-26	9.27E-26	0.298258784	0.067149871	0.741223329	1.37E-21	0.508107933	FALSE	TRUE	FALSE			PGM2L1	8.81E-36	8.81E-36	0.231662625	-0.128253521	-0.786657183	1.30E-31	0.508107933	FALSE	TRUE	FALSE
	ENOSF1	9.70E-20	9.70E-20	0.34233508	0.064682441	0.741223329	1.43E-15	0.508107933	FALSE	TRUE	FALSE			TPRKB	3.16E-33	3.16E-33	0.247776667	-0.097819518	-0.786600284	4.65E-29	0.508107933	FALSE	TRUE	FALSE
	LINC00685	1.75E-24	1.75E-24	0.307352386	0.065910813	0.74113798	2.57E-20	0.508107933	FALSE	TRUE	FALSE			TELO2	4.58E-26	4.58E-26	0.296090636	-0.112618109	-0.786600284	6.74E-22	0.508107933	FALSE	TRUE	FALSE
	TBL1X	8.09E-16	8.09E-16	0.372509826	0.053225481	0.740853485	1.19E-11	0.508107933	FALSE	TRUE	FALSE			WDR5	5.12E-34	5.12E-34	0.242723421	-0.115933277	-0.786315789	7.53E-30	0.508107933	FALSE	TRUE	FALSE
	ARFGEF3	1.48E-23	1.48E-23	0.314059194	0.056095747	0.740825036	2.18E-19	0.508107933	FALSE	TRUE	FALSE			OAT	2.18E-27	2.18E-27	0.286836314	-0.11398764	-0.78628734	3.21E-23	0.508107933	FALSE	TRUE	FALSE
	ZSCAN18	2.95E-40	2.95E-40	0.204940997	0.084626274	0.740739687	4.35E-36	0.508107933	FALSE	TRUE	FALSE			MRPS18A	7.55E-21	7.55E-21	0.334006876	-0.083050532	-0.785832148	1.11E-16	0.508107933	FALSE	TRUE	FALSE
	DEGS1	2.41E-34	2.41E-34	0.240646845	0.075641822	0.740455192	3.54E-30	0.508107933	FALSE	TRUE	FALSE			HPDL	1.22E-32	1.22E-32	0.251569494	-0.131593521	-0.7856899	1.80E-28	0.508107933	FALSE	TRUE	FALSE
	PPL	1.33E-15	1.33E-15	0.37421155	0.05368312	0.740426743	1.96E-11	0.508107933	FALSE	TRUE	FALSE			NSDHL	1.79E-51	1.79E-51	0.146639306	-0.148984735	-0.785576102	2.63E-47	0.508107933	FALSE	TRUE	FALSE
	PAFAH1B1	1.05E-21	1.05E-21	0.327645862	0.094303482	0.740341394	1.55E-17	0.508107933	FALSE	TRUE	FALSE			SLC22A23	1.37E-30	1.37E-30	0.265047411	-0.123394269	-0.785519203	2.02E-26	0.508107933	FALSE	TRUE	FALSE
	LHX1	3.03E-84	3.03E-84	0.043553668	0.123180216	0.740334007	4.46E-80	0.508107933	FALSE	TRUE	FALSE			SFT2D1	2.11E-23	2.11E-23	0.315179698	-0.094850526	-0.785433855	3.11E-19	0.508107933	FALSE	TRUE	FALSE
	PGGHG	1.80E-15	1.80E-15	0.375227192	0.046270939	0.740142248	2.64E-11	0.508107933	FALSE	TRUE	FALSE			NDUFB7	1.31E-30	1.31E-30	0.264915862	-0.093402416	-0.785206259	1.93E-26	0.508107933	FALSE	TRUE	FALSE
	ARHGEF11	2.11E-12	2.11E-12	0.39967659	0.034952021	0.74	3.10E-08	0.508107933	FALSE	TRUE	FALSE			MMP9	6.35E-32	6.35E-32	0.256227784	-0.129437668	-0.784751067	9.35E-28	0.508107933	FALSE	TRUE	TRUE
	GALNT11	3.04E-18	3.04E-18	0.353716446	0.053025934	0.74	4.48E-14	0.508107933	FALSE	TRUE	FALSE			SMIM4	2.48E-17	2.48E-17	0.360732894	-0.080745558	-0.784637269	3.65E-13	0.508107933	FALSE	TRUE	FALSE
	LINC00847	2.24E-13	2.24E-13	0.391854025	0.06298881	0.739829303	3.30E-09	0.508107933	FALSE	TRUE	FALSE			NMT1	1.56E-31	1.56E-31	0.258787019	-0.098552688	-0.784039829	2.29E-27	0.508107933	FALSE	TRUE	FALSE
	NUDT7	1.71E-20	1.71E-20	0.336671284	0.059953941	0.739800853	2.52E-16	0.508107933	FALSE	TRUE	FALSE			STEAP3	1.74E-29	1.74E-29	0.272455012	-0.128254892	-0.783897582	2.56E-25	0.508107933	FALSE	TRUE	FALSE
	NKAIN4	4.42E-26	4.42E-26	0.295982623	0.070390793	0.739630156	6.50E-22	0.508107933	FALSE	TRUE	FALSE			RNF126	4.52E-25	4.52E-25	0.303149389	-0.102032241	-0.783897582	6.65E-21	0.508107933	FALSE	TRUE	FALSE
	KCTD1	2.57E-16	2.57E-16	0.36862002	0.055426061	0.739374111	3.79E-12	0.508107933	FALSE	TRUE	FALSE			COX20	6.45E-25	6.45E-25	0.304252129	-0.091764015	-0.783243243	9.49E-21	0.508107933	FALSE	TRUE	FALSE
	PRRT3	9.22E-19	9.22E-19	0.349754952	0.059233082	0.739317212	1.36E-14	0.508107933	FALSE	TRUE	FALSE			DSEL	2.94E-69	2.94E-69	0.079355207	-0.167835314	-0.7828734	4.33E-65	0.508107933	FALSE	TRUE	FALSE
	APBB1	6.28E-15	6.28E-15	0.379511278	0.04829986	0.739089616	9.25E-11	0.508107933	FALSE	TRUE	FALSE			GNPDA1	3.36E-41	3.36E-41	0.199554838	-0.108266815	-0.782617354	4.95E-37	0.508107933	FALSE	TRUE	FALSE
	NIN	1.43E-29	1.43E-29	0.271874294	0.067492348	0.739061166	2.10E-25	0.508107933	FALSE	TRUE	FALSE			MRPS25	2.32E-25	2.32E-25	0.30109175	-0.092349321	-0.782389758	3.42E-21	0.508107933	FALSE	TRUE	FALSE
	RAB40B	7.91E-17	7.91E-17	0.364633714	0.062966968	0.738918919	1.16E-12	0.508107933	FALSE	TRUE	FALSE			CENPM	2.16E-38	2.16E-38	0.215841736	-0.108555403	-0.782247511	3.19E-34	0.508107933	FALSE	TRUE	FALSE
	SLC36A4	3.46E-18	3.46E-18	0.354149565	0.062482285	0.73886202	5.10E-14	0.508107933	FALSE	TRUE	FALSE			UTP20	4.10E-61	4.10E-61	0.106494825	-0.134191558	-0.782219061	6.03E-57	0.508107933	FALSE	TRUE	FALSE
	EFNB2	8.12E-44	8.12E-44	0.185075744	0.07591388	0.738748222	1.20E-39	0.508107933	FALSE	TRUE	FALSE			UBALD1	5.13E-19	5.13E-19	0.347815185	-0.106098945	-0.782076814	7.55E-15	0.508107933	FALSE	TRUE	FALSE
	PRICKLE1	3.47E-60	3.47E-60	0.109967879	0.104569839	0.738605974	5.10E-56	0.508107933	FALSE	TRUE	FALSE			UTP18	1.54E-25	1.54E-25	0.299824552	-0.087297422	-0.781849218	2.27E-21	0.508107933	FALSE	TRUE	FALSE
	FGFR3	1.20E-27	1.20E-27	0.285027173	0.090387604	0.738577525	1.76E-23	0.508107933	FALSE	TRUE	FALSE			HAX1	3.43E-24	3.43E-24	0.309462978	-0.094272471	-0.781593172	5.05E-20	0.508107933	FALSE	TRUE	FALSE
	NAP1L5	1.26E-19	1.26E-19	0.343194801	0.061796942	0.738520626	1.86E-15	0.508107933	FALSE	TRUE	FALSE			PALD1	5.75E-41	5.75E-41	0.200877507	-0.136205226	-0.781564723	8.47E-37	0.508107933	FALSE	TRUE	FALSE
	YES1	3.01E-34	3.01E-34	0.24125758	0.095531945	0.738349929	4.42E-30	0.508107933	FALSE	TRUE	FALSE			TSKU	4.92E-21	4.92E-21	0.332614258	-0.111582198	-0.781450925	7.24E-17	0.508107933	FALSE	TRUE	FALSE
	MAP3K2	1.24E-17	1.24E-17	0.35839651	0.053825233	0.738179232	1.82E-13	0.508107933	FALSE	TRUE	FALSE			CDC34	6.59E-24	6.59E-24	0.31151235	-0.090470503	-0.781308677	9.70E-20	0.508107933	FALSE	TRUE	FALSE
	SMC5	5.13E-36	5.13E-36	0.230214688	0.086061758	0.738179232	7.56E-32	0.508107933	FALSE	TRUE	FALSE			SLC25A19	8.82E-26	8.82E-26	0.298102824	-0.119030842	-0.781109531	1.30E-21	0.508107933	FALSE	TRUE	FALSE
	EPOR	2.65E-14	2.65E-14	0.384458633	0.050616777	0.737951636	3.90E-10	0.508107933	FALSE	TRUE	FALSE			ATF7IP2	1.83E-22	1.83E-22	0.322035288	-0.111673292	-0.780910384	2.69E-18	0.508107933	FALSE	TRUE	FALSE
	ERCC6	5.66E-15	5.66E-15	0.379153527	0.053038651	0.737837838	8.33E-11	0.508107933	FALSE	TRUE	FALSE			INO80	5.51E-25	5.51E-25	0.30376455	-0.107518785	-0.780796586	8.11E-21	0.508107933	FALSE	TRUE	FALSE
	AL158212.2	5.76E-14	5.76E-14	0.387141991	0.051827523	0.737780939	8.48E-10	0.508107933	FALSE	TRUE	FALSE			TUBG1	4.17E-30	4.17E-30	0.268273	-0.099597794	-0.780654339	6.14E-26	0.508107933	FALSE	TRUE	FALSE
	EFEMP2	1.39E-14	1.39E-14	0.382241723	0.05868839	0.737752489	2.05E-10	0.508107933	FALSE	TRUE	FALSE			PSMB4	1.15E-20	1.15E-20	0.335376486	-0.077807287	-0.780483642	1.70E-16	0.508107933	FALSE	TRUE	FALSE
	SRR	4.30E-17	4.30E-17	0.362580462	0.064881993	0.737752489	6.33E-13	0.508107933	FALSE	TRUE	FALSE			PRDX3	3.19E-30	3.19E-30	0.267489939	-0.090489012	-0.780341394	4.69E-26	0.508107933	FALSE	TRUE	FALSE
	GABRA2	1.26E-15	1.26E-15	0.374021258	0.065469373	0.737686734	1.86E-11	0.508107933	FALSE	TRUE	FALSE			PSMB6	1.02E-31	1.02E-31	0.257577276	-0.098064782	-0.779857752	1.50E-27	0.508107933	FALSE	TRUE	FALSE
	CLPSL2	7.08E-16	7.08E-16	0.37205775	0.060394488	0.737553343	1.04E-11	0.508107933	FALSE	TRUE	FALSE			RPIA	6.25E-30	6.25E-30	0.269455168	-0.114955494	-0.779829303	9.21E-26	0.508107933	FALSE	TRUE	FALSE
	C19orf81	1.29E-21	1.29E-21	0.328292674	0.061975748	0.737354196	1.90E-17	0.508107933	FALSE	TRUE	FALSE			PPIL1	9.56E-61	9.56E-61	0.107863594	-0.129289022	-0.779829303	1.41E-56	0.508107933	FALSE	TRUE	FALSE
	CASC3	3.89E-17	3.89E-17	0.362245279	0.074681402	0.737211949	5.73E-13	0.508107933	FALSE	TRUE	FALSE			EXOSC1	5.55E-21	5.55E-21	0.333008102	-0.089098022	-0.779829303	8.17E-17	0.508107933	FALSE	TRUE	FALSE
	ZNF470	7.89E-15	7.89E-15	0.380294378	0.050479117	0.737069701	1.16E-10	0.508107933	FALSE	TRUE	FALSE			RALA	1.14E-42	1.14E-42	0.191339264	-0.110145619	-0.779715505	1.68E-38	0.508107933	FALSE	TRUE	FALSE
	ATXN7L3B	1.31E-20	1.31E-20	0.335806831	0.091253895	0.736927454	1.94E-16	0.508107933	FALSE	TRUE	FALSE			SEH1L	1.17E-29	1.17E-29	0.271282322	-0.114855261	-0.779544808	1.72E-25	0.508107933	FALSE	TRUE	FALSE
	DSTYK	8.24E-29	8.24E-29	0.277041507	0.066644722	0.736728307	1.21E-24	0.508107933	FALSE	TRUE	FALSE			ERAL1	5.14E-24	5.14E-24	0.310734234	-0.105336057	-0.779487909	7.57E-20	0.508107933	FALSE	TRUE	FALSE
	CHP1	6.77E-12	6.77E-12	0.403778456	0.04797482	0.73658606	9.96E-08	0.508107933	FALSE	TRUE	FALSE			FAM32A	7.98E-18	7.98E-18	0.356936254	-0.076519177	-0.778719772	1.18E-13	0.508107933	FALSE	TRUE	FALSE
	WASHC3	1.16E-22	1.16E-22	0.320570757	0.068206312	0.736472262	1.70E-18	0.508107933	FALSE	TRUE	FALSE			STON2	1.77E-38	1.77E-38	0.215319022	-0.140822656	-0.778605974	2.60E-34	0.508107933	FALSE	TRUE	FALSE
	SLC35E2A	5.56E-17	5.56E-17	0.36344469	0.061301042	0.736386913	8.18E-13	0.508107933	FALSE	TRUE	FALSE			ZCCHC10	1.73E-18	1.73E-18	0.351839548	-0.095470852	-0.778406828	2.54E-14	0.508107933	FALSE	TRUE	FALSE
	AL121601.1	1.23E-19	1.23E-19	0.34312631	0.073672795	0.736358464	1.82E-15	0.508107933	FALSE	TRUE	FALSE			METTL26	2.70E-28	2.70E-28	0.280571476	-0.091192017	-0.778406828	3.98E-24	0.508107933	FALSE	TRUE	FALSE
	KIAA0319L	9.46E-22	9.46E-22	0.327295732	0.0716086	0.736244666	1.39E-17	0.508107933	FALSE	TRUE	FALSE			RAD1	2.31E-40	2.31E-40	0.204329148	-0.120877342	-0.77826458	3.40E-36	0.508107933	FALSE	TRUE	FALSE
	NSUN7	4.30E-20	4.30E-20	0.339668325	0.058175326	0.736244666	6.33E-16	0.508107933	FALSE	TRUE	FALSE			FADD	1.55E-48	1.55E-48	0.160695889	-0.138830048	-0.778065434	2.28E-44	0.508107933	FALSE	TRUE	FALSE
	STK17B	1.02E-21	1.02E-21	0.32753949	0.062984329	0.736130868	1.50E-17	0.508107933	FALSE	TRUE	FALSE			PEF1	4.89E-25	4.89E-25	0.303391789	-0.105249019	-0.77772404	7.19E-21	0.508107933	FALSE	TRUE	FALSE
	LANCL1	4.94E-22	4.94E-22	0.325210624	0.062795882	0.735732575	7.27E-18	0.508107933	FALSE	TRUE	FALSE			LARP6	1.44E-25	1.44E-25	0.299624373	-0.12126032	-0.777638691	2.13E-21	0.508107933	FALSE	TRUE	FALSE
	SEPSECS	1.01E-13	1.01E-13	0.389071809	0.053587146	0.735590327	1.48E-09	0.508107933	FALSE	TRUE	FALSE			H3F3B	4.40E-45	4.40E-45	0.17831537	-0.106096805	-0.777524893	6.47E-41	0.508107933	FALSE	TRUE	FALSE
	TET2	1.35E-25	1.35E-25	0.299407433	0.072628551	0.735192034	1.98E-21	0.508107933	FALSE	TRUE	FALSE			ZNF706	7.64E-27	7.64E-27	0.290630871	-0.085216498	-0.777098151	1.13E-22	0.508107933	FALSE	TRUE	FALSE
	AC004982.2	6.95E-17	6.95E-17	0.364197721	0.062703614	0.735021337	1.02E-12	0.508107933	FALSE	TRUE	FALSE			DDX1	5.85E-50	5.85E-50	0.153782213	-0.117596637	-0.777041252	8.62E-46	0.508107933	FALSE	TRUE	FALSE
	CBFA2T2	2.76E-17	2.76E-17	0.361087378	0.053456572	0.734935989	4.06E-13	0.508107933	FALSE	TRUE	FALSE			SORD	3.49E-44	3.49E-44	0.183102041	-0.115744949	-0.776955903	5.14E-40	0.508107933	FALSE	TRUE	FALSE
	SYN3	2.38E-60	2.38E-60	0.109348903	0.112162791	0.734907539	3.50E-56	0.508107933	FALSE	TRUE	FALSE			CD81	2.64E-26	2.64E-26	0.294403654	-0.090848552	-0.776813656	3.88E-22	0.508107933	FALSE	TRUE	FALSE
	MB	9.65E-31	9.65E-31	0.264025536	0.086699816	0.734786196	1.42E-26	0.508107933	FALSE	TRUE	FALSE			RABGGTB	5.52E-24	5.52E-24	0.310958519	-0.095914992	-0.776301565	8.13E-20	0.508107933	FALSE	TRUE	FALSE
	LONP2	2.60E-17	2.60E-17	0.360892902	0.056214838	0.734765292	3.83E-13	0.508107933	FALSE	TRUE	FALSE			KLF16	4.52E-21	4.52E-21	0.33234413	-0.114522505	-0.776159317	6.66E-17	0.508107933	FALSE	TRUE	FALSE
	WDR41	1.10E-18	1.10E-18	0.350347832	0.056234724	0.734594595	1.62E-14	0.508107933	FALSE	TRUE	FALSE			INHBE	3.86E-18	3.86E-18	0.354508174	-0.094835737	-0.776150613	5.68E-14	0.508107933	FALSE	TRUE	FALSE
	ZNF449	1.49E-15	1.49E-15	0.374588956	0.056987917	0.734537696	2.19E-11	0.508107933	FALSE	TRUE	FALSE			NSUN2	7.92E-44	7.92E-44	0.185018283	-0.126169629	-0.77598862	1.17E-39	0.508107933	FALSE	TRUE	FALSE
	PAQR6	6.61E-11	6.61E-11	0.411841648	0.046434614	0.734423898	9.73E-07	0.508107933	FALSE	TRUE	FALSE			CHCHD10	1.89E-24	1.89E-24	0.307608182	-0.082569016	-0.775960171	2.79E-20	0.508107933	FALSE	TRUE	FALSE
	SMAD4	1.51E-15	1.51E-15	0.374626901	0.058321042	0.734366999	2.22E-11	0.508107933	FALSE	TRUE	FALSE			HAUS8	3.73E-23	3.73E-23	0.316983661	-0.111980658	-0.775817923	5.50E-19	0.508107933	FALSE	TRUE	FALSE
	PHLDA3	1.72E-18	1.72E-18	0.351824674	0.050844423	0.734338549	2.53E-14	0.508107933	FALSE	TRUE	FALSE			INF2	1.55E-22	1.55E-22	0.321500991	-0.107998559	-0.77541963	2.28E-18	0.508107933	FALSE	TRUE	FALSE
	SRCIN1	8.13E-15	8.13E-15	0.380397654	0.06873423	0.734322201	1.20E-10	0.508107933	FALSE	TRUE	FALSE			SF3A1	9.94E-42	9.94E-42	0.196571882	-0.110985234	-0.775049787	1.46E-37	0.508107933	FALSE	TRUE	FALSE
	KIAA0355	3.80E-17	3.80E-17	0.362163893	0.055029483	0.734110953	5.59E-13	0.508107933	FALSE	TRUE	FALSE			DNAJA3	3.18E-21	3.18E-21	0.331207582	-0.105580402	-0.774480797	4.69E-17	0.508107933	FALSE	TRUE	FALSE
	TBCD	2.39E-29	2.39E-29	0.273391122	0.082296591	0.734054054	3.52E-25	0.508107933	FALSE	TRUE	FALSE			MEST	4.58E-14	4.58E-14	0.386347675	-0.079898836	-0.774423898	6.74E-10	0.508107933	FALSE	TRUE	FALSE
	CREB3L1	8.45E-21	8.45E-21	0.334372026	0.057843811	0.733997155	1.24E-16	0.508107933	FALSE	TRUE	FALSE			RBCK1	1.01E-27	1.01E-27	0.284518432	-0.109774059	-0.774423898	1.49E-23	0.508107933	FALSE	TRUE	FALSE
	RNF170	3.47E-17	3.47E-17	0.361861234	0.052792818	0.733627312	5.11E-13	0.508107933	FALSE	TRUE	FALSE			MAIP1	4.88E-23	4.88E-23	0.317828837	-0.105499547	-0.774224751	7.18E-19	0.508107933	FALSE	TRUE	FALSE
	NNT	6.10E-16	6.10E-16	0.371548826	0.052231785	0.733428165	8.98E-12	0.508107933	FALSE	TRUE	FALSE			FAM83F	7.97E-25	7.97E-25	0.30491072	-0.123762498	-0.774110953	1.17E-20	0.508107933	FALSE	TRUE	FALSE
	DENND5B	4.05E-21	4.05E-21	0.331990256	0.048851803	0.73314367	5.97E-17	0.508107933	FALSE	TRUE	FALSE			PGPEP1	3.42E-21	3.42E-21	0.331438968	-0.107140519	-0.774054054	5.03E-17	0.508107933	FALSE	TRUE	FALSE
	SRGAP3	1.56E-20	1.56E-20	0.336370072	0.05953792	0.732972973	2.30E-16	0.508107933	FALSE	TRUE	FALSE			S100A6	1.65E-27	1.65E-27	0.286002661	-0.111226431	-0.773940256	2.44E-23	0.508107933	FALSE	TRUE	FALSE
	MPDZ	2.37E-24	2.37E-24	0.308314225	0.065618346	0.732830725	3.50E-20	0.508107933	FALSE	TRUE	FALSE			AGPAT5	1.79E-17	1.79E-17	0.359646678	-0.079043311	-0.773513514	2.64E-13	0.508107933	FALSE	TRUE	FALSE
	NEK9	1.45E-18	1.45E-18	0.351264843	0.057419992	0.732773826	2.14E-14	0.508107933	FALSE	TRUE	FALSE			MRPS18B	1.84E-35	1.84E-35	0.233648026	-0.108391371	-0.773172119	2.71E-31	0.508107933	FALSE	TRUE	FALSE
	PGAM1	1.71E-25	1.71E-25	0.300149078	0.099917156	0.732716927	2.52E-21	0.508107933	FALSE	TRUE	FALSE			SRRT	1.07E-109	1.07E-109	0.013144883	-0.159558169	-0.772802276	1.57E-105	0.347454423	FALSE	TRUE	FALSE
	AKAP10	1.48E-17	1.48E-17	0.358998104	0.054141055	0.732347084	2.18E-13	0.508107933	FALSE	TRUE	FALSE			NGDN	2.39E-27	2.39E-27	0.287107575	-0.10987137	-0.772603129	3.51E-23	0.508107933	FALSE	TRUE	FALSE
	NSD2	1.60E-69	1.60E-69	0.078571761	0.124331191	0.732176387	2.35E-65	0.508107933	FALSE	TRUE	FALSE			RNF25	5.10E-19	5.10E-19	0.347794922	-0.104447677	-0.772517781	7.50E-15	0.508107933	FALSE	TRUE	FALSE
	EVI5	2.00E-12	2.00E-12	0.399487009	0.039392726	0.731891892	2.94E-08	0.508107933	FALSE	TRUE	FALSE			RNF187	8.38E-23	8.38E-23	0.319546925	-0.094877703	-0.772403983	1.23E-18	0.508107933	FALSE	TRUE	FALSE
	COPA	4.01E-11	4.01E-11	0.410068795	0.058399512	0.731806543	5.91E-07	0.508107933	FALSE	TRUE	FALSE			UROD	8.06E-25	8.06E-25	0.304944224	-0.098230045	-0.772261735	1.19E-20	0.508107933	FALSE	TRUE	FALSE
	OCLN	7.31E-13	7.31E-13	0.395972134	0.04894741	0.731778094	1.08E-08	0.508107933	FALSE	TRUE	FALSE			TMEM165	1.17E-42	1.17E-42	0.191405014	-0.11176484	-0.772062589	1.72E-38	0.508107933	FALSE	TRUE	FALSE
	TRAPPC1	2.64E-24	2.64E-24	0.308642507	0.094894977	0.731778094	3.88E-20	0.508107933	FALSE	TRUE	FALSE			AL117378.1	2.35E-39	2.35E-39	0.210166761	-0.151947887	-0.771891892	3.46E-35	0.508107933	FALSE	TRUE	FALSE
	DERA	5.09E-23	5.09E-23	0.317968102	0.065687881	0.731522048	7.50E-19	0.508107933	FALSE	TRUE	FALSE			MPC1	3.67E-31	3.67E-31	0.261240928	-0.124312019	-0.771692745	5.40E-27	0.508107933	FALSE	TRUE	FALSE
	SHISA3	4.31E-45	4.31E-45	0.178267187	0.095428051	0.731266003	6.34E-41	0.508107933	FALSE	TRUE	FALSE			RCC1	1.48E-35	1.48E-35	0.233061639	-0.104392577	-0.771322902	2.18E-31	0.508107933	FALSE	TRUE	FALSE
	IPP	1.35E-14	1.35E-14	0.382139054	0.05414456	0.731237553	1.99E-10	0.508107933	FALSE	TRUE	FALSE			EIF4E2	3.69E-22	3.69E-22	0.324277725	-0.083983774	-0.771266003	5.43E-18	0.508107933	FALSE	TRUE	FALSE
	PPP1R13L	8.02E-21	8.02E-21	0.334201228	0.064855761	0.730753912	1.18E-16	0.508107933	FALSE	TRUE	FALSE			ARL16	4.76E-21	4.76E-21	0.332509237	-0.08119869	-0.770753912	7.01E-17	0.508107933	FALSE	TRUE	FALSE
	SENP7	3.16E-21	3.16E-21	0.331182434	0.058697735	0.730697013	4.65E-17	0.508107933	FALSE	TRUE	FALSE			ARID3B	2.67E-39	2.67E-39	0.210486212	-0.11302464	-0.770526316	3.93E-35	0.508107933	FALSE	TRUE	FALSE
	COL9A1	1.34E-25	1.34E-25	0.29940077	0.064393995	0.730583215	1.98E-21	0.508107933	FALSE	TRUE	TRUE			TRIM27	9.59E-28	9.59E-28	0.284362308	-0.100609685	-0.77029872	1.41E-23	0.508107933	FALSE	TRUE	FALSE
	RALBP1	4.98E-34	4.98E-34	0.242649513	0.109283896	0.730412518	7.33E-30	0.508107933	FALSE	TRUE	FALSE			MYD88	2.82E-20	2.82E-20	0.338290314	-0.11164196	-0.770156472	4.15E-16	0.508107933	FALSE	TRUE	FALSE
	NPHP3	3.23E-18	3.23E-18	0.353913652	0.059023054	0.730327169	4.75E-14	0.508107933	FALSE	TRUE	FALSE			MRPL2	1.72E-23	1.72E-23	0.314539295	-0.092571378	-0.769615932	2.54E-19	0.508107933	FALSE	TRUE	FALSE
	FAM172A	2.58E-19	2.58E-19	0.345543739	0.059021985	0.730327169	3.79E-15	0.508107933	FALSE	TRUE	FALSE			TMEM8A	7.18E-24	7.18E-24	0.311779951	-0.103485824	-0.769274538	1.06E-19	0.508107933	FALSE	TRUE	FALSE
	ZNF704	4.98E-23	4.98E-23	0.31789689	0.072048713	0.730327169	7.33E-19	0.508107933	FALSE	TRUE	FALSE			SFN	7.27E-26	7.27E-26	0.297508921	-0.118592621	-0.768876245	1.07E-21	0.508107933	FALSE	TRUE	FALSE
	CYP4V2	1.16E-21	1.16E-21	0.327949288	0.064424524	0.730241821	1.71E-17	0.508107933	FALSE	TRUE	FALSE			FAM120AOS	1.77E-23	1.77E-23	0.314618017	-0.094752048	-0.768620199	2.60E-19	0.508107933	FALSE	TRUE	FALSE
	MISP3	1.73E-11	1.73E-11	0.407093576	0.053039831	0.730114556	2.55E-07	0.508107933	FALSE	TRUE	FALSE			PNRC2	2.28E-40	2.28E-40	0.20428962	-0.103000847	-0.76802276	3.35E-36	0.508107933	FALSE	TRUE	FALSE
	HSDL2	1.51E-08	1.51E-08	0.431358038	0.030404362	0.730099573	0.000221966	0.508107933	FALSE	TRUE	FALSE			KRI1	8.38E-36	8.38E-36	0.231529749	-0.116353182	-0.767738265	1.23E-31	0.508107933	FALSE	TRUE	FALSE
	JMY	1.66E-15	1.66E-15	0.374951189	0.045992063	0.729957326	2.44E-11	0.508107933	FALSE	TRUE	FALSE			NDUFC2	4.37E-40	4.37E-40	0.205923438	-0.110254219	-0.767709815	6.44E-36	0.508107933	FALSE	TRUE	FALSE
	TDRP	2.56E-28	2.56E-28	0.280406366	0.069702238	0.729615932	3.76E-24	0.508107933	FALSE	TRUE	FALSE			CHCHD4	9.60E-36	9.60E-36	0.231893867	-0.126752741	-0.767567568	1.41E-31	0.508107933	FALSE	TRUE	FALSE
	ANG	1.19E-13	1.19E-13	0.389663231	0.053853482	0.729473684	1.76E-09	0.508107933	FALSE	TRUE	FALSE			DDX24	9.72E-39	9.72E-39	0.213784635	-0.103332807	-0.76742532	1.43E-34	0.508107933	FALSE	TRUE	FALSE
	LRRC2	6.71E-22	6.71E-22	0.326195158	0.06494476	0.729416785	9.88E-18	0.508107933	FALSE	TRUE	FALSE			HMGCR	2.40E-131	2.40E-131	0.003953738	-0.175227562	-0.767311522	3.54E-127	0.135499526	FALSE	TRUE	FALSE
	CCNI	8.41E-29	8.41E-29	0.277101988	0.096981213	0.729189189	1.24E-24	0.508107933	FALSE	TRUE	FALSE			MYO1B	1.67E-32	1.67E-32	0.252438264	-0.11202428	-0.767169275	2.45E-28	0.508107933	FALSE	TRUE	FALSE
	FAM71E1	1.97E-22	1.97E-22	0.322265654	0.062101067	0.728990043	2.90E-18	0.508107933	FALSE	TRUE	FALSE			BLCAP	3.86E-24	3.86E-24	0.309838207	-0.111385255	-0.767027027	5.69E-20	0.508107933	FALSE	TRUE	FALSE
	GPR162	3.98E-15	3.98E-15	0.377944687	0.052152159	0.728961593	5.86E-11	0.508107933	FALSE	TRUE	FALSE			TEAD2	1.72E-34	1.72E-34	0.239725551	-0.104785693	-0.767027027	2.53E-30	0.508107933	FALSE	TRUE	FALSE
	PDE6B	1.23E-17	1.23E-17	0.358391924	0.059215125	0.728876245	1.82E-13	0.508107933	FALSE	TRUE	FALSE			WDR34	7.75E-33	7.75E-33	0.250287857	-0.117151613	-0.766998578	1.14E-28	0.508107933	FALSE	TRUE	FALSE
	TNFRSF10B	5.87E-18	5.87E-18	0.355908944	0.052001622	0.728819346	8.64E-14	0.508107933	FALSE	TRUE	FALSE			DMKN	6.29E-17	6.29E-17	0.36385974	-0.068316602	-0.766458037	9.26E-13	0.508107933	FALSE	TRUE	FALSE
	MAN2A1	4.16E-17	4.16E-17	0.362472212	0.067103853	0.728762447	6.13E-13	0.508107933	FALSE	TRUE	FALSE			RAB15	9.74E-26	9.74E-26	0.298410873	-0.125278554	-0.766401138	1.43E-21	0.508107933	FALSE	TRUE	FALSE
	CBR4	5.46E-20	5.46E-20	0.340450423	0.070925761	0.728733997	8.04E-16	0.508107933	FALSE	TRUE	FALSE			CCDC51	5.92E-23	5.92E-23	0.318446536	-0.106297635	-0.766372688	8.72E-19	0.508107933	FALSE	TRUE	FALSE
	MED13	1.75E-14	1.75E-14	0.383040743	0.052440969	0.728364154	2.58E-10	0.508107933	FALSE	TRUE	FALSE			PPP2R1B	7.26E-50	7.26E-50	0.154229672	-0.133623527	-0.766315789	1.07E-45	0.508107933	FALSE	TRUE	FALSE
	CTDSPL2	9.22E-23	9.22E-23	0.319851797	0.068842094	0.728335704	1.36E-18	0.508107933	FALSE	TRUE	FALSE			SCNM1	1.63E-17	1.63E-17	0.359326392	-0.097055133	-0.76628734	2.40E-13	0.508107933	FALSE	TRUE	FALSE
	APOOL	3.03E-20	3.03E-20	0.338530017	0.057019655	0.728193457	4.47E-16	0.508107933	FALSE	TRUE	FALSE			PPP2CA	2.02E-37	2.02E-37	0.22164436	-0.098311568	-0.766031294	2.97E-33	0.508107933	FALSE	TRUE	FALSE
	NUCB2	2.30E-13	2.30E-13	0.391942449	0.048977805	0.727624467	3.38E-09	0.508107933	FALSE	TRUE	FALSE			MNAT1	5.84E-17	5.84E-17	0.363614163	-0.076973616	-0.765832148	8.61E-13	0.508107933	FALSE	TRUE	FALSE
	RAB2B	1.32E-18	1.32E-18	0.350955024	0.054130968	0.727567568	1.95E-14	0.508107933	FALSE	TRUE	FALSE			DHX29	4.93E-24	4.93E-24	0.310598512	-0.090499836	-0.765803698	7.25E-20	0.508107933	FALSE	TRUE	FALSE
	PROCA1	6.63E-17	6.63E-17	0.364037489	0.046004573	0.727567568	9.76E-13	0.508107933	FALSE	TRUE	FALSE			ST5	7.45E-26	7.45E-26	0.297587089	-0.111474138	-0.765661451	1.10E-21	0.508107933	FALSE	TRUE	FALSE
	ZFPM1	3.38E-16	3.38E-16	0.369541083	0.059839153	0.726913229	4.97E-12	0.508107933	FALSE	TRUE	FALSE			SAAL1	3.84E-27	3.84E-27	0.288545408	-0.104660641	-0.765348506	5.66E-23	0.508107933	FALSE	TRUE	FALSE
	ARHGEF10	2.50E-32	2.50E-32	0.253586561	0.06982398	0.726770982	3.68E-28	0.508107933	FALSE	TRUE	FALSE			BYSL	4.98E-31	4.98E-31	0.262121346	-0.113071988	-0.765035562	7.34E-27	0.508107933	FALSE	TRUE	FALSE
	SBF2	1.36E-21	1.36E-21	0.328455234	0.055099442	0.726770982	2.00E-17	0.508107933	FALSE	TRUE	FALSE			KARS	1.03E-28	1.03E-28	0.277701689	-0.093413919	-0.764836415	1.52E-24	0.508107933	FALSE	TRUE	FALSE
	CCHCR1	2.43E-23	2.43E-23	0.315622098	0.06661399	0.726742532	3.58E-19	0.508107933	FALSE	TRUE	FALSE			MTX1	9.13E-21	9.13E-21	0.334619943	-0.08784494	-0.764779516	1.34E-16	0.508107933	FALSE	TRUE	FALSE
	CAPN7	6.00E-16	6.00E-16	0.371490475	0.053888054	0.726657183	8.83E-12	0.508107933	FALSE	TRUE	FALSE			KLHL7	3.35E-27	3.35E-27	0.288133818	-0.103886161	-0.764637269	4.94E-23	0.508107933	FALSE	TRUE	FALSE
	KLF13	1.28E-19	1.28E-19	0.343236654	0.055197738	0.726230441	1.88E-15	0.508107933	FALSE	TRUE	FALSE			MRPL17	9.50E-26	9.50E-26	0.298334378	-0.085346194	-0.764608819	1.40E-21	0.508107933	FALSE	TRUE	FALSE
	NUDT18	5.06E-15	5.06E-15	0.378766451	0.06619555	0.726182518	7.44E-11	0.508107933	FALSE	TRUE	FALSE			TXNL1	9.68E-22	9.68E-22	0.327371645	-0.076802253	-0.764267425	1.43E-17	0.508107933	FALSE	TRUE	FALSE
	THAP2	2.64E-20	2.64E-20	0.338075019	0.061146399	0.726116643	3.88E-16	0.508107933	FALSE	TRUE	FALSE			IFT22	1.14E-22	1.14E-22	0.320540748	-0.103461297	-0.764039829	1.69E-18	0.508107933	FALSE	TRUE	FALSE
	RHOT1	1.32E-14	1.32E-14	0.382066484	0.051779633	0.725803698	1.95E-10	0.508107933	FALSE	TRUE	FALSE			SLC9A3R1	7.74E-27	7.74E-27	0.29067103	-0.101453252	-0.763214794	1.14E-22	0.508107933	FALSE	TRUE	FALSE
	CHD4	1.59E-40	1.59E-40	0.203397613	0.123239093	0.72571835	2.34E-36	0.508107933	FALSE	TRUE	FALSE			ME1	2.37E-20	2.37E-20	0.337726243	-0.1113415	-0.762987198	3.49E-16	0.508107933	FALSE	TRUE	FALSE
	PPM1J	3.48E-30	3.48E-30	0.267749546	0.067457633	0.7256899	5.13E-26	0.508107933	FALSE	TRUE	FALSE			DCTPP1	1.75E-61	1.75E-61	0.105129677	-0.120240453	-0.762702703	2.57E-57	0.508107933	FALSE	TRUE	FALSE
	ZBTB25	4.40E-18	4.40E-18	0.35494642	0.060086785	0.725604552	6.47E-14	0.508107933	FALSE	TRUE	FALSE			ASNA1	6.47E-24	6.47E-24	0.311452715	-0.088130092	-0.762702703	9.52E-20	0.508107933	FALSE	TRUE	FALSE
	C9orf16	6.60E-18	6.60E-18	0.356302908	0.091639475	0.725519203	9.72E-14	0.508107933	FALSE	TRUE	FALSE			GEMIN5	1.56E-27	1.56E-27	0.285835265	-0.114913985	-0.762674253	2.30E-23	0.508107933	FALSE	TRUE	FALSE
	JAKMIP1	1.20E-16	1.20E-16	0.366037919	0.066618075	0.725462304	1.77E-12	0.508107933	FALSE	TRUE	FALSE			DUSP23	2.42E-36	2.42E-36	0.228204936	-0.11687378	-0.762446657	3.56E-32	0.508107933	FALSE	TRUE	FALSE
	HSPA4L	7.12E-20	7.12E-20	0.341322876	0.061145858	0.725263158	1.05E-15	0.508107933	FALSE	TRUE	FALSE			PGAM5	3.99E-21	3.99E-21	0.331937989	-0.103129811	-0.762446657	5.87E-17	0.508107933	FALSE	TRUE	FALSE
	AC104986.2	1.88E-19	1.88E-19	0.344504116	0.06505106	0.725263158	2.76E-15	0.508107933	FALSE	TRUE	FALSE			SRP9	4.39E-29	4.39E-29	0.275178351	-0.078755274	-0.761963016	6.46E-25	0.508107933	FALSE	TRUE	FALSE
	DOPEY1	1.82E-15	1.82E-15	0.375269485	0.05032589	0.724950213	2.68E-11	0.508107933	FALSE	TRUE	FALSE			ISCU	1.23E-20	1.23E-20	0.335582279	-0.082883716	-0.761934566	1.81E-16	0.508107933	FALSE	TRUE	FALSE
	FEM1B	5.10E-16	5.10E-16	0.370938893	0.062394431	0.724267425	7.50E-12	0.508107933	FALSE	TRUE	FALSE			CHTOP	1.41E-22	1.41E-22	0.321202869	-0.083205806	-0.761906117	2.07E-18	0.508107933	FALSE	TRUE	FALSE
	EFS	1.41E-21	1.41E-21	0.328576288	0.061479262	0.724125178	2.07E-17	0.508107933	FALSE	TRUE	FALSE			NUDT5	9.39E-46	9.39E-46	0.17479967	-0.113424362	-0.761763869	1.38E-41	0.508107933	FALSE	TRUE	FALSE
	SMARCC2	5.81E-28	5.81E-28	0.282861692	0.078274918	0.723755334	8.56E-24	0.508107933	FALSE	TRUE	FALSE			PLRG1	9.29E-24	9.29E-24	0.312590472	-0.095894184	-0.76170697	1.37E-19	0.508107933	FALSE	TRUE	FALSE
	F12	4.17E-25	4.17E-25	0.302902069	0.072712022	0.723698435	6.14E-21	0.508107933	FALSE	TRUE	FALSE			UTP15	2.10E-29	2.10E-29	0.273003232	-0.116596737	-0.761251778	3.09E-25	0.508107933	FALSE	TRUE	FALSE
	DDX60	2.19E-16	2.19E-16	0.368071684	0.061946874	0.723641536	3.22E-12	0.508107933	FALSE	TRUE	FALSE			SYT1	9.90E-27	9.90E-27	0.291418047	-0.110115582	-0.761194879	1.46E-22	0.508107933	FALSE	TRUE	FALSE
	PIP5K1A	9.67E-21	9.67E-21	0.334809719	0.062484966	0.723357041	1.42E-16	0.508107933	FALSE	TRUE	FALSE			NAA20	3.12E-36	3.12E-36	0.22888367	-0.112325905	-0.760910384	4.59E-32	0.508107933	FALSE	TRUE	FALSE
	TRMT1L	7.96E-19	7.96E-19	0.349271108	0.055269653	0.723271693	1.17E-14	0.508107933	FALSE	TRUE	FALSE			C9orf116	6.36E-14	6.36E-14	0.387483962	-0.092714764	-0.760796586	9.36E-10	0.508107933	FALSE	TRUE	FALSE
	VPS13B	4.41E-14	4.41E-14	0.386218451	0.050068276	0.723243243	6.49E-10	0.508107933	FALSE	TRUE	FALSE			LYRM4	3.20E-25	3.20E-25	0.302083504	-0.08800974	-0.760768137	4.72E-21	0.508107933	FALSE	TRUE	FALSE
	LRP1	1.19E-23	1.19E-23	0.313363585	0.079598172	0.723157895	1.75E-19	0.508107933	FALSE	TRUE	FALSE			SSBP3	1.84E-20	1.84E-20	0.336898107	-0.083728002	-0.760426743	2.71E-16	0.508107933	FALSE	TRUE	FALSE
	NONO	2.79E-45	2.79E-45	0.177271979	0.125312923	0.722901849	4.10E-41	0.508107933	FALSE	TRUE	FALSE			RABEPK	9.07E-29	9.07E-29	0.277326135	-0.117047709	-0.760056899	1.34E-24	0.508107933	FALSE	TRUE	FALSE
	THAP9-AS1	2.43E-16	2.43E-16	0.368423818	0.046812303	0.72284495	3.58E-12	0.508107933	FALSE	TRUE	FALSE			LSM5	3.59E-16	3.59E-16	0.369745275	-0.068358473	-0.759857752	5.28E-12	0.508107933	FALSE	TRUE	FALSE
	C5orf15	1.57E-15	1.57E-15	0.37476489	0.060438655	0.722560455	2.31E-11	0.508107933	FALSE	TRUE	FALSE			CDK9	1.20E-18	1.20E-18	0.350622617	-0.09742579	-0.759743954	1.76E-14	0.508107933	FALSE	TRUE	FALSE
	RMI2	1.74E-21	1.74E-21	0.329263205	0.068980268	0.722133713	2.57E-17	0.508107933	FALSE	TRUE	FALSE			CHAF1A	3.81E-106	3.81E-106	0.015752978	-0.157688216	-0.759459459	5.61E-102	0.399385273	FALSE	TRUE	FALSE
	TTLL1	3.07E-21	3.07E-21	0.331089589	0.067452395	0.722105263	4.52E-17	0.508107933	FALSE	TRUE	FALSE			ENTR1	1.04E-42	1.04E-42	0.191131194	-0.118456172	-0.75886202	1.54E-38	0.508107933	FALSE	TRUE	FALSE
	CHIC1	2.86E-20	2.86E-20	0.33833829	0.053219329	0.722076814	4.21E-16	0.508107933	FALSE	TRUE	FALSE			MDFIC	9.37E-23	9.37E-23	0.319904346	-0.108440892	-0.758577525	1.38E-18	0.508107933	FALSE	TRUE	FALSE
	THAP9	2.54E-13	2.54E-13	0.392287354	0.047992853	0.722019915	3.74E-09	0.508107933	FALSE	TRUE	FALSE			JAZF1	1.73E-24	1.73E-24	0.307330045	-0.118937568	-0.758463727	2.55E-20	0.508107933	FALSE	TRUE	FALSE
	OBSCN	5.31E-19	5.31E-19	0.347929966	0.059035684	0.721991465	7.81E-15	0.508107933	FALSE	TRUE	FALSE			RPP38	8.18E-16	8.18E-16	0.372546541	-0.087547721	-0.758378378	1.20E-11	0.508107933	FALSE	TRUE	FALSE
	HILPDA	2.65E-21	2.65E-21	0.330610872	0.062656205	0.721991465	3.90E-17	0.508107933	FALSE	TRUE	FALSE			HEY1	3.68E-15	3.68E-15	0.377683187	-0.081040451	-0.758287104	5.43E-11	0.508107933	FALSE	TRUE	FALSE
	AC078883.1	2.74E-17	2.74E-17	0.361065107	0.066007795	0.72170697	4.03E-13	0.508107933	FALSE	TRUE	FALSE			TMCO1	5.17E-23	5.17E-23	0.318015817	-0.088085338	-0.75826458	7.61E-19	0.508107933	FALSE	TRUE	FALSE
	THSD7A	2.09E-25	2.09E-25	0.30076027	0.066695939	0.72149873	3.07E-21	0.508107933	FALSE	TRUE	FALSE			ZNF423	1.74E-24	1.74E-24	0.307335355	-0.108590359	-0.758122333	2.56E-20	0.508107933	FALSE	TRUE	FALSE
	ATRAID	2.77E-23	2.77E-23	0.316039357	0.087714073	0.721479374	4.08E-19	0.508107933	FALSE	TRUE	FALSE			P4HB	7.88E-22	7.88E-22	0.326709906	-0.083029184	-0.757780939	1.16E-17	0.508107933	FALSE	TRUE	FALSE
	SERPINF1	7.85E-23	7.85E-23	0.319342534	0.062091072	0.721365576	1.16E-18	0.508107933	FALSE	TRUE	FALSE			MPC2	8.99E-20	8.99E-20	0.342083766	-0.086835894	-0.75769559	1.32E-15	0.508107933	FALSE	TRUE	FALSE
	PPM1N	1.83E-17	1.83E-17	0.359714926	0.054557821	0.721280228	2.70E-13	0.508107933	FALSE	TRUE	FALSE			MT1E	5.10E-24	5.10E-24	0.310705314	-0.137917999	-0.757354196	7.50E-20	0.508107933	FALSE	TRUE	TRUE
	SMAD2	2.50E-20	2.50E-20	0.337900035	0.076431195	0.721052632	3.68E-16	0.508107933	FALSE	TRUE	FALSE			LYPLA1	3.32E-30	3.32E-30	0.267613587	-0.088101838	-0.757268848	4.89E-26	0.508107933	FALSE	TRUE	FALSE
	XRN1	1.45E-26	1.45E-26	0.292585018	0.068548019	0.720938834	2.14E-22	0.508107933	FALSE	TRUE	FALSE			NSA2	1.21E-19	1.21E-19	0.343060691	-0.074950141	-0.757069701	1.78E-15	0.508107933	FALSE	TRUE	FALSE
	PURG	5.33E-18	5.33E-18	0.35558884	0.067780843	0.720938834	7.85E-14	0.508107933	FALSE	TRUE	FALSE			BRD9	8.67E-22	8.67E-22	0.327016276	-0.083558406	-0.756842105	1.28E-17	0.508107933	FALSE	TRUE	FALSE
	YPEL5	3.41E-19	3.41E-19	0.346474058	0.049810293	0.720881935	5.03E-15	0.508107933	FALSE	TRUE	FALSE			EPHB4	6.04E-20	6.04E-20	0.340783687	-0.094626651	-0.756785206	8.90E-16	0.508107933	FALSE	TRUE	FALSE
	HINT3	1.39E-19	1.39E-19	0.343512185	0.05090347	0.720881935	2.04E-15	0.508107933	FALSE	TRUE	FALSE			CYP2B6	5.09E-17	5.09E-17	0.363151202	-0.094671596	-0.756654102	7.50E-13	0.508107933	FALSE	TRUE	FALSE
	CCDC180	1.62E-16	1.62E-16	0.367057357	0.057313958	0.720625889	2.39E-12	0.508107933	FALSE	TRUE	FALSE			ACLY	2.93E-87	2.93E-87	0.038245855	-0.14648951	-0.756472262	4.32E-83	0.508107933	FALSE	TRUE	FALSE
	MADCAM1	6.30E-19	6.30E-19	0.348496831	0.073674305	0.720446091	9.28E-15	0.508107933	FALSE	TRUE	FALSE			CER1	1.61E-17	1.61E-17	0.359275852	-0.093155334	-0.756461963	2.37E-13	0.508107933	FALSE	TRUE	FALSE
	IMPAD1	2.88E-26	2.88E-26	0.294677488	0.072648263	0.720426743	4.25E-22	0.508107933	FALSE	TRUE	FALSE			CLDN10	1.26E-34	1.26E-34	0.238869932	-0.119015285	-0.756443812	1.85E-30	0.508107933	FALSE	TRUE	FALSE
	COPG2	1.00E-17	1.00E-17	0.357705517	0.053683452	0.720398293	1.48E-13	0.508107933	FALSE	TRUE	FALSE			NMI	1.12E-15	1.12E-15	0.37363162	-0.096297461	-0.756301565	1.66E-11	0.508107933	FALSE	TRUE	FALSE
	COL1A2	1.99E-17	1.99E-17	0.359997765	0.044242058	0.720227596	2.93E-13	0.508107933	FALSE	TRUE	TRUE			SPRY4	9.58E-131	9.58E-131	0.004097171	-0.193926334	-0.756301565	1.41E-126	0.139313271	FALSE	TRUE	FALSE
	TRIM22	1.59E-37	1.59E-37	0.221023545	0.078445607	0.72	2.34E-33	0.508107933	FALSE	TRUE	FALSE			TRBC2	2.99E-32	2.99E-32	0.254092453	-0.126759184	-0.756216216	4.40E-28	0.508107933	FALSE	TRUE	FALSE
	UHRF1BP1L	2.73E-20	2.73E-20	0.338181524	0.056778698	0.719743954	4.01E-16	0.508107933	FALSE	TRUE	FALSE			SCO1	1.18E-44	1.18E-44	0.180579255	-0.111107481	-0.756216216	1.73E-40	0.508107933	FALSE	TRUE	FALSE
	REL	9.31E-23	9.31E-23	0.319882556	0.058742013	0.719715505	1.37E-18	0.508107933	FALSE	TRUE	FALSE			FPGS	2.05E-21	2.05E-21	0.329791507	-0.101718446	-0.756159317	3.02E-17	0.508107933	FALSE	TRUE	FALSE
	FBXL16	1.97E-11	1.97E-11	0.407557712	0.045929268	0.719630156	2.91E-07	0.508107933	FALSE	TRUE	FALSE			CTCF	9.03E-22	9.03E-22	0.327148414	-0.077919067	-0.755960171	1.33E-17	0.508107933	FALSE	TRUE	FALSE
	COMMD6	4.10E-46	4.10E-46	0.172935142	0.124248644	0.719516358	6.04E-42	0.508107933	FALSE	TRUE	FALSE			RSL24D1	1.17E-24	1.17E-24	0.306103185	-0.088986568	-0.755789474	1.72E-20	0.508107933	FALSE	TRUE	FALSE
	NT5DC1	9.27E-16	9.27E-16	0.372974124	0.068365432	0.719374111	1.37E-11	0.508107933	FALSE	TRUE	FALSE			TMEM126A	6.56E-30	6.56E-30	0.269596285	-0.102865916	-0.755504979	9.66E-26	0.508107933	FALSE	TRUE	FALSE
	MEGF8	7.74E-22	7.74E-22	0.326654139	0.066012452	0.719345661	1.14E-17	0.508107933	FALSE	TRUE	FALSE			QPCT	1.48E-23	1.48E-23	0.314061408	-0.122326692	-0.755049787	2.18E-19	0.508107933	FALSE	TRUE	FALSE
	ICAM4	4.23E-13	4.23E-13	0.394063307	0.05777415	0.719317212	6.22E-09	0.508107933	FALSE	TRUE	FALSE			QTRT2	4.41E-39	4.41E-39	0.211765566	-0.12229176	-0.755049787	6.50E-35	0.508107933	FALSE	TRUE	FALSE
	NDUFA1	2.58E-28	2.58E-28	0.280438252	0.104685954	0.719288762	3.80E-24	0.508107933	FALSE	TRUE	FALSE			SETD4	3.33E-28	3.33E-28	0.281196549	-0.11419702	-0.755049787	4.91E-24	0.508107933	FALSE	TRUE	FALSE
	PDLIM3	1.45E-39	1.45E-39	0.208940465	0.081530712	0.719260313	2.13E-35	0.508107933	FALSE	TRUE	FALSE			CCNA2	6.82E-93	6.82E-93	0.029743384	-0.146626484	-0.754793741	1.00E-88	0.508107933	FALSE	TRUE	FALSE
	NPB	1.99E-16	1.99E-16	0.367745106	0.061990769	0.719118065	2.93E-12	0.508107933	FALSE	TRUE	FALSE			TMEM37	1.88E-19	1.88E-19	0.344504066	-0.096953897	-0.754679943	2.76E-15	0.508107933	FALSE	TRUE	FALSE
	AGPAT3	5.41E-14	5.41E-14	0.38692639	0.060689021	0.718947368	7.97E-10	0.508107933	FALSE	TRUE	FALSE			C12orf29	8.47E-21	8.47E-21	0.334377508	-0.103344091	-0.754566145	1.25E-16	0.508107933	FALSE	TRUE	FALSE
	PURPL	1.98E-16	1.98E-16	0.367724759	0.066526258	0.718806959	2.91E-12	0.508107933	FALSE	TRUE	FALSE			BZW2	2.79E-25	2.79E-25	0.301655396	-0.079043802	-0.754480797	4.11E-21	0.508107933	FALSE	TRUE	FALSE
	ZNF770	3.54E-29	3.54E-29	0.274539364	0.091566241	0.718805121	5.21E-25	0.508107933	FALSE	TRUE	FALSE			NCAPH2	1.12E-14	1.12E-14	0.381498224	-0.092284891	-0.754423898	1.65E-10	0.508107933	FALSE	TRUE	FALSE
	SLITRK5	1.90E-22	1.90E-22	0.322149937	0.063841886	0.718605974	2.79E-18	0.508107933	FALSE	TRUE	FALSE			VCL	9.28E-50	9.28E-50	0.15474246	-0.111304406	-0.754253201	1.37E-45	0.508107933	FALSE	TRUE	FALSE
	SYNE2	1.48E-103	1.48E-103	0.017923359	0.156581593	0.718577525	2.18E-99	0.436551196	FALSE	TRUE	FALSE			CIAPIN1	7.23E-22	7.23E-22	0.326432212	-0.087094105	-0.754253201	1.06E-17	0.508107933	FALSE	TRUE	FALSE
	PPM1K	2.53E-19	2.53E-19	0.345484944	0.05415248	0.718207681	3.72E-15	0.508107933	FALSE	TRUE	FALSE			ENOPH1	6.49E-38	6.49E-38	0.218685595	-0.106452708	-0.754082504	9.56E-34	0.508107933	FALSE	TRUE	FALSE
	LIPE-AS1	9.16E-11	9.16E-11	0.413004164	0.051040454	0.718179232	1.35E-06	0.508107933	FALSE	TRUE	FALSE			BCL7B	8.27E-23	8.27E-23	0.319507216	-0.10737586	-0.753854908	1.22E-18	0.508107933	FALSE	TRUE	FALSE
	DICER1	9.06E-36	9.06E-36	0.231739115	0.103087609	0.717980085	1.33E-31	0.508107933	FALSE	TRUE	FALSE			MAK16	1.01E-49	1.01E-49	0.154924226	-0.13113675	-0.753854908	1.49E-45	0.508107933	FALSE	TRUE	FALSE
	ZFP14	2.19E-16	2.19E-16	0.368071537	0.048627541	0.717894737	3.22E-12	0.508107933	FALSE	TRUE	FALSE			C1orf94	6.17E-16	6.17E-16	0.371585289	-0.101314488	-0.75374111	9.08E-12	0.508107933	FALSE	TRUE	FALSE
	PCED1A	1.92E-17	1.92E-17	0.359881879	0.050670832	0.717752489	2.83E-13	0.508107933	FALSE	TRUE	FALSE			NDUFA9	3.44E-38	3.44E-38	0.21703885	-0.11331579	-0.753684211	5.06E-34	0.508107933	FALSE	TRUE	FALSE
	TBC1D8B	1.09E-16	1.09E-16	0.365714617	0.059022812	0.717610242	1.60E-12	0.508107933	FALSE	TRUE	FALSE			HNRNPM	5.63E-166	5.63E-166	0.000404518	-0.17920972	-0.753541963	8.29E-162	0.019786455	TRUE	TRUE	FALSE
	HEPH	4.74E-22	4.74E-22	0.325076598	0.060846881	0.717553343	6.97E-18	0.508107933	FALSE	TRUE	FALSE			GMPPB	1.27E-26	1.27E-26	0.292171018	-0.116218992	-0.753285917	1.87E-22	0.508107933	FALSE	TRUE	FALSE
	BACE1	4.22E-15	4.22E-15	0.378147131	0.059674068	0.717524893	6.21E-11	0.508107933	FALSE	TRUE	FALSE			PSMD2	4.71E-23	4.71E-23	0.317718579	-0.076773589	-0.753229018	6.93E-19	0.508107933	FALSE	TRUE	FALSE
	CEP97	2.18E-16	2.18E-16	0.368057011	0.051166328	0.717211949	3.21E-12	0.508107933	FALSE	TRUE	FALSE			METTL8	4.63E-24	4.63E-24	0.310407338	-0.09923924	-0.753172119	6.82E-20	0.508107933	FALSE	TRUE	FALSE
	SMIM19	9.52E-25	9.52E-25	0.305464638	0.097967221	0.717012802	1.40E-20	0.508107933	FALSE	TRUE	FALSE			C8orf33	8.91E-28	8.91E-28	0.284141403	-0.089160257	-0.753172119	1.31E-23	0.508107933	FALSE	TRUE	FALSE
	HIF1A-AS2	1.68E-21	1.68E-21	0.329137584	0.071796013	0.716903344	2.47E-17	0.508107933	FALSE	TRUE	FALSE			INTS5	7.56E-17	7.56E-17	0.364482094	-0.102067953	-0.753029872	1.11E-12	0.508107933	FALSE	TRUE	FALSE
	APPL2	5.91E-13	5.91E-13	0.395232046	0.043588965	0.716785206	8.70E-09	0.508107933	FALSE	TRUE	FALSE			EIF3I	1.07E-13	1.07E-13	0.389274004	-0.057961205	-0.752944523	1.57E-09	0.508107933	FALSE	TRUE	FALSE
	FZD6	1.74E-16	1.74E-16	0.367287789	0.059057468	0.716045519	2.56E-12	0.508107933	FALSE	TRUE	FALSE			UTP3	3.77E-22	3.77E-22	0.324343613	-0.092776263	-0.752944523	5.55E-18	0.508107933	FALSE	TRUE	FALSE
	ZNF44	1.05E-12	1.05E-12	0.397245194	0.042503504	0.715846373	1.55E-08	0.508107933	FALSE	TRUE	FALSE			MTHFD1L	9.29E-25	9.29E-25	0.305387928	-0.092261371	-0.752887624	1.37E-20	0.508107933	FALSE	TRUE	FALSE
	LINC02473	5.60E-28	5.60E-28	0.282750587	0.073924989	0.715790993	8.25E-24	0.508107933	FALSE	TRUE	FALSE			CBLN1	6.47E-19	6.47E-19	0.34858228	-0.095842517	-0.752795569	9.52E-15	0.508107933	FALSE	TRUE	FALSE
	BRCC3	1.23E-17	1.23E-17	0.358382249	0.056899595	0.715732575	1.81E-13	0.508107933	FALSE	TRUE	FALSE			Sep.11	7.61E-34	7.61E-34	0.243818902	-0.095861852	-0.752716927	1.12E-29	0.508107933	FALSE	TRUE	FALSE
	WDR27	3.93E-20	3.93E-20	0.339376505	0.064265418	0.715533428	5.79E-16	0.508107933	FALSE	TRUE	FALSE			CPSF4	9.76E-15	9.76E-15	0.381022576	-0.086721721	-0.75257468	1.44E-10	0.508107933	FALSE	TRUE	FALSE
	TMEM219	3.29E-21	3.29E-21	0.331310425	0.080789952	0.71544808	4.84E-17	0.508107933	FALSE	TRUE	FALSE			TFAM	4.48E-111	4.48E-111	0.012239186	-0.154103084	-0.752460882	6.60E-107	0.329428756	FALSE	TRUE	FALSE
	CELSR1	1.72E-11	1.72E-11	0.407077051	0.04921582	0.715362731	2.54E-07	0.508107933	FALSE	TRUE	TRUE			SNN	7.54E-33	7.54E-33	0.250208695	-0.116734508	-0.752460882	1.11E-28	0.508107933	FALSE	TRUE	FALSE
	ZNF721	1.41E-22	1.41E-22	0.321200553	0.077104478	0.715334282	2.07E-18	0.508107933	FALSE	TRUE	FALSE			SLC2A8	5.50E-22	5.50E-22	0.32555867	-0.103649123	-0.752403983	8.10E-18	0.508107933	FALSE	TRUE	FALSE
	FMO4	2.79E-14	2.79E-14	0.384635334	0.059148326	0.715078236	4.10E-10	0.508107933	FALSE	TRUE	FALSE			RCL1	5.29E-21	5.29E-21	0.332852125	-0.101183276	-0.752347084	7.79E-17	0.508107933	FALSE	TRUE	FALSE
	EXOC1	9.93E-14	9.93E-14	0.389029015	0.047549305	0.715078236	1.46E-09	0.508107933	FALSE	TRUE	FALSE			AC125807.2	1.44E-20	1.44E-20	0.336092627	-0.104246594	-0.752290185	2.11E-16	0.508107933	FALSE	TRUE	FALSE
	TCEA1	1.16E-21	1.16E-21	0.327950852	0.098391012	0.715021337	1.71E-17	0.508107933	FALSE	TRUE	FALSE			RBP1	2.96E-35	2.96E-35	0.234927761	-0.12413573	-0.751948791	4.35E-31	0.508107933	FALSE	TRUE	FALSE
	CPNE1	5.10E-16	5.10E-16	0.370940973	0.073893241	0.714679943	7.51E-12	0.508107933	FALSE	TRUE	FALSE			SHISAL2B	5.21E-50	5.21E-50	0.153539403	-0.141786812	-0.751834993	7.67E-46	0.508107933	FALSE	TRUE	FALSE
	RSBN1	9.87E-21	9.87E-21	0.334873083	0.066691429	0.714623044	1.45E-16	0.508107933	FALSE	TRUE	FALSE			KRT8	1.29E-143	1.29E-143	0.001854592	-0.179227321	-0.751834993	1.89E-139	0.071814017	TRUE	TRUE	FALSE
	PCDH11Y	4.13E-17	4.13E-17	0.362447108	0.066192452	0.714480797	6.08E-13	0.508107933	FALSE	TRUE	TRUE			DAPK3	1.61E-16	1.61E-16	0.367026713	-0.096901454	-0.751635846	2.37E-12	0.508107933	FALSE	TRUE	FALSE
	CLTRN	2.09E-25	2.09E-25	0.300768504	0.072966241	0.714167852	3.08E-21	0.508107933	FALSE	TRUE	FALSE			AL355075.4	1.64E-15	1.64E-15	0.374914007	-0.097730879	-0.751550498	2.41E-11	0.508107933	FALSE	TRUE	FALSE
	GPR137B	1.05E-13	1.05E-13	0.389222268	0.049779919	0.713968706	1.55E-09	0.508107933	FALSE	TRUE	FALSE			SC5D	1.46E-24	1.46E-24	0.306789131	-0.094367604	-0.751351351	2.15E-20	0.508107933	FALSE	TRUE	FALSE
	SERTAD2	5.28E-12	5.28E-12	0.402903553	0.043635988	0.713968706	7.77E-08	0.508107933	FALSE	TRUE	FALSE			STUB1	2.98E-22	2.98E-22	0.323593458	-0.082375825	-0.751152205	4.39E-18	0.508107933	FALSE	TRUE	FALSE
	KCND2	1.75E-19	1.75E-19	0.344268927	0.049283562	0.713826458	2.57E-15	0.508107933	FALSE	TRUE	FALSE			C14orf119	5.92E-22	5.92E-22	0.325790541	-0.08377735	-0.75083926	8.71E-18	0.508107933	FALSE	TRUE	FALSE
	DDHD2	2.04E-17	2.04E-17	0.360073233	0.059258018	0.713655761	3.00E-13	0.508107933	FALSE	TRUE	FALSE			FTL	3.13E-206	3.13E-206	1.62E-05	-0.244990565	-0.750810811	4.60E-202	0.001138823	TRUE	TRUE	FALSE
	SHANK3	4.70E-12	4.70E-12	0.402494291	0.054270622	0.713598862	6.92E-08	0.508107933	FALSE	TRUE	FALSE			EMC3	2.26E-18	2.26E-18	0.352736866	-0.095984986	-0.750611664	3.33E-14	0.508107933	FALSE	TRUE	FALSE
	FGF14-AS2	2.18E-19	2.18E-19	0.344990899	0.057576864	0.713513514	3.21E-15	0.508107933	FALSE	TRUE	FALSE			ITFG2	9.18E-17	9.18E-17	0.365137056	-0.10067075	-0.750611664	1.35E-12	0.508107933	FALSE	TRUE	FALSE
	CLASP2	1.78E-25	1.78E-25	0.300266746	0.057179241	0.713485064	2.62E-21	0.508107933	FALSE	TRUE	FALSE			GNG5	1.09E-20	1.09E-20	0.335202412	-0.073053632	-0.750440967	1.61E-16	0.508107933	FALSE	TRUE	FALSE
	ZNF883	7.60E-13	7.60E-13	0.396108007	0.04255348	0.713200569	1.12E-08	0.508107933	FALSE	TRUE	FALSE			KLHL18	1.97E-22	1.97E-22	0.322273439	-0.111809792	-0.750327169	2.90E-18	0.508107933	FALSE	TRUE	FALSE
	SLC1A1	1.58E-21	1.58E-21	0.328951315	0.054616842	0.71311522	2.33E-17	0.508107933	FALSE	TRUE	FALSE			GNA14	5.88E-31	5.88E-31	0.262595829	-0.125469368	-0.750014225	8.65E-27	0.508107933	FALSE	TRUE	FALSE
	ARHGEF25	1.11E-20	1.11E-20	0.335247346	0.075823048	0.713021708	1.63E-16	0.508107933	FALSE	TRUE	FALSE			AKAP8	2.33E-19	2.33E-19	0.345217378	-0.09177701	-0.749957326	3.43E-15	0.508107933	FALSE	TRUE	FALSE
	ZBTB10	9.14E-18	9.14E-18	0.357389475	0.051648329	0.712916074	1.35E-13	0.508107933	FALSE	TRUE	FALSE			CLMP	2.51E-36	2.51E-36	0.228302921	-0.129480583	-0.749871977	3.70E-32	0.508107933	FALSE	TRUE	FALSE
	HDAC1	9.60E-18	9.60E-18	0.357553513	0.077864798	0.712603129	1.41E-13	0.508107933	FALSE	TRUE	FALSE			SRSF10	8.57E-82	8.57E-82	0.048299767	-0.129700236	-0.749815078	1.26E-77	0.508107933	FALSE	TRUE	FALSE
	NDUFS4	6.30E-22	6.30E-22	0.325990378	0.095048387	0.71254623	9.27E-18	0.508107933	FALSE	TRUE	FALSE			PTPN12	1.32E-36	1.32E-36	0.226584471	-0.104178784	-0.749786629	1.94E-32	0.508107933	FALSE	TRUE	FALSE
	SP8	3.11E-21	3.11E-21	0.331136211	0.073633364	0.712517781	4.58E-17	0.508107933	FALSE	TRUE	FALSE			UBIAD1	9.90E-20	9.90E-20	0.342402453	-0.102092223	-0.749672831	1.46E-15	0.508107933	FALSE	TRUE	FALSE
	PPP1R12B	1.73E-11	1.73E-11	0.407082268	0.042559067	0.71200569	2.54E-07	0.508107933	FALSE	TRUE	FALSE			UBALD2	2.63E-25	2.63E-25	0.301469116	-0.112001094	-0.749644381	3.87E-21	0.508107933	FALSE	TRUE	FALSE
	LINC00649	8.43E-15	8.43E-15	0.38052101	0.059816042	0.711891892	1.24E-10	0.508107933	FALSE	TRUE	FALSE			FARS2	2.74E-22	2.74E-22	0.323322636	-0.114003805	-0.749615932	4.03E-18	0.508107933	FALSE	TRUE	FALSE
	NIPAL1	5.84E-16	5.84E-16	0.371402131	0.057447627	0.711749644	8.60E-12	0.508107933	FALSE	TRUE	FALSE			ZNF35	6.68E-21	6.68E-21	0.333606711	-0.108791703	-0.749587482	9.83E-17	0.508107933	FALSE	TRUE	FALSE
	N4BP2L1	1.20E-14	1.20E-14	0.381721346	0.061198053	0.711697807	1.76E-10	0.508107933	FALSE	TRUE	FALSE			LDHB	1.62E-29	1.62E-29	0.272235981	-0.098101446	-0.749217639	2.38E-25	0.508107933	FALSE	TRUE	FALSE
	AC135178.5	1.41E-09	1.41E-09	0.422773585	0.050583939	0.711692745	2.07E-05	0.508107933	FALSE	TRUE	FALSE			SIT1	1.06E-19	1.06E-19	0.342636375	-0.112218305	-0.748847795	1.57E-15	0.508107933	FALSE	TRUE	FALSE
	MELTF-AS1	8.74E-13	8.74E-13	0.396597287	0.060542279	0.711664296	1.29E-08	0.508107933	FALSE	TRUE	FALSE			CSRP1	1.29E-26	1.29E-26	0.292210899	-0.119056804	-0.748648649	1.89E-22	0.508107933	FALSE	TRUE	FALSE
	CIART	6.51E-18	6.51E-18	0.356257069	0.051400283	0.711607397	9.59E-14	0.508107933	FALSE	TRUE	FALSE			HSD17B7	2.25E-26	2.25E-26	0.293922016	-0.112987016	-0.748421053	3.32E-22	0.508107933	FALSE	TRUE	FALSE
	SPATA7	2.96E-15	2.96E-15	0.376937681	0.05116189	0.711550498	4.36E-11	0.508107933	FALSE	TRUE	FALSE			MRPS16	5.15E-35	5.15E-35	0.236436482	-0.096834545	-0.748221906	7.59E-31	0.508107933	FALSE	TRUE	FALSE
	HECTD4	3.32E-14	3.32E-14	0.385239465	0.041655366	0.711522048	4.89E-10	0.508107933	FALSE	TRUE	FALSE			DAPK1	2.09E-18	2.09E-18	0.352467544	-0.095406225	-0.74802276	3.07E-14	0.508107933	FALSE	TRUE	FALSE
	PPP4R3B	3.14E-25	3.14E-25	0.302019564	0.074455106	0.711379801	4.62E-21	0.508107933	FALSE	TRUE	FALSE			WNT3	7.86E-16	7.86E-16	0.372410228	-0.082414719	-0.747766418	1.16E-11	0.508107933	FALSE	TRUE	FALSE
	ZNF621	5.95E-15	5.95E-15	0.379325061	0.046553322	0.711379801	8.76E-11	0.508107933	FALSE	TRUE	FALSE			PTDSS2	1.40E-18	1.40E-18	0.351140351	-0.098213604	-0.747709815	2.06E-14	0.508107933	FALSE	TRUE	FALSE
	PVALB	1.84E-13	1.84E-13	0.39116721	0.059647982	0.711123755	2.71E-09	0.508107933	FALSE	TRUE	FALSE			TP53I3	9.92E-24	9.92E-24	0.312798627	-0.094866873	-0.747652916	1.46E-19	0.508107933	FALSE	TRUE	FALSE
	GAS1	8.92E-18	8.92E-18	0.357307215	0.065224422	0.711095306	1.31E-13	0.508107933	FALSE	TRUE	FALSE			KLF6	3.00E-19	3.00E-19	0.346045201	-0.102859437	-0.747596017	4.41E-15	0.508107933	FALSE	TRUE	FALSE
	ZNF337	8.72E-14	8.72E-14	0.388578988	0.048400526	0.710810811	1.28E-09	0.508107933	FALSE	TRUE	FALSE			SREBF1	3.19E-26	3.19E-26	0.294989599	-0.110069201	-0.747510669	4.70E-22	0.508107933	FALSE	TRUE	FALSE
	NUMB	1.60E-20	1.60E-20	0.336439174	0.062191818	0.710697013	2.35E-16	0.508107933	FALSE	TRUE	FALSE			NEK3	2.23E-33	2.23E-33	0.246805029	-0.11972251	-0.74745377	3.28E-29	0.508107933	FALSE	TRUE	FALSE
	EIF3A	4.16E-88	4.16E-88	0.036851234	0.158298396	0.710611664	6.13E-84	0.508107933	FALSE	TRUE	FALSE			EIF4G1	5.36E-138	5.36E-138	0.002641156	-0.162262347	-0.747283073	7.89E-134	0.097948954	TRUE	TRUE	FALSE
	TESC	1.35E-10	1.35E-10	0.41439282	0.038251932	0.710611664	1.99E-06	0.508107933	FALSE	TRUE	FALSE			PRR13	1.07E-35	1.07E-35	0.232197531	-0.099352414	-0.746970128	1.58E-31	0.508107933	FALSE	TRUE	FALSE
	HES4	1.34E-24	1.34E-24	0.306519531	0.076527333	0.710589429	1.97E-20	0.508107933	FALSE	TRUE	FALSE			MCRS1	8.84E-22	8.84E-22	0.327077727	-0.089602667	-0.746827881	1.30E-17	0.508107933	FALSE	TRUE	FALSE
	PDLIM2	2.83E-15	2.83E-15	0.37678366	0.048566425	0.710497866	4.17E-11	0.508107933	FALSE	TRUE	FALSE			CISD1	2.86E-20	2.86E-20	0.338337755	-0.075086238	-0.746770982	4.21E-16	0.508107933	FALSE	TRUE	FALSE
	MYLIP	1.37E-32	1.37E-32	0.25187814	0.069906005	0.710469417	2.01E-28	0.508107933	FALSE	TRUE	FALSE			ORAI1	1.38E-29	1.38E-29	0.271773976	-0.111701328	-0.746628734	2.03E-25	0.508107933	FALSE	TRUE	FALSE
	TMEM144	1.32E-10	1.32E-10	0.414294234	0.041386684	0.71027027	1.94E-06	0.508107933	FALSE	TRUE	FALSE			DIAPH1	2.21E-67	2.21E-67	0.085086435	-0.13319815	-0.746429587	3.26E-63	0.508107933	FALSE	TRUE	FALSE
	GCAT	9.24E-13	9.24E-13	0.396791499	0.053079231	0.709530583	1.36E-08	0.508107933	FALSE	TRUE	FALSE			DACT1	6.26E-21	6.26E-21	0.333395964	-0.103974941	-0.746135805	9.21E-17	0.508107933	FALSE	TRUE	FALSE
	SMTNL2	6.44E-14	6.44E-14	0.387529401	0.062301887	0.709445235	9.48E-10	0.508107933	FALSE	TRUE	FALSE			ACTL6A	5.07E-65	5.07E-65	0.092731128	-0.122096803	-0.746059744	7.46E-61	0.508107933	FALSE	TRUE	FALSE
	RHOBTB3	6.49E-19	6.49E-19	0.348592962	0.056267614	0.709246088	9.55E-15	0.508107933	FALSE	TRUE	FALSE			PHLDA2	3.69E-19	3.69E-19	0.346726995	-0.095865717	-0.746031294	5.43E-15	0.508107933	FALSE	TRUE	FALSE
	GSDMB	1.28E-09	1.28E-09	0.422432336	0.051623062	0.708904694	1.88E-05	0.508107933	FALSE	TRUE	FALSE			ACTN4	1.21E-20	1.21E-20	0.335530395	-0.076949075	-0.746031294	1.78E-16	0.508107933	FALSE	TRUE	FALSE
	POLR3D	1.04E-15	1.04E-15	0.373349921	0.063627259	0.708790896	1.52E-11	0.508107933	FALSE	TRUE	FALSE			ZBTB2	1.79E-21	1.79E-21	0.329350298	-0.103481009	-0.745775249	2.64E-17	0.508107933	FALSE	TRUE	FALSE
	CCND2	1.01E-55	1.01E-55	0.127843903	0.122395733	0.708733997	1.49E-51	0.508107933	FALSE	TRUE	FALSE			TACC2	6.02E-18	6.02E-18	0.355992278	-0.100692634	-0.745775249	8.86E-14	0.508107933	FALSE	TRUE	FALSE
	PTPRS	8.17E-11	8.17E-11	0.41259324	0.040386917	0.708733997	1.20E-06	0.508107933	FALSE	TRUE	FALSE			KCMF1	2.01E-27	2.01E-27	0.286589584	-0.100959342	-0.745519203	2.96E-23	0.508107933	FALSE	TRUE	FALSE
	SLC30A9	2.24E-21	2.24E-21	0.330066261	0.07034949	0.708677098	3.29E-17	0.508107933	FALSE	TRUE	FALSE			GTF3C2	1.98E-25	1.98E-25	0.300594971	-0.103053938	-0.745320057	2.91E-21	0.508107933	FALSE	TRUE	FALSE
	PPP1R3E	7.20E-20	7.20E-20	0.341356944	0.075293043	0.708648649	1.06E-15	0.508107933	FALSE	TRUE	FALSE			TSR1	4.91E-39	4.91E-39	0.212039102	-0.097881316	-0.745206259	7.23E-35	0.508107933	FALSE	TRUE	FALSE
	KHNYN	5.26E-17	5.26E-17	0.363258026	0.047383736	0.708506401	7.74E-13	0.508107933	FALSE	TRUE	FALSE			VWA1	1.34E-24	1.34E-24	0.306531486	-0.119459943	-0.744921764	1.97E-20	0.508107933	FALSE	TRUE	FALSE
	PTEN	5.41E-16	5.41E-16	0.371140107	0.060827606	0.708477952	7.96E-12	0.508107933	FALSE	TRUE	FALSE			MANBAL	3.53E-13	3.53E-13	0.393430782	-0.078495763	-0.744694168	5.19E-09	0.508107933	FALSE	TRUE	FALSE
	KMT5B	8.31E-17	8.31E-17	0.364800213	0.062343443	0.708364154	1.22E-12	0.508107933	FALSE	TRUE	FALSE			TMBIM6	5.84E-40	5.84E-40	0.206647528	-0.103534912	-0.744324324	8.59E-36	0.508107933	FALSE	TRUE	FALSE
	C12orf65	3.14E-19	3.14E-19	0.346197566	0.05639762	0.708193457	4.62E-15	0.508107933	FALSE	TRUE	FALSE			CPNE8	4.00E-18	4.00E-18	0.354627264	-0.101699105	-0.744068279	5.88E-14	0.508107933	FALSE	TRUE	FALSE
	LENG8-AS1	1.42E-11	1.42E-11	0.406391229	0.050202774	0.708108108	2.09E-07	0.508107933	FALSE	TRUE	FALSE			CDCA3	1.48E-51	1.48E-51	0.146266386	-0.141571639	-0.74401138	2.18E-47	0.508107933	FALSE	TRUE	FALSE
	ATXN1	2.35E-18	2.35E-18	0.352858719	0.063890786	0.707482219	3.46E-14	0.508107933	FALSE	TRUE	FALSE			ACP1	3.23E-17	3.23E-17	0.361615799	-0.071652986	-0.743954481	4.75E-13	0.508107933	FALSE	TRUE	FALSE
	GRPR	7.18E-19	7.18E-19	0.348927011	0.070417459	0.707469064	1.06E-14	0.508107933	FALSE	TRUE	FALSE			PHLDB2	7.54E-83	7.54E-83	0.046207827	-0.161205531	-0.743840683	1.11E-78	0.508107933	FALSE	TRUE	FALSE
	MYO10	5.16E-38	5.16E-38	0.218089358	0.104190012	0.70745377	7.60E-34	0.508107933	FALSE	TRUE	FALSE			FAAP100	3.96E-20	3.96E-20	0.339403124	-0.104080911	-0.743726885	5.83E-16	0.508107933	FALSE	TRUE	FALSE
	NARF	2.41E-15	2.41E-15	0.376224938	0.065948172	0.707311522	3.54E-11	0.508107933	FALSE	TRUE	FALSE			TLNRD1	5.15E-26	5.15E-26	0.296451187	-0.110892421	-0.743470839	7.58E-22	0.508107933	FALSE	TRUE	FALSE
	NRSN2-AS1	9.23E-13	9.23E-13	0.396786953	0.050100605	0.707254623	1.36E-08	0.508107933	FALSE	TRUE	FALSE			TRABD	9.70E-17	9.70E-17	0.365321626	-0.089937986	-0.74344239	1.43E-12	0.508107933	FALSE	TRUE	FALSE
	MICU1	7.55E-16	7.55E-16	0.372273411	0.060566043	0.707140825	1.11E-11	0.508107933	FALSE	TRUE	FALSE			PSMB8	1.47E-21	1.47E-21	0.328720005	-0.111316972	-0.743357041	2.17E-17	0.508107933	FALSE	TRUE	FALSE
	PHF20	9.99E-19	9.99E-19	0.350022147	0.081578246	0.706913229	1.47E-14	0.508107933	FALSE	TRUE	FALSE			CPNE2	2.55E-23	2.55E-23	0.315772062	-0.114639064	-0.743357041	3.75E-19	0.508107933	FALSE	TRUE	FALSE
	MDM4	5.42E-12	5.42E-12	0.402995089	0.056668627	0.706571835	7.98E-08	0.508107933	FALSE	TRUE	FALSE			RUVBL2	9.66E-25	9.66E-25	0.305509099	-0.088956684	-0.743357041	1.42E-20	0.508107933	FALSE	TRUE	FALSE
	CNNM2	4.03E-24	4.03E-24	0.30996562	0.058807485	0.706401138	5.93E-20	0.508107933	FALSE	TRUE	FALSE			LSM12	6.49E-21	6.49E-21	0.333515372	-0.076368883	-0.743300142	9.56E-17	0.508107933	FALSE	TRUE	FALSE
	NINL	2.28E-20	2.28E-20	0.337593294	0.054866343	0.706372688	3.35E-16	0.508107933	FALSE	TRUE	FALSE			TSR2	1.58E-18	1.58E-18	0.351536874	-0.079684743	-0.743072546	2.32E-14	0.508107933	FALSE	TRUE	FALSE
	TP53TG1	1.09E-23	1.09E-23	0.31308585	0.067166144	0.706315789	1.60E-19	0.508107933	FALSE	TRUE	FALSE			NDUFB2	2.71E-22	2.71E-22	0.323292972	-0.074285533	-0.743015647	3.99E-18	0.508107933	FALSE	TRUE	FALSE
	CLYBL	1.07E-14	1.07E-14	0.381348089	0.052813835	0.706088193	1.58E-10	0.508107933	FALSE	TRUE	FALSE			DUS3L	6.81E-18	6.81E-18	0.356404623	-0.098986932	-0.743015647	1.00E-13	0.508107933	FALSE	TRUE	FALSE
	COA5	2.23E-15	2.23E-15	0.375958898	0.065889912	0.705917496	3.28E-11	0.508107933	FALSE	TRUE	FALSE			CAPN15	4.96E-23	4.96E-23	0.31788203	-0.114383427	-0.742958748	7.30E-19	0.508107933	FALSE	TRUE	FALSE
	UBA2	4.09E-31	4.09E-31	0.261553978	0.109371656	0.705917496	6.02E-27	0.508107933	FALSE	TRUE	FALSE			HSPH1	6.66E-162	6.66E-162	0.000541296	-0.18610641	-0.742702703	9.81E-158	0.025625391	TRUE	TRUE	FALSE
	KIAA1522	1.41E-19	1.41E-19	0.343554944	0.053848054	0.7056899	2.07E-15	0.508107933	FALSE	TRUE	FALSE			DNAJC9	1.81E-67	1.81E-67	0.084817216	-0.128114224	-0.742560455	2.67E-63	0.508107933	FALSE	TRUE	FALSE
	LRRC41	1.97E-14	1.97E-14	0.383435306	0.049511465	0.705519203	2.90E-10	0.508107933	FALSE	TRUE	FALSE			FABP7	8.63E-17	8.63E-17	0.364926739	-0.104824517	-0.742475107	1.27E-12	0.508107933	FALSE	TRUE	FALSE
	AAMDC	1.02E-32	1.02E-32	0.25104973	0.078701073	0.705519203	1.50E-28	0.508107933	FALSE	TRUE	FALSE			MVK	2.14E-22	2.14E-22	0.322537685	-0.111173445	-0.741849218	3.15E-18	0.508107933	FALSE	TRUE	FALSE
	COLGALT1	2.50E-12	2.50E-12	0.400277252	0.043302102	0.705320057	3.68E-08	0.508107933	FALSE	TRUE	FALSE			MAML2	3.73E-21	3.73E-21	0.331717144	-0.106365435	-0.74173542	5.49E-17	0.508107933	FALSE	TRUE	FALSE
	IFT81	5.47E-19	5.47E-19	0.348029081	0.050513435	0.705263158	8.05E-15	0.508107933	FALSE	TRUE	FALSE			COMMD1	9.23E-25	9.23E-25	0.305368808	-0.099941205	-0.741593172	1.36E-20	0.508107933	FALSE	TRUE	FALSE
	EIF2AK2	2.50E-23	2.50E-23	0.315719577	0.084413333	0.704921764	3.69E-19	0.508107933	FALSE	TRUE	FALSE			CCNQ	1.67E-21	1.67E-21	0.329122594	-0.106526575	-0.740341394	2.46E-17	0.508107933	FALSE	TRUE	FALSE
	PCLO	1.06E-09	1.06E-09	0.421750246	0.034424923	0.704665718	1.56E-05	0.508107933	FALSE	TRUE	FALSE			ZCCHC17	1.98E-27	1.98E-27	0.286546742	-0.080383045	-0.739772404	2.92E-23	0.508107933	FALSE	TRUE	FALSE
	CIT	1.73E-32	1.73E-32	0.252539649	0.067146143	0.70458037	2.54E-28	0.508107933	FALSE	TRUE	FALSE			TNIK	2.18E-152	2.18E-152	0.001043409	-0.209896715	-0.739544808	3.21E-148	0.044527844	TRUE	TRUE	FALSE
	ACADVL	1.94E-22	1.94E-22	0.322217511	0.069633145	0.704381223	2.85E-18	0.508107933	FALSE	TRUE	FALSE			CTSC	1.42E-17	1.42E-17	0.358853232	-0.076709688	-0.739203414	2.08E-13	0.508107933	FALSE	TRUE	FALSE
	AKAP8L	1.92E-19	1.92E-19	0.344570931	0.070351062	0.704381223	2.82E-15	0.508107933	FALSE	TRUE	FALSE			EMC4	1.05E-15	1.05E-15	0.373406491	-0.069843045	-0.739089616	1.55E-11	0.508107933	FALSE	TRUE	FALSE
	TSC1	4.80E-17	4.80E-17	0.36295114	0.052456451	0.704352774	7.07E-13	0.508107933	FALSE	TRUE	FALSE			HARS	3.26E-18	3.26E-18	0.353952852	-0.091429266	-0.739004267	4.80E-14	0.508107933	FALSE	TRUE	FALSE
	APOM	4.28E-22	4.28E-22	0.324749471	0.05729238	0.704324324	6.30E-18	0.508107933	FALSE	TRUE	FALSE			CRYBB1	3.85E-17	3.85E-17	0.362211349	-0.104210183	-0.738975818	5.67E-13	0.508107933	FALSE	TRUE	FALSE
	TYK2	9.60E-24	9.60E-24	0.312694198	0.063571303	0.704267425	1.41E-19	0.508107933	FALSE	TRUE	FALSE			DNAJC2	1.01E-39	1.01E-39	0.208030337	-0.104437677	-0.738719772	1.49E-35	0.508107933	FALSE	TRUE	FALSE
	CES2	8.98E-16	8.98E-16	0.372864135	0.055728565	0.703954481	1.32E-11	0.508107933	FALSE	TRUE	FALSE			PRMT5	1.64E-22	1.64E-22	0.321682958	-0.084927637	-0.738179232	2.41E-18	0.508107933	FALSE	TRUE	FALSE
	LRRC58	1.45E-12	1.45E-12	0.398359367	0.051144377	0.703812233	2.13E-08	0.508107933	FALSE	TRUE	FALSE			MTHFD2L	1.15E-15	1.15E-15	0.373708151	-0.097216467	-0.737837838	1.69E-11	0.508107933	FALSE	TRUE	FALSE
	ZRANB1	5.63E-10	5.63E-10	0.419484974	0.037345467	0.703755334	8.28E-06	0.508107933	FALSE	TRUE	FALSE			C9orf78	1.51E-33	1.51E-33	0.245721842	-0.09794282	-0.737752489	2.22E-29	0.508107933	FALSE	TRUE	FALSE
	SDSL	3.11E-18	3.11E-18	0.353798015	0.073814294	0.703613087	4.59E-14	0.508107933	FALSE	TRUE	FALSE			SPP1	1.10E-19	1.10E-19	0.3427463	-0.120193597	-0.73769559	1.62E-15	0.508107933	FALSE	TRUE	FALSE
	CRYZL1	1.74E-15	1.74E-15	0.375122211	0.039534881	0.703584637	2.56E-11	0.508107933	FALSE	TRUE	FALSE			ACAP1	5.14E-17	5.14E-17	0.363183714	-0.107550476	-0.737610242	7.57E-13	0.508107933	FALSE	TRUE	FALSE
	AGRN	5.99E-24	5.99E-24	0.311210884	0.05337196	0.70344239	8.81E-20	0.508107933	FALSE	TRUE	FALSE			HMGB1	0	0	9.47E-12	-0.231565138	-0.737524893	0	1.79E-09	TRUE	TRUE	FALSE
	AC104794.2	1.56E-13	1.56E-13	0.390605765	0.059617051	0.70344239	2.30E-09	0.508107933	FALSE	TRUE	FALSE			PSMA4	2.52E-78	2.52E-78	0.055709785	-0.131645337	-0.737411095	3.71E-74	0.508107933	FALSE	TRUE	FALSE
	VBP1	1.61E-15	1.61E-15	0.374846659	0.080116967	0.702987198	2.37E-11	0.508107933	FALSE	TRUE	FALSE			DHX37	6.24E-27	6.24E-27	0.290014517	-0.10976824	-0.7371266	9.18E-23	0.508107933	FALSE	TRUE	FALSE
	AC007906.2	6.64E-26	6.64E-26	0.297229905	0.081836666	0.702901849	9.77E-22	0.508107933	FALSE	TRUE	FALSE			C1orf226	4.48E-13	4.48E-13	0.394265615	-0.09534078	-0.736927454	6.60E-09	0.508107933	FALSE	TRUE	FALSE
	AVL9	1.34E-14	1.34E-14	0.382109974	0.047828016	0.70284495	1.97E-10	0.508107933	FALSE	TRUE	FALSE			ELOA	1.53E-22	1.53E-22	0.321465578	-0.092344642	-0.736870555	2.25E-18	0.508107933	FALSE	TRUE	FALSE
	MMP11	1.29E-09	1.29E-09	0.422461749	0.042529367	0.702759602	1.90E-05	0.508107933	FALSE	TRUE	TRUE			NMRK2	2.69E-26	2.69E-26	0.294462403	-0.131279114	-0.736756757	3.96E-22	0.508107933	FALSE	TRUE	FALSE
	PCOLCE-AS1	6.10E-13	6.10E-13	0.395339565	0.062580702	0.702755065	8.98E-09	0.508107933	FALSE	TRUE	FALSE			RUSC1	7.72E-18	7.72E-18	0.356826256	-0.096304275	-0.736244666	1.14E-13	0.508107933	FALSE	TRUE	FALSE
	TEF	7.77E-16	7.77E-16	0.372372481	0.058435501	0.702731152	1.14E-11	0.508107933	FALSE	TRUE	FALSE			INAVA	3.03E-23	3.03E-23	0.31632081	-0.10915896	-0.736244666	4.46E-19	0.508107933	FALSE	TRUE	FALSE
	LMAN1	1.87E-18	1.87E-18	0.352098208	0.091805533	0.702674253	2.75E-14	0.508107933	FALSE	TRUE	FALSE			COQ3	3.58E-19	3.58E-19	0.346627112	-0.103111432	-0.736187767	5.27E-15	0.508107933	FALSE	TRUE	FALSE
	AL359504.2	5.66E-19	5.66E-19	0.348140791	0.055511283	0.701763869	8.33E-15	0.508107933	FALSE	TRUE	FALSE			SIN3B	6.85E-19	6.85E-19	0.348771745	-0.098208115	-0.736187767	1.01E-14	0.508107933	FALSE	TRUE	FALSE
	CCDC186	4.24E-14	4.24E-14	0.386083839	0.05088374	0.701650071	6.24E-10	0.508107933	FALSE	TRUE	FALSE			GORASP2	2.13E-26	2.13E-26	0.293751696	-0.100597022	-0.736159317	3.14E-22	0.508107933	FALSE	TRUE	FALSE
	PCDH18	1.03E-52	1.03E-52	0.140970446	0.069082423	0.701621622	1.52E-48	0.508107933	FALSE	TRUE	TRUE			PUS3	2.46E-13	2.46E-13	0.39217592	-0.091873658	-0.736102418	3.62E-09	0.508107933	FALSE	TRUE	FALSE
	FAM227A	1.52E-14	1.52E-14	0.382550908	0.042828404	0.701564723	2.24E-10	0.508107933	FALSE	TRUE	FALSE			UBXN8	1.22E-20	1.22E-20	0.335555351	-0.109505291	-0.736045519	1.79E-16	0.508107933	FALSE	TRUE	FALSE
	DNASE1	5.47E-15	5.47E-15	0.379039481	0.045537294	0.701024182	8.06E-11	0.508107933	FALSE	TRUE	FALSE			DLGAP3	2.04E-18	2.04E-18	0.352391029	-0.108566856	-0.735960171	3.00E-14	0.508107933	FALSE	TRUE	FALSE
	ANGPTL4	1.45E-13	1.45E-13	0.390336687	0.053199575	0.700967283	2.13E-09	0.508107933	FALSE	TRUE	FALSE			OTUB1	7.28E-19	7.28E-19	0.348972763	-0.075429677	-0.735931721	1.07E-14	0.508107933	FALSE	TRUE	FALSE
	OSER1-DT	9.01E-12	9.01E-12	0.404785574	0.046551628	0.700938834	1.33E-07	0.508107933	FALSE	TRUE	FALSE			SELENOT	1.52E-18	1.52E-18	0.351417532	-0.086070402	-0.735903272	2.24E-14	0.508107933	FALSE	TRUE	FALSE
	GPATCH8	4.24E-18	4.24E-18	0.35482712	0.073507745	0.700625889	6.25E-14	0.508107933	FALSE	TRUE	FALSE			CTSD	2.09E-24	2.09E-24	0.307914039	-0.088256	-0.735903272	3.08E-20	0.508107933	FALSE	TRUE	FALSE
	SUCO	5.67E-13	5.67E-13	0.395086395	0.056366974	0.700512091	8.35E-09	0.508107933	FALSE	TRUE	FALSE			GPN2	1.18E-09	1.18E-09	0.422148859	-0.083824898	-0.735874822	1.74E-05	0.508107933	FALSE	TRUE	FALSE
	SHPRH	2.39E-25	2.39E-25	0.301173152	0.078812582	0.700512091	3.51E-21	0.508107933	FALSE	TRUE	FALSE			SURF4	6.89E-18	6.89E-18	0.356444523	-0.080307296	-0.735874822	1.01E-13	0.508107933	FALSE	TRUE	FALSE
	Sep.07	1.26E-15	1.26E-15	0.374018374	0.08038896	0.700398293	1.86E-11	0.508107933	FALSE	TRUE	FALSE			SRA1	2.64E-20	2.64E-20	0.338073438	-0.084063446	-0.73541963	3.88E-16	0.508107933	FALSE	TRUE	FALSE
	UQCRB	2.24E-34	2.24E-34	0.240453945	0.102479336	0.700398293	3.30E-30	0.508107933	FALSE	TRUE	FALSE			TMEM251	1.09E-21	1.09E-21	0.327755509	-0.10630319	-0.735192034	1.61E-17	0.508107933	FALSE	TRUE	FALSE
	REV3L	1.04E-14	1.04E-14	0.381245456	0.052885971	0.700369844	1.53E-10	0.508107933	FALSE	TRUE	FALSE			ZBTB3	2.80E-17	2.80E-17	0.361133703	-0.101997768	-0.735163585	4.12E-13	0.508107933	FALSE	TRUE	FALSE
	DAAM1	9.94E-21	9.94E-21	0.334896147	0.067961855	0.700113798	1.46E-16	0.508107933	FALSE	TRUE	FALSE			KCNMA1	8.56E-22	8.56E-22	0.326976156	-0.107752088	-0.735078236	1.26E-17	0.508107933	FALSE	TRUE	FALSE
	SPECC1	5.18E-22	5.18E-22	0.325362304	0.069137931	0.700113798	7.62E-18	0.508107933	FALSE	TRUE	FALSE			DMAP1	4.03E-19	4.03E-19	0.347023976	-0.09059712	-0.735049787	5.94E-15	0.508107933	FALSE	TRUE	FALSE
	MYF6	5.18E-20	5.18E-20	0.34027921	0.074743724	0.700006204	7.63E-16	0.508107933	FALSE	TRUE	FALSE			ZMAT2	2.43E-18	2.43E-18	0.352978624	-0.073423854	-0.734708393	3.58E-14	0.508107933	FALSE	TRUE	FALSE
	RNF150	1.43E-10	1.43E-10	0.414584588	0.040272513	0.699943101	2.10E-06	0.508107933	FALSE	TRUE	FALSE			IGFBP4	1.69E-46	1.69E-46	0.170946043	-0.125014488	-0.734651494	2.48E-42	0.508107933	FALSE	TRUE	TRUE
	AC023043.1	9.54E-10	9.54E-10	0.421379993	0.055458791	0.699889752	1.40E-05	0.508107933	FALSE	TRUE	FALSE			TNIP2	8.18E-17	8.18E-17	0.364745382	-0.094274239	-0.7343101	1.20E-12	0.508107933	FALSE	TRUE	FALSE
	CSRP2	8.17E-16	8.17E-16	0.372543714	0.081562773	0.699630156	1.20E-11	0.508107933	FALSE	TRUE	FALSE			SCLY	4.39E-22	4.39E-22	0.32483192	-0.114766985	-0.734196302	6.46E-18	0.508107933	FALSE	TRUE	FALSE
	FNBP4	2.50E-18	2.50E-18	0.353069651	0.07971835	0.699345661	3.68E-14	0.508107933	FALSE	TRUE	FALSE			SLC17A9	3.29E-19	3.29E-19	0.34635216	-0.105687877	-0.734025605	4.85E-15	0.508107933	FALSE	TRUE	FALSE
	YPEL2	8.58E-28	8.58E-28	0.284028461	0.069257981	0.698748222	1.26E-23	0.508107933	FALSE	TRUE	FALSE			DPY30	9.18E-18	9.18E-18	0.357404402	-0.072968565	-0.733940256	1.35E-13	0.508107933	FALSE	TRUE	FALSE
	ZNF436-AS1	1.30E-20	1.30E-20	0.335776586	0.07341707	0.698661986	1.92E-16	0.508107933	FALSE	TRUE	FALSE			PFDN6	1.12E-18	1.12E-18	0.350388528	-0.073783659	-0.733826458	1.64E-14	0.508107933	FALSE	TRUE	FALSE
	LINC00926	2.68E-17	2.68E-17	0.360990544	0.053990304	0.698492176	3.94E-13	0.508107933	FALSE	TRUE	FALSE			C1orf52	6.06E-14	6.06E-14	0.387320378	-0.077453288	-0.733570413	8.93E-10	0.508107933	FALSE	TRUE	FALSE
	IKBIP	1.15E-12	1.15E-12	0.397571086	0.03819067	0.698150782	1.70E-08	0.508107933	FALSE	TRUE	FALSE			CHST9	1.71E-18	1.71E-18	0.351803614	-0.110941129	-0.733570413	2.52E-14	0.508107933	FALSE	TRUE	FALSE
	SCOC	6.75E-16	6.75E-16	0.371891416	0.060028803	0.698093883	9.93E-12	0.508107933	FALSE	TRUE	FALSE			NSFL1C	3.70E-17	3.70E-17	0.362076007	-0.079074228	-0.733399716	5.45E-13	0.508107933	FALSE	TRUE	FALSE
	EIF4G3	9.50E-29	9.50E-29	0.277463293	0.091783871	0.697610242	1.40E-24	0.508107933	FALSE	TRUE	FALSE			FEM1A	1.30E-15	1.30E-15	0.37413418	-0.095692465	-0.733399716	1.92E-11	0.508107933	FALSE	TRUE	FALSE
	RNF217	1.21E-14	1.21E-14	0.381764472	0.049815624	0.697467994	1.78E-10	0.508107933	FALSE	TRUE	FALSE			ODC1	9.17E-40	9.17E-40	0.207783992	-0.09365782	-0.733257468	1.35E-35	0.508107933	FALSE	TRUE	FALSE
	SERAC1	3.42E-16	3.42E-16	0.369579921	0.055113147	0.697467994	5.03E-12	0.508107933	FALSE	TRUE	FALSE			IGSF9	1.03E-27	1.03E-27	0.284566678	-0.126259256	-0.733029872	1.51E-23	0.508107933	FALSE	TRUE	FALSE
	NHLRC2	2.54E-22	2.54E-22	0.323082215	0.058512189	0.697439545	3.74E-18	0.508107933	FALSE	TRUE	FALSE			UTP6	2.83E-32	2.83E-32	0.253935259	-0.103602696	-0.732944523	4.17E-28	0.508107933	FALSE	TRUE	FALSE
	DBT	7.90E-14	7.90E-14	0.388237999	0.047754497	0.697268848	1.16E-09	0.508107933	FALSE	TRUE	FALSE			PFAS	1.98E-27	1.98E-27	0.2865402	-0.095064355	-0.732688478	2.91E-23	0.508107933	FALSE	TRUE	FALSE
	SYNDIG1	4.41E-20	4.41E-20	0.339749844	0.063314507	0.697240398	6.49E-16	0.508107933	FALSE	TRUE	FALSE			PKMYT1	8.26E-34	8.26E-34	0.244048319	-0.118256223	-0.73257468	1.22E-29	0.508107933	FALSE	TRUE	FALSE
	EFNB1	3.21E-22	3.21E-22	0.323831734	0.063003454	0.697098151	4.73E-18	0.508107933	FALSE	TRUE	FALSE			RHBDD3	1.25E-14	1.25E-14	0.381878778	-0.088316165	-0.732432432	1.84E-10	0.508107933	FALSE	TRUE	FALSE
	SH3BP4	1.34E-27	1.34E-27	0.285357645	0.060211175	0.697069701	1.97E-23	0.508107933	FALSE	TRUE	FALSE			HNRNPA0	5.29E-108	5.29E-108	0.014338475	-0.142241225	-0.732290185	7.79E-104	0.371664387	FALSE	TRUE	FALSE
	PPCS	2.07E-08	2.07E-08	0.432512923	0.040890846	0.696955903	0.000304841	0.508107933	FALSE	TRUE	FALSE			EIF2B4	3.81E-19	3.81E-19	0.346838463	-0.093539353	-0.73197724	5.61E-15	0.508107933	FALSE	TRUE	FALSE
	IFITM2	5.28E-39	5.28E-39	0.212223883	0.104872674	0.696728307	7.77E-35	0.508107933	FALSE	TRUE	FALSE			EPS8L1	5.58E-17	5.58E-17	0.363460253	-0.106983262	-0.731721195	8.22E-13	0.508107933	FALSE	TRUE	FALSE
	AC092720.2	5.45E-12	5.45E-12	0.403019547	0.054501697	0.696676363	8.03E-08	0.508107933	FALSE	TRUE	FALSE			TMC6	3.53E-22	3.53E-22	0.32413517	-0.111832908	-0.731550498	5.20E-18	0.508107933	FALSE	TRUE	FALSE
	LATS1	1.18E-13	1.18E-13	0.389628866	0.042042947	0.696443812	1.74E-09	0.508107933	FALSE	TRUE	FALSE			SPC25	1.12E-57	1.12E-57	0.11977508	-0.128737011	-0.7314367	1.65E-53	0.508107933	FALSE	TRUE	FALSE
	PABPC1	3.40E-25	3.40E-25	0.302264385	0.090401722	0.696415363	5.00E-21	0.508107933	FALSE	TRUE	FALSE			MAL2	1.68E-22	1.68E-22	0.321765888	-0.082781692	-0.731351351	2.48E-18	0.508107933	FALSE	TRUE	FALSE
	RICTOR	2.16E-13	2.16E-13	0.391721873	0.041763908	0.696386913	3.18E-09	0.508107933	FALSE	TRUE	FALSE			PIM1	2.14E-24	2.14E-24	0.307988851	-0.113766903	-0.731209104	3.15E-20	0.508107933	FALSE	TRUE	FALSE
	LAMB2	7.46E-15	7.46E-15	0.380100143	0.04520241	0.696358464	1.10E-10	0.508107933	FALSE	TRUE	TRUE			LRRC45	1.37E-18	1.37E-18	0.351066221	-0.101809549	-0.731152205	2.02E-14	0.508107933	FALSE	TRUE	FALSE
	NCK1-DT	3.79E-11	3.79E-11	0.409871306	0.043959635	0.696358464	5.59E-07	0.508107933	FALSE	TRUE	FALSE			GABRB3	3.23E-34	3.23E-34	0.241455714	-0.097949295	-0.731066856	4.75E-30	0.508107933	FALSE	TRUE	FALSE
	EFEMP1	1.04E-16	1.04E-16	0.365556132	0.056820275	0.696216216	1.53E-12	0.508107933	FALSE	TRUE	FALSE			TRDN	4.82E-41	4.82E-41	0.200440665	-0.139146665	-0.730668563	7.10E-37	0.508107933	FALSE	TRUE	FALSE
	DRD4	4.87E-16	4.87E-16	0.370781057	0.058641658	0.695903272	7.16E-12	0.508107933	FALSE	TRUE	FALSE			SLCO3A1	1.11E-16	1.11E-16	0.365767225	-0.104210759	-0.730640114	1.63E-12	0.508107933	FALSE	TRUE	FALSE
	FZD8	4.07E-16	4.07E-16	0.370177044	0.058618716	0.695476529	6.00E-12	0.508107933	FALSE	TRUE	FALSE			NOL10	1.50E-44	1.50E-44	0.181135724	-0.123164274	-0.730583215	2.20E-40	0.508107933	FALSE	TRUE	FALSE
	CDK13	1.90E-13	1.90E-13	0.391279257	0.056108981	0.695362731	2.80E-09	0.508107933	FALSE	TRUE	FALSE			TRAF2	5.35E-21	5.35E-21	0.332890022	-0.105319798	-0.730554765	7.88E-17	0.508107933	FALSE	TRUE	FALSE
	SAT2	9.95E-16	9.95E-16	0.373213836	0.062333056	0.695362731	1.47E-11	0.508107933	FALSE	TRUE	FALSE			SLC35A4	4.07E-23	4.07E-23	0.317256408	-0.105795456	-0.730469417	5.99E-19	0.508107933	FALSE	TRUE	FALSE
	PHF11	9.39E-16	9.39E-16	0.373015646	0.046111886	0.695248933	1.38E-11	0.508107933	FALSE	TRUE	FALSE			UTP23	2.69E-21	2.69E-21	0.330660426	-0.100496508	-0.73029872	3.96E-17	0.508107933	FALSE	TRUE	FALSE
	CDC42EP5	4.24E-16	4.24E-16	0.370314578	0.049641478	0.695078236	6.24E-12	0.508107933	FALSE	TRUE	FALSE			KIN	9.18E-15	9.18E-15	0.380814202	-0.080984034	-0.73029872	1.35E-10	0.508107933	FALSE	TRUE	FALSE
	TERF2IP	1.37E-17	1.37E-17	0.358734314	0.046616423	0.694651494	2.01E-13	0.508107933	FALSE	TRUE	FALSE			ZNF74	1.32E-19	1.32E-19	0.343346202	-0.109551952	-0.730213371	1.94E-15	0.508107933	FALSE	TRUE	FALSE
	AC245060.5	7.49E-18	7.49E-18	0.356725188	0.051974894	0.694594595	1.10E-13	0.508107933	FALSE	TRUE	FALSE			FAM241B	1.34E-19	1.34E-19	0.34340232	-0.102053333	-0.730042674	1.98E-15	0.508107933	FALSE	TRUE	FALSE
	EMD	3.61E-67	3.61E-67	0.085754144	0.120615056	0.694452347	5.31E-63	0.508107933	FALSE	TRUE	FALSE			TPGS1	2.66E-23	2.66E-23	0.315909803	-0.103412143	-0.72970128	3.92E-19	0.508107933	FALSE	TRUE	FALSE
	SH3D21	7.45E-16	7.45E-16	0.372227648	0.056828677	0.694139403	1.10E-11	0.508107933	FALSE	TRUE	FALSE			GMPPA	5.18E-11	5.18E-11	0.410975195	-0.092672202	-0.729615932	7.62E-07	0.508107933	FALSE	TRUE	FALSE
	AC009506.1	2.53E-13	2.53E-13	0.392272406	0.058554132	0.693513514	3.72E-09	0.508107933	FALSE	TRUE	FALSE			COA7	2.88E-20	2.88E-20	0.338360215	-0.096167517	-0.729359886	4.24E-16	0.508107933	FALSE	TRUE	FALSE
	CTNNB1	7.27E-34	7.27E-34	0.243692275	0.108956219	0.693029872	1.07E-29	0.508107933	FALSE	TRUE	FALSE			MRFAP1	1.16E-30	1.16E-30	0.264548432	-0.090070328	-0.72913229	1.70E-26	0.508107933	FALSE	TRUE	FALSE
	MED28	2.77E-13	2.77E-13	0.39258602	0.07656423	0.693029872	4.07E-09	0.508107933	FALSE	TRUE	FALSE			NAV3	2.02E-13	2.02E-13	0.391487399	-0.084381101	-0.728928091	2.97E-09	0.508107933	FALSE	TRUE	FALSE
	TFRC	1.43E-26	1.43E-26	0.292534008	0.071445974	0.692972973	2.10E-22	0.508107933	FALSE	TRUE	FALSE			DPM1	7.71E-18	7.71E-18	0.356818683	-0.079883319	-0.728790896	1.13E-13	0.508107933	FALSE	TRUE	FALSE
	DLL3	1.41E-16	1.41E-16	0.366590591	0.048652861	0.692944523	2.08E-12	0.508107933	FALSE	TRUE	FALSE			CDC42EP1	2.78E-15	2.78E-15	0.376724815	-0.092802139	-0.72859175	4.10E-11	0.508107933	FALSE	TRUE	FALSE
	ELP4	4.74E-17	4.74E-17	0.362907042	0.057656935	0.692887624	6.98E-13	0.508107933	FALSE	TRUE	FALSE			GLIPR1L1	1.27E-25	1.27E-25	0.299235122	-0.100987903	-0.728079352	1.87E-21	0.508107933	FALSE	TRUE	FALSE
	L3MBTL1	1.24E-17	1.24E-17	0.358401465	0.06176815	0.692887624	1.82E-13	0.508107933	FALSE	TRUE	FALSE			OGFOD1	7.34E-27	7.34E-27	0.290509095	-0.097544071	-0.727795164	1.08E-22	0.508107933	FALSE	TRUE	FALSE
	Mar.07	1.49E-15	1.49E-15	0.374590727	0.071331854	0.692773826	2.19E-11	0.508107933	FALSE	TRUE	FALSE			MOB4	1.26E-19	1.26E-19	0.343194797	-0.07942585	-0.727738265	1.86E-15	0.508107933	FALSE	TRUE	FALSE
	ZNF585A	2.39E-10	2.39E-10	0.416424527	0.043735126	0.692745377	3.52E-06	0.508107933	FALSE	TRUE	FALSE			CDCA2	7.25E-74	7.25E-74	0.066529336	-0.154253294	-0.727652916	1.07E-69	0.508107933	FALSE	TRUE	FALSE
	ATF6	2.62E-13	2.62E-13	0.392398455	0.041311234	0.692375533	3.86E-09	0.508107933	FALSE	TRUE	FALSE			ETV5	2.91E-75	2.91E-75	0.062977604	-0.164875105	-0.727539118	4.28E-71	0.508107933	FALSE	TRUE	FALSE
	HOMEZ	2.68E-11	2.68E-11	0.408644875	0.043065856	0.692347084	3.95E-07	0.508107933	FALSE	TRUE	FALSE			B4GALT7	3.45E-16	3.45E-16	0.369617496	-0.096580555	-0.727140825	5.08E-12	0.508107933	FALSE	TRUE	FALSE
	SLC12A6	2.62E-13	2.62E-13	0.392395339	0.048974534	0.692261735	3.86E-09	0.508107933	FALSE	TRUE	FALSE			PLBD1	8.25E-21	8.25E-21	0.334293834	-0.102917099	-0.727112376	1.22E-16	0.508107933	FALSE	TRUE	FALSE
	MGMT	6.59E-15	6.59E-15	0.379673078	0.061479393	0.692091038	9.70E-11	0.508107933	FALSE	TRUE	FALSE			PHF14	3.64E-23	3.64E-23	0.316901759	-0.0823284	-0.726742532	5.36E-19	0.508107933	FALSE	TRUE	FALSE
	PREPL	2.70E-07	2.70E-07	0.441924274	0.030449511	0.692062589	0.003970928	0.508107933	FALSE	TRUE	FALSE			SPNS1	1.35E-20	1.35E-20	0.335889843	-0.098033054	-0.726600284	1.99E-16	0.508107933	FALSE	TRUE	FALSE
	MAGI3	4.95E-12	4.95E-12	0.402679268	0.043030807	0.69200569	7.29E-08	0.508107933	FALSE	TRUE	FALSE			TMEM33	1.85E-31	1.85E-31	0.259280154	-0.093968106	-0.726543385	2.73E-27	0.508107933	FALSE	TRUE	FALSE
	HTR2C	1.45E-14	1.45E-14	0.38237498	0.058675669	0.69200569	2.13E-10	0.508107933	FALSE	TRUE	FALSE			SOWAHC	2.25E-25	2.25E-25	0.300993543	-0.116713774	-0.726514936	3.32E-21	0.508107933	FALSE	TRUE	FALSE
	TMEM168	1.76E-13	1.76E-13	0.391018743	0.044566739	0.691920341	2.59E-09	0.508107933	FALSE	TRUE	FALSE			ABT1	1.31E-17	1.31E-17	0.358588594	-0.089776833	-0.726514936	1.93E-13	0.508107933	FALSE	TRUE	FALSE
	GALC	8.02E-21	8.02E-21	0.334201146	0.062265518	0.691834993	1.18E-16	0.508107933	FALSE	TRUE	FALSE			PDCD2L	4.52E-16	4.52E-16	0.370527248	-0.093229329	-0.726486486	6.65E-12	0.508107933	FALSE	TRUE	FALSE
	ZADH2	1.16E-11	1.16E-11	0.405679071	0.055670695	0.691522048	1.71E-07	0.508107933	FALSE	TRUE	FALSE			MCUB	1.50E-16	1.50E-16	0.36680404	-0.098186669	-0.726429587	2.21E-12	0.508107933	FALSE	TRUE	FALSE
	PLEKHG4B	3.36E-13	3.36E-13	0.393266603	0.035584873	0.6914367	4.95E-09	0.508107933	FALSE	TRUE	FALSE			SAMM50	1.02E-15	1.02E-15	0.373296043	-0.073121161	-0.726230441	1.50E-11	0.508107933	FALSE	TRUE	FALSE
	SEMA6B	1.20E-15	1.20E-15	0.373838586	0.043370458	0.691379801	1.76E-11	0.508107933	FALSE	TRUE	FALSE			IPO4	1.23E-20	1.23E-20	0.335599891	-0.103026447	-0.726173542	1.82E-16	0.508107933	FALSE	TRUE	FALSE
	HCN1	5.68E-15	5.68E-15	0.379167038	0.058183534	0.691066856	8.37E-11	0.508107933	FALSE	TRUE	FALSE			ANAPC13	1.38E-19	1.38E-19	0.343490256	-0.097738703	-0.726116643	2.03E-15	0.508107933	FALSE	TRUE	FALSE
	ANKRD36	3.38E-18	3.38E-18	0.354070348	0.06340917	0.691038407	4.98E-14	0.508107933	FALSE	TRUE	FALSE			GID8	5.74E-15	5.74E-15	0.379203173	-0.074768093	-0.725633001	8.46E-11	0.508107933	FALSE	TRUE	FALSE
	TRERF1	2.11E-17	2.11E-17	0.360191666	0.046623055	0.690753912	3.11E-13	0.508107933	FALSE	TRUE	FALSE			TMEM198	1.14E-15	1.14E-15	0.373679377	-0.103150589	-0.725547653	1.68E-11	0.508107933	FALSE	TRUE	FALSE
	FER	5.11E-17	5.11E-17	0.363160032	0.055398313	0.690640114	7.52E-13	0.508107933	FALSE	TRUE	FALSE			TOMM40L	6.49E-21	6.49E-21	0.333515704	-0.109489231	-0.725405405	9.56E-17	0.508107933	FALSE	TRUE	FALSE
	TRIM8	3.14E-23	3.14E-23	0.316438019	0.054551214	0.690640114	4.63E-19	0.508107933	FALSE	TRUE	FALSE			LINC00941	9.34E-20	9.34E-20	0.3422096	-0.102817836	-0.725206259	1.37E-15	0.508107933	FALSE	TRUE	FALSE
	DGKA	3.08E-09	3.08E-09	0.425601339	0.043021969	0.690099573	4.53E-05	0.508107933	FALSE	TRUE	FALSE			MAD2L1	3.38E-94	3.38E-94	0.028015319	-0.126512525	-0.72514936	4.97E-90	0.508107933	FALSE	TRUE	FALSE
	TM9SF4	1.71E-11	1.71E-11	0.407046867	0.039196225	0.690071124	2.52E-07	0.508107933	FALSE	TRUE	FALSE			DDX28	7.20E-11	7.20E-11	0.412147562	-0.091341757	-0.72512091	1.06E-06	0.508107933	FALSE	TRUE	FALSE
	ZNF785	4.11E-07	4.11E-07	0.443485254	0.02314546	0.689957326	0.006058077	0.508107933	FALSE	TRUE	FALSE			WDR62	7.72E-37	7.72E-37	0.225173124	-0.125779061	-0.725064011	1.14E-32	0.508107933	FALSE	TRUE	FALSE
	RC3H2	2.25E-13	2.25E-13	0.391873434	0.047589192	0.689928876	3.32E-09	0.508107933	FALSE	TRUE	FALSE			ZNHIT1	1.57E-16	1.57E-16	0.366940545	-0.074153748	-0.724864865	2.31E-12	0.508107933	FALSE	TRUE	FALSE
	VHL	3.36E-10	3.36E-10	0.41763697	0.041435678	0.689644381	4.94E-06	0.508107933	FALSE	TRUE	FALSE			TRIB3	2.06E-19	2.06E-19	0.344802245	-0.111025779	-0.724694168	3.03E-15	0.508107933	FALSE	TRUE	FALSE
	GSTZ1	1.01E-19	1.01E-19	0.342457625	0.068859725	0.689587482	1.48E-15	0.508107933	FALSE	TRUE	FALSE			GATAD2A	9.77E-53	9.77E-53	0.140868173	-0.105934831	-0.72455192	1.44E-48	0.508107933	FALSE	TRUE	FALSE
	PUM1	2.45E-18	2.45E-18	0.35299354	0.087199716	0.689359886	3.60E-14	0.508107933	FALSE	TRUE	FALSE			PDCD11	8.78E-47	8.78E-47	0.16949316	-0.116098603	-0.724495021	1.29E-42	0.508107933	FALSE	TRUE	FALSE
	DEPP1	6.45E-31	6.45E-31	0.26286264	0.073399755	0.689347765	9.49E-27	0.508107933	FALSE	TRUE	FALSE			TRUB2	9.19E-21	9.19E-21	0.33464129	-0.095723942	-0.724466572	1.35E-16	0.508107933	FALSE	TRUE	FALSE
	SOS1	8.61E-24	8.61E-24	0.312353789	0.058966473	0.689331437	1.27E-19	0.508107933	FALSE	TRUE	FALSE			TWF2	4.84E-15	4.84E-15	0.378619149	-0.085339837	-0.724381223	7.13E-11	0.508107933	FALSE	TRUE	FALSE
	AGO4	1.14E-17	1.14E-17	0.358120248	0.057392208	0.689302987	1.67E-13	0.508107933	FALSE	TRUE	FALSE			CINP	4.00E-15	4.00E-15	0.377965839	-0.081991302	-0.724324324	5.89E-11	0.508107933	FALSE	TRUE	FALSE
	ZNF580	1.14E-31	1.14E-31	0.257893463	0.080831005	0.68913229	1.68E-27	0.508107933	FALSE	TRUE	FALSE			SYT2	1.07E-19	1.07E-19	0.342645699	-0.113602843	-0.723897582	1.57E-15	0.508107933	FALSE	TRUE	FALSE
	NDUFB1	1.45E-09	1.45E-09	0.422896435	0.071370615	0.68859175	2.14E-05	0.508107933	FALSE	TRUE	FALSE			ELOVL1	2.47E-12	2.47E-12	0.400233078	-0.08982471	-0.723812233	3.63E-08	0.508107933	FALSE	TRUE	FALSE
	NYNRIN	1.99E-16	1.99E-16	0.367752988	0.046209452	0.688477952	2.93E-12	0.508107933	FALSE	TRUE	FALSE			NOC2L	2.22E-21	2.22E-21	0.330048105	-0.086413942	-0.723328592	3.27E-17	0.508107933	FALSE	TRUE	FALSE
	TFF3	3.21E-12	3.21E-12	0.401153435	0.046111412	0.688278805	4.72E-08	0.508107933	FALSE	TRUE	FALSE			GAL3ST3	2.57E-13	2.57E-13	0.392329023	-0.092643509	-0.723243243	3.78E-09	0.508107933	FALSE	TRUE	FALSE
	C22orf39	1.06E-12	1.06E-12	0.397283189	0.059917604	0.68799431	1.57E-08	0.508107933	FALSE	TRUE	FALSE			AURKB	1.27E-80	1.27E-80	0.050709199	-0.140716379	-0.723157895	1.87E-76	0.508107933	FALSE	TRUE	FALSE
	DYNC2H1	6.75E-15	6.75E-15	0.379756585	0.054791129	0.687965861	9.94E-11	0.508107933	FALSE	TRUE	FALSE			PYM1	8.65E-20	8.65E-20	0.341960459	-0.081533285	-0.723072546	1.27E-15	0.508107933	FALSE	TRUE	FALSE
	ZIC3	2.21E-60	2.21E-60	0.109229885	0.090430414	0.687652916	3.26E-56	0.508107933	FALSE	TRUE	FALSE			TFPI2	1.05E-25	1.05E-25	0.298626304	-0.124679862	-0.722731152	1.54E-21	0.508107933	FALSE	TRUE	FALSE
	ATP2C1	4.25E-15	4.25E-15	0.378168665	0.053990026	0.687539118	6.25E-11	0.508107933	FALSE	TRUE	FALSE			C19orf25	3.60E-22	3.60E-22	0.324196788	-0.093279248	-0.722475107	5.30E-18	0.508107933	FALSE	TRUE	FALSE
	SMCHD1	3.80E-22	3.80E-22	0.324370632	0.077542418	0.68742532	5.59E-18	0.508107933	FALSE	TRUE	FALSE			SEPHS2	2.18E-19	2.18E-19	0.344997276	-0.089632275	-0.72230441	3.21E-15	0.508107933	FALSE	TRUE	FALSE
	RSPH3	8.07E-13	8.07E-13	0.396318151	0.051270796	0.687339972	1.19E-08	0.508107933	FALSE	TRUE	FALSE			NUDCD1	4.64E-18	4.64E-18	0.355124272	-0.082686898	-0.722247511	6.83E-14	0.508107933	FALSE	TRUE	FALSE
	C11orf71	1.06E-11	1.06E-11	0.405363971	0.040187255	0.687311522	1.56E-07	0.508107933	FALSE	TRUE	FALSE			INSIG1	6.49E-63	6.49E-63	0.099979307	-0.148917241	-0.721934566	9.55E-59	0.508107933	FALSE	TRUE	FALSE
	IKZF2	7.20E-14	7.20E-14	0.387914858	0.053810383	0.687169275	1.06E-09	0.508107933	FALSE	TRUE	FALSE			PYURF	1.68E-22	1.68E-22	0.321771531	-0.083440742	-0.721906117	2.48E-18	0.508107933	FALSE	TRUE	FALSE
	C3orf67	6.02E-15	6.02E-15	0.37936468	0.052954128	0.687169275	8.86E-11	0.508107933	FALSE	TRUE	FALSE			METTL21A	2.30E-25	2.30E-25	0.301064179	-0.091465702	-0.721678521	3.39E-21	0.508107933	FALSE	TRUE	FALSE
	NUBPL	1.06E-10	1.06E-10	0.413506457	0.035445568	0.687169275	1.55E-06	0.508107933	FALSE	TRUE	FALSE			IQSEC2	1.25E-10	1.25E-10	0.414107352	-0.088942349	-0.720682788	1.84E-06	0.508107933	FALSE	TRUE	FALSE
	SNX25	1.69E-17	1.69E-17	0.359452137	0.062997353	0.687140825	2.49E-13	0.508107933	FALSE	TRUE	FALSE			TEDC1	1.67E-25	1.67E-25	0.300073868	-0.104201989	-0.720540541	2.46E-21	0.508107933	FALSE	TRUE	FALSE
	EPN2	2.39E-12	2.39E-12	0.400126122	0.052672272	0.686799431	3.52E-08	0.508107933	FALSE	TRUE	FALSE			DHRS7	8.99E-30	8.99E-30	0.27051662	-0.111551175	-0.720369844	1.32E-25	0.508107933	FALSE	TRUE	FALSE
	DNAJC21	1.44E-21	1.44E-21	0.328641843	0.08185843	0.686770982	2.12E-17	0.508107933	FALSE	TRUE	FALSE			FBXL6	1.05E-15	1.05E-15	0.37341144	-0.09855556	-0.720284495	1.55E-11	0.508107933	FALSE	TRUE	FALSE
	SPICE1	1.09E-07	1.09E-07	0.438579903	0.031425841	0.686657183	0.001601132	0.508107933	FALSE	TRUE	FALSE			MCHR1	6.28E-11	6.28E-11	0.411659986	-0.071521218	-0.720216254	9.25E-07	0.508107933	FALSE	TRUE	FALSE
	GPSM2	5.66E-20	5.66E-20	0.34056785	0.051518087	0.686600284	8.33E-16	0.508107933	FALSE	TRUE	FALSE			ZDHHC3	3.34E-21	3.34E-21	0.331362707	-0.096639715	-0.719943101	4.92E-17	0.508107933	FALSE	TRUE	FALSE
	AC002470.1	4.98E-16	4.98E-16	0.370860471	0.061339477	0.686591368	7.33E-12	0.508107933	FALSE	TRUE	FALSE			SZRD1	7.19E-32	7.19E-32	0.256580954	-0.09818876	-0.719516358	1.06E-27	0.508107933	FALSE	TRUE	FALSE
	ACAT1	3.08E-15	3.08E-15	0.377072057	0.054606436	0.686543385	4.54E-11	0.508107933	FALSE	TRUE	FALSE			EIF1AY	1.19E-15	1.19E-15	0.37383484	-0.071191728	-0.719516358	1.76E-11	0.508107933	FALSE	TRUE	FALSE
	IGF1R	9.33E-17	9.33E-17	0.36518933	0.069664522	0.686543385	1.37E-12	0.508107933	FALSE	TRUE	FALSE			GSE1	9.18E-30	9.18E-30	0.270578716	-0.10074753	-0.719345661	1.35E-25	0.508107933	FALSE	TRUE	FALSE
	ZNF75D	3.47E-34	3.47E-34	0.241653574	0.076954003	0.686458037	5.11E-30	0.508107933	FALSE	TRUE	FALSE			FXN	1.09E-13	1.09E-13	0.389358409	-0.088011922	-0.719174964	1.61E-09	0.508107933	FALSE	TRUE	FALSE
	MYOZ1	2.04E-13	2.04E-13	0.391521687	0.049665453	0.686372688	3.00E-09	0.508107933	FALSE	TRUE	FALSE			RNF115	3.37E-15	3.37E-15	0.377373008	-0.080504523	-0.718406828	4.95E-11	0.508107933	FALSE	TRUE	FALSE
	ATP5PO	6.35E-30	6.35E-30	0.269498994	0.106407953	0.686372688	9.35E-26	0.508107933	FALSE	TRUE	FALSE			AKIRIN2	9.50E-25	9.50E-25	0.305457542	-0.093134353	-0.718406828	1.40E-20	0.508107933	FALSE	TRUE	FALSE
	MAP2	1.45E-11	1.45E-11	0.406474639	0.044139603	0.686173542	2.14E-07	0.508107933	FALSE	TRUE	FALSE			HMGCS1	1.98E-180	1.98E-180	0.000136828	-0.187024892	-0.718036984	2.91E-176	0.007900098	TRUE	TRUE	FALSE
	LINGO3	7.45E-15	7.45E-15	0.380096325	0.067684175	0.686167879	1.10E-10	0.508107933	FALSE	TRUE	FALSE			NAA15	7.43E-70	7.43E-70	0.077593874	-0.122915907	-0.717866287	1.09E-65	0.508107933	FALSE	TRUE	FALSE
	INMT	3.35E-15	3.35E-15	0.37735982	0.072266549	0.685711057	4.94E-11	0.508107933	FALSE	TRUE	FALSE			IKBKE	1.16E-15	1.16E-15	0.373740121	-0.100318042	-0.717809388	1.71E-11	0.508107933	FALSE	TRUE	FALSE
	FAM228B	2.24E-14	2.24E-14	0.383888361	0.060609841	0.685576102	3.30E-10	0.508107933	FALSE	TRUE	FALSE			SH3BP1	2.32E-22	2.32E-22	0.322799597	-0.106108014	-0.71772404	3.42E-18	0.508107933	FALSE	TRUE	FALSE
	LZTS3	2.20E-14	2.20E-14	0.383815039	0.042578921	0.685547653	3.23E-10	0.508107933	FALSE	TRUE	FALSE			PRDX6	5.23E-17	5.23E-17	0.363240898	-0.072301284	-0.717667141	7.70E-13	0.508107933	FALSE	TRUE	FALSE
	NBPF19	3.56E-09	3.56E-09	0.426126656	0.043672297	0.685433855	5.24E-05	0.508107933	FALSE	TRUE	FALSE			MTRNR2L1	8.34E-20	8.34E-20	0.341839844	-0.082644867	-0.717382646	1.23E-15	0.508107933	FALSE	TRUE	FALSE
	MPHOSPH9	3.22E-18	3.22E-18	0.353906395	0.053605355	0.685320057	4.74E-14	0.508107933	FALSE	TRUE	FALSE			FERMT1	4.45E-13	4.45E-13	0.394238284	-0.092988477	-0.717325747	6.55E-09	0.508107933	FALSE	TRUE	FALSE
	TMEM145	2.62E-17	2.62E-17	0.360913757	0.050114268	0.685206259	3.85E-13	0.508107933	FALSE	TRUE	FALSE			LPAR2	9.19E-15	9.19E-15	0.38081512	-0.093554829	-0.717325747	1.35E-10	0.508107933	FALSE	TRUE	FALSE
	LINC00698	2.12E-14	2.12E-14	0.383698924	0.052496605	0.685177809	3.13E-10	0.508107933	FALSE	TRUE	FALSE			HGH1	1.27E-23	1.27E-23	0.31358486	-0.109654536	-0.716955903	1.87E-19	0.508107933	FALSE	TRUE	FALSE
	SGSM2	9.65E-18	9.65E-18	0.357569892	0.053778155	0.685035562	1.42E-13	0.508107933	FALSE	TRUE	FALSE			SMPD4	6.79E-33	6.79E-33	0.249915668	-0.112809369	-0.716927454	1.00E-28	0.508107933	FALSE	TRUE	FALSE
	TIMM17B	3.04E-13	3.04E-13	0.392911062	0.071842679	0.684921764	4.47E-09	0.508107933	FALSE	TRUE	FALSE			RBM14	6.00E-31	6.00E-31	0.26265377	-0.103734574	-0.716699858	8.83E-27	0.508107933	FALSE	TRUE	FALSE
	TSPAN3	2.62E-23	2.62E-23	0.315865656	0.081895248	0.684921764	3.86E-19	0.508107933	FALSE	TRUE	FALSE			TRMU	4.71E-14	4.71E-14	0.386446083	-0.088676118	-0.716472262	6.93E-10	0.508107933	FALSE	TRUE	FALSE
	GTF2IRD2	1.17E-15	1.17E-15	0.373775337	0.055214742	0.684864865	1.73E-11	0.508107933	FALSE	TRUE	FALSE			CYB561	8.51E-20	8.51E-20	0.341904586	-0.109909506	-0.716330014	1.25E-15	0.508107933	FALSE	TRUE	FALSE
	THNSL1	3.20E-12	3.20E-12	0.401149037	0.047840213	0.684836415	4.72E-08	0.508107933	FALSE	TRUE	FALSE			TACC3	1.08E-88	1.08E-88	0.03591367	-0.139555295	-0.715931721	1.59E-84	0.508107933	FALSE	TRUE	FALSE
	MTF2	7.68E-16	7.68E-16	0.372330383	0.079938799	0.684779516	1.13E-11	0.508107933	FALSE	TRUE	FALSE			TTYH3	7.96E-26	7.96E-26	0.297790882	-0.105565115	-0.715789474	1.17E-21	0.508107933	FALSE	TRUE	FALSE
	LSM11	6.95E-08	6.95E-08	0.436936748	0.033537896	0.684779516	0.001023109	0.508107933	FALSE	TRUE	FALSE			SDHD	6.68E-18	6.68E-18	0.356340537	-0.074638457	-0.715761024	9.83E-14	0.508107933	FALSE	TRUE	FALSE
	ICAM5	3.71E-11	3.71E-11	0.409796162	0.062537982	0.684747767	5.47E-07	0.508107933	FALSE	TRUE	FALSE			COMMD9	4.38E-18	4.38E-18	0.354933909	-0.097768322	-0.715732575	6.45E-14	0.508107933	FALSE	TRUE	FALSE
	FOXN3	5.08E-18	5.08E-18	0.355428579	0.078183066	0.684694168	7.48E-14	0.508107933	FALSE	TRUE	FALSE			HIST1H1A	1.84E-23	1.84E-23	0.314744245	-0.093906485	-0.715135135	2.71E-19	0.508107933	FALSE	TRUE	FALSE
	KANSL1L	2.93E-14	2.93E-14	0.384805747	0.048459187	0.684608819	4.31E-10	0.508107933	FALSE	TRUE	FALSE			PPP5C	6.11E-21	6.11E-21	0.333317371	-0.079877079	-0.715106686	8.99E-17	0.508107933	FALSE	TRUE	FALSE
	MFSD4B	5.13E-11	5.13E-11	0.410942162	0.036456633	0.684438122	7.55E-07	0.508107933	FALSE	TRUE	FALSE			AKT1S1	8.90E-13	8.90E-13	0.396661083	-0.087098541	-0.715049787	1.31E-08	0.508107933	FALSE	TRUE	FALSE
	SNX30	6.55E-12	6.55E-12	0.40366333	0.04562756	0.684438122	9.64E-08	0.508107933	FALSE	TRUE	FALSE			DRG1	4.10E-19	4.10E-19	0.347074615	-0.086613058	-0.714907539	6.03E-15	0.508107933	FALSE	TRUE	FALSE
	ZNF783	2.02E-10	2.02E-10	0.415816283	0.040330033	0.684125178	2.97E-06	0.508107933	FALSE	TRUE	FALSE			ST20	5.04E-16	5.04E-16	0.370899971	-0.093970011	-0.71487909	7.42E-12	0.508107933	FALSE	TRUE	FALSE
	CELF2	6.21E-41	6.21E-41	0.201065304	0.076478724	0.684096728	9.14E-37	0.508107933	FALSE	TRUE	FALSE			RDH11	1.25E-40	1.25E-40	0.202791818	-0.099309791	-0.71485064	1.84E-36	0.508107933	FALSE	TRUE	FALSE
	CMYA5	1.89E-28	1.89E-28	0.27951432	0.075516341	0.683726885	2.79E-24	0.508107933	FALSE	TRUE	FALSE			CDC20	1.76E-74	1.76E-74	0.064943913	-0.130717627	-0.714793741	2.58E-70	0.508107933	FALSE	TRUE	FALSE
	XKR6	1.33E-08	1.33E-08	0.430912588	0.027471929	0.683186344	0.000196374	0.508107933	FALSE	TRUE	FALSE			APRT	4.27E-32	4.27E-32	0.255103555	-0.091581277	-0.714793741	6.29E-28	0.508107933	FALSE	TRUE	FALSE
	SERPING1	6.82E-13	6.82E-13	0.395731089	0.046996926	0.683186344	1.00E-08	0.508107933	FALSE	TRUE	FALSE			HACD1	9.53E-14	9.53E-14	0.388886429	-0.094905179	-0.714736842	1.40E-09	0.508107933	FALSE	TRUE	FALSE
	NAIP	4.51E-13	4.51E-13	0.394288865	0.052909408	0.683157895	6.64E-09	0.508107933	FALSE	TRUE	FALSE			RBM19	2.59E-33	2.59E-33	0.24721711	-0.127367419	-0.714423898	3.81E-29	0.508107933	FALSE	TRUE	FALSE
	ANKRD33	1.73E-13	1.73E-13	0.390952527	0.05951566	0.682841335	2.55E-09	0.508107933	FALSE	TRUE	FALSE			BRINP1	7.67E-19	7.67E-19	0.349146746	-0.109068602	-0.713911807	1.13E-14	0.508107933	FALSE	TRUE	FALSE
	KDM5D	2.80E-18	2.80E-18	0.353443881	0.043788249	0.682532006	4.12E-14	0.508107933	FALSE	TRUE	FALSE			SRSF6	8.14E-28	8.14E-28	0.283869517	-0.086675078	-0.713314367	1.20E-23	0.508107933	FALSE	TRUE	FALSE
	FRRS1L	1.82E-14	1.82E-14	0.38316405	0.057899452	0.682494524	2.68E-10	0.508107933	FALSE	TRUE	FALSE			KCNH5	8.54E-16	8.54E-16	0.372691757	-0.089147983	-0.713222848	1.26E-11	0.508107933	FALSE	TRUE	FALSE
	ETAA1	4.27E-16	4.27E-16	0.370337525	0.047876355	0.682475107	6.29E-12	0.508107933	FALSE	TRUE	FALSE			GNA11	6.63E-11	6.63E-11	0.41185131	-0.081533617	-0.713086771	9.76E-07	0.508107933	FALSE	TRUE	FALSE
	SCNN1A	1.52E-14	1.52E-14	0.382546294	0.064095329	0.682332859	2.24E-10	0.508107933	FALSE	TRUE	FALSE			ZDHHC22	1.78E-34	1.78E-34	0.239817593	-0.12942049	-0.713001422	2.62E-30	0.508107933	FALSE	TRUE	FALSE
	ZNF519	6.89E-23	6.89E-23	0.318927501	0.057398933	0.682332859	1.01E-18	0.508107933	FALSE	TRUE	FALSE			TSR3	4.61E-18	4.61E-18	0.355100977	-0.081642039	-0.712716927	6.78E-14	0.508107933	FALSE	TRUE	FALSE
	ATP8B3	3.41E-17	3.41E-17	0.361797152	0.069036654	0.682239137	5.01E-13	0.508107933	FALSE	TRUE	FALSE			SMS	3.06E-19	3.06E-19	0.346107356	-0.076750696	-0.712688478	4.50E-15	0.508107933	FALSE	TRUE	FALSE
	TMEM54	6.54E-18	6.54E-18	0.356271739	0.062504567	0.682105263	9.63E-14	0.508107933	FALSE	TRUE	FALSE			MAP2K3	2.46E-32	2.46E-32	0.253534547	-0.115486131	-0.712631579	3.61E-28	0.508107933	FALSE	TRUE	FALSE
	TP53INP1	3.52E-15	3.52E-15	0.3775253	0.055235501	0.681906117	5.18E-11	0.508107933	FALSE	TRUE	FALSE			FHL3	7.33E-13	7.33E-13	0.395981516	-0.097158666	-0.71254623	1.08E-08	0.508107933	FALSE	TRUE	FALSE
	S100PBP	4.29E-17	4.29E-17	0.362574978	0.05499569	0.681792319	6.32E-13	0.508107933	FALSE	TRUE	FALSE			TRA2B	2.06E-69	2.06E-69	0.078896838	-0.113562153	-0.712517781	3.03E-65	0.508107933	FALSE	TRUE	FALSE
	DDX3Y	1.28E-11	1.28E-11	0.406027788	0.058269557	0.68173542	1.89E-07	0.508107933	FALSE	TRUE	FALSE			YKT6	6.74E-26	6.74E-26	0.297279299	-0.100208176	-0.712403983	9.93E-22	0.508107933	FALSE	TRUE	FALSE
	DST	3.20E-37	3.20E-37	0.222852873	0.096411707	0.68113798	4.71E-33	0.508107933	FALSE	TRUE	FALSE			XPO6	2.08E-16	2.08E-16	0.367901649	-0.085360857	-0.712233286	3.06E-12	0.508107933	FALSE	TRUE	FALSE
	CLDN1	2.03E-14	2.03E-14	0.383550252	0.059161802	0.680967283	3.00E-10	0.508107933	FALSE	TRUE	FALSE			GDAP1	6.42E-22	6.42E-22	0.326050985	-0.108042392	-0.711834993	9.45E-18	0.508107933	FALSE	TRUE	FALSE
	PPA2	1.03E-12	1.03E-12	0.397157028	0.05350237	0.680938834	1.51E-08	0.508107933	FALSE	TRUE	FALSE			DLEU7	7.54E-20	7.54E-20	0.341508718	-0.103572221	-0.711692745	1.11E-15	0.508107933	FALSE	TRUE	FALSE
	BCL2L2	4.28E-16	4.28E-16	0.370345446	0.054498407	0.680796586	6.30E-12	0.508107933	FALSE	TRUE	FALSE			SBDS	6.90E-16	6.90E-16	0.371967721	-0.08684581	-0.711152205	1.02E-11	0.508107933	FALSE	TRUE	FALSE
	GALNT9	8.19E-20	8.19E-20	0.341777938	0.0671464	0.680468299	1.21E-15	0.508107933	FALSE	TRUE	FALSE			ZBTB45	1.10E-20	1.10E-20	0.335225188	-0.104262147	-0.711123755	1.62E-16	0.508107933	FALSE	TRUE	FALSE
	SYCE3	7.77E-21	7.77E-21	0.334097499	0.072238624	0.680389201	1.14E-16	0.508107933	FALSE	TRUE	FALSE			RBFOX3	1.59E-17	1.59E-17	0.359239565	-0.102350139	-0.710611664	2.34E-13	0.508107933	FALSE	TRUE	FALSE
	ARSG	8.37E-17	8.37E-17	0.364825789	0.064370108	0.680312945	1.23E-12	0.508107933	FALSE	TRUE	FALSE			VPS9D1-AS1	1.98E-18	1.98E-18	0.352284545	-0.100636556	-0.710583215	2.91E-14	0.508107933	FALSE	TRUE	FALSE
	MHENCR	1.01E-15	1.01E-15	0.373251016	0.048258413	0.680113798	1.48E-11	0.508107933	FALSE	TRUE	FALSE			MRPL44	7.61E-18	7.61E-18	0.356774265	-0.084568404	-0.710469417	1.12E-13	0.508107933	FALSE	TRUE	FALSE
	HS6ST2	9.89E-16	9.89E-16	0.37319197	0.053230483	0.680056899	1.46E-11	0.508107933	FALSE	TRUE	FALSE			DRAXIN	8.93E-21	8.93E-21	0.334550915	-0.096192296	-0.71029872	1.32E-16	0.508107933	FALSE	TRUE	FALSE
	C8orf44	2.95E-14	2.95E-14	0.384836454	0.052748946	0.68002845	4.35E-10	0.508107933	FALSE	TRUE	FALSE			TIMMDC1	9.31E-32	9.31E-32	0.257316	-0.089746455	-0.710042674	1.37E-27	0.508107933	FALSE	TRUE	FALSE
	PCDHGB6	1.01E-09	1.01E-09	0.421569581	0.042062904	0.679914651	1.48E-05	0.508107933	FALSE	TRUE	TRUE			DAGLA	1.58E-12	1.58E-12	0.398664748	-0.082578533	-0.709985775	2.32E-08	0.508107933	FALSE	TRUE	FALSE
	BTBD2	3.95E-14	3.95E-14	0.385842853	0.055088585	0.679743954	5.82E-10	0.508107933	FALSE	TRUE	FALSE			SPOUT1	2.52E-22	2.52E-22	0.323051271	-0.101308399	-0.709957326	3.70E-18	0.508107933	FALSE	TRUE	FALSE
	AC026471.1	1.06E-14	1.06E-14	0.381295548	0.063118957	0.679544808	1.56E-10	0.508107933	FALSE	TRUE	FALSE			ARPC1B	3.50E-21	3.50E-21	0.331516108	-0.095021493	-0.709815078	5.16E-17	0.508107933	FALSE	TRUE	FALSE
	KLF11	1.39E-16	1.39E-16	0.366533088	0.059769283	0.679260313	2.04E-12	0.508107933	FALSE	TRUE	FALSE			DPM2	8.82E-15	8.82E-15	0.380677274	-0.069903231	-0.709758179	1.30E-10	0.508107933	FALSE	TRUE	FALSE
	FRA10AC1	7.07E-12	7.07E-12	0.403931207	0.050362999	0.679174964	1.04E-07	0.508107933	FALSE	TRUE	FALSE			GNL1	1.02E-18	1.02E-18	0.350104249	-0.096048605	-0.709359886	1.51E-14	0.508107933	FALSE	TRUE	FALSE
	GLIPR2	8.86E-15	8.86E-15	0.380689581	0.04872273	0.678975818	1.30E-10	0.508107933	FALSE	TRUE	FALSE			EIF4E	7.55E-29	7.55E-29	0.276783722	-0.080434276	-0.709217639	1.11E-24	0.508107933	FALSE	TRUE	FALSE
	VEZT	3.11E-26	3.11E-26	0.294911447	0.080921517	0.678975818	4.58E-22	0.508107933	FALSE	TRUE	FALSE			KCTD14	4.12E-16	4.12E-16	0.370213076	-0.099289905	-0.70913229	6.06E-12	0.508107933	FALSE	TRUE	FALSE
	ELMOD2	3.47E-12	3.47E-12	0.401425196	0.042249745	0.678918919	5.10E-08	0.508107933	FALSE	TRUE	FALSE			CASP6	2.12E-35	2.12E-35	0.234024114	-0.10594037	-0.708961593	3.12E-31	0.508107933	FALSE	TRUE	FALSE
	COL6A2	4.21E-13	4.21E-13	0.394052479	0.041119824	0.678662873	6.21E-09	0.508107933	FALSE	TRUE	TRUE			PDCL3	1.13E-22	1.13E-22	0.320502694	-0.091158329	-0.708876245	1.67E-18	0.508107933	FALSE	TRUE	FALSE
	RRM2B	9.77E-09	9.77E-09	0.429782456	0.025098579	0.678492176	0.000143871	0.508107933	FALSE	TRUE	FALSE			CHST2	3.50E-18	3.50E-18	0.354183085	-0.09469197	-0.708790896	5.15E-14	0.508107933	FALSE	TRUE	FALSE
	EDEM2	2.62E-14	2.62E-14	0.384417949	0.040669547	0.678179232	3.85E-10	0.508107933	FALSE	TRUE	FALSE			CISD3	3.55E-17	3.55E-17	0.361934635	-0.09927155	-0.708762447	5.22E-13	0.508107933	FALSE	TRUE	FALSE
	SLC35D2	2.96E-14	2.96E-14	0.384840057	0.041202677	0.678008535	4.35E-10	0.508107933	FALSE	TRUE	FALSE			YWHAQ	7.47E-34	7.47E-34	0.243767546	-0.089760146	-0.708392603	1.10E-29	0.508107933	FALSE	TRUE	FALSE
	DTX3	9.95E-15	9.95E-15	0.381091173	0.047480688	0.677894737	1.47E-10	0.508107933	FALSE	TRUE	FALSE			PPP1R18	5.42E-20	5.42E-20	0.340428882	-0.101938077	-0.708392603	7.98E-16	0.508107933	FALSE	TRUE	FALSE
	ERO1B	7.22E-22	7.22E-22	0.326429575	0.044613061	0.677610242	1.06E-17	0.508107933	FALSE	TRUE	FALSE			SAE1	3.02E-35	3.02E-35	0.234990759	-0.087942916	-0.708335704	4.45E-31	0.508107933	FALSE	TRUE	FALSE
	LYRM9	5.79E-22	5.79E-22	0.325722466	0.069945942	0.677467994	8.53E-18	0.508107933	FALSE	TRUE	FALSE			IL17C	2.24E-19	2.24E-19	0.345091069	-0.102582578	-0.70799431	3.30E-15	0.508107933	FALSE	TRUE	FALSE
	ZNF148	3.11E-19	3.11E-19	0.346163399	0.062753667	0.677382646	4.58E-15	0.508107933	FALSE	TRUE	FALSE			ELAVL1	7.52E-23	7.52E-23	0.319202159	-0.076981016	-0.70799431	1.11E-18	0.508107933	FALSE	TRUE	FALSE
	PGRMC2	2.77E-18	2.77E-18	0.353409133	0.07982761	0.677297297	4.08E-14	0.508107933	FALSE	TRUE	FALSE			DNAAF2	3.31E-38	3.31E-38	0.216938685	-0.112038518	-0.707880512	4.87E-34	0.508107933	FALSE	TRUE	FALSE
	KIZ	3.21E-13	3.21E-13	0.393100819	0.044246853	0.677183499	4.72E-09	0.508107933	FALSE	TRUE	FALSE			C1orf174	1.32E-16	1.32E-16	0.36635943	-0.099136773	-0.707795164	1.94E-12	0.508107933	FALSE	TRUE	FALSE
	UHMK1	3.22E-13	3.22E-13	0.393110116	0.045250819	0.677041252	4.73E-09	0.508107933	FALSE	TRUE	FALSE			CBX3	3.19E-115	3.19E-115	0.00983083	-0.151319106	-0.707652916	4.69E-111	0.278881129	FALSE	TRUE	FALSE
	SEMA4D	1.13E-11	1.13E-11	0.405574128	0.040445461	0.677041252	1.66E-07	0.508107933	FALSE	TRUE	FALSE			LAMTOR4	3.03E-15	3.03E-15	0.377012307	-0.070083264	-0.707652916	4.46E-11	0.508107933	FALSE	TRUE	FALSE
	TSGA10	1.14E-10	1.14E-10	0.413773621	0.0367272	0.676870555	1.67E-06	0.508107933	FALSE	TRUE	FALSE			NUFIP1	6.49E-30	6.49E-30	0.269562963	-0.098379133	-0.707368421	9.55E-26	0.508107933	FALSE	TRUE	FALSE
	CNTNAP1	2.20E-15	2.20E-15	0.375917898	0.053991894	0.676785206	3.24E-11	0.508107933	FALSE	TRUE	FALSE			TRIP13	6.07E-32	6.07E-32	0.256100114	-0.110808042	-0.707197724	8.94E-28	0.508107933	FALSE	TRUE	FALSE
	KLF4	3.94E-13	3.94E-13	0.393821133	0.059762089	0.676756757	5.81E-09	0.508107933	FALSE	TRUE	FALSE			SV2A	3.53E-16	3.53E-16	0.369693641	-0.082026158	-0.70685633	5.20E-12	0.508107933	FALSE	TRUE	FALSE
	AKAP11	1.17E-13	1.17E-13	0.389584543	0.040685601	0.676614509	1.72E-09	0.508107933	FALSE	TRUE	FALSE			USP10	3.54E-23	3.54E-23	0.316811023	-0.077648453	-0.70685633	5.21E-19	0.508107933	FALSE	TRUE	FALSE
	ZSWIM6	2.32E-15	2.32E-15	0.376101342	0.056021373	0.676244666	3.42E-11	0.508107933	FALSE	TRUE	FALSE			IMPA2	1.25E-32	1.25E-32	0.251628562	-0.100600979	-0.70685633	1.84E-28	0.508107933	FALSE	TRUE	FALSE
	SEC31B	8.10E-19	8.10E-19	0.349328279	0.065836534	0.675675676	1.19E-14	0.508107933	FALSE	TRUE	FALSE			ADAMTS1	1.83E-16	1.83E-16	0.367457824	-0.093923605	-0.70685633	2.69E-12	0.508107933	FALSE	TRUE	FALSE
	RRNAD1	1.56E-08	1.56E-08	0.431485824	0.038607489	0.675561878	0.000229902	0.508107933	FALSE	TRUE	FALSE			UQCRC1	4.60E-20	4.60E-20	0.339890007	-0.077579436	-0.706742532	6.77E-16	0.508107933	FALSE	TRUE	FALSE
	ZNF418	2.03E-09	2.03E-09	0.424106777	0.037572609	0.675362731	3.00E-05	0.508107933	FALSE	TRUE	FALSE			DDX52	2.41E-49	2.41E-49	0.156744569	-0.112313683	-0.706600284	3.55E-45	0.508107933	FALSE	TRUE	FALSE
	CETN3	8.77E-15	8.77E-15	0.380655774	0.057344574	0.675277383	1.29E-10	0.508107933	FALSE	TRUE	FALSE			ADH5	6.68E-17	6.68E-17	0.364062299	-0.07189301	-0.706315789	9.83E-13	0.508107933	FALSE	TRUE	FALSE
	RUFY3	1.81E-20	1.81E-20	0.336854543	0.055613944	0.675078236	2.67E-16	0.508107933	FALSE	TRUE	FALSE			GTF2F2	9.08E-20	9.08E-20	0.342117496	-0.078528595	-0.706116643	1.34E-15	0.508107933	FALSE	TRUE	FALSE
	GXYLT1	1.06E-32	1.06E-32	0.251156766	0.068142455	0.674992888	1.56E-28	0.508107933	FALSE	TRUE	FALSE			ZNF205	2.96E-13	2.96E-13	0.392815897	-0.092251079	-0.706116643	4.35E-09	0.508107933	FALSE	TRUE	FALSE
	PER3	1.28E-16	1.28E-16	0.36625249	0.057591694	0.67485064	1.88E-12	0.508107933	FALSE	TRUE	FALSE			PLCB3	3.31E-19	3.31E-19	0.346371643	-0.098502058	-0.705917496	4.87E-15	0.508107933	FALSE	TRUE	FALSE
	LTA4H	3.51E-14	3.51E-14	0.385435547	0.073392203	0.674822191	5.17E-10	0.508107933	FALSE	TRUE	FALSE			MLKL	1.08E-15	1.08E-15	0.373488659	-0.089589569	-0.705803698	1.59E-11	0.508107933	FALSE	TRUE	FALSE
	GIGYF2	2.44E-23	2.44E-23	0.315631717	0.089337951	0.674537696	3.59E-19	0.508107933	FALSE	TRUE	FALSE			RNASEH1-AS1	2.21E-12	2.21E-12	0.399842542	-0.083259873	-0.705376956	3.25E-08	0.508107933	FALSE	TRUE	FALSE
	GAB1	1.87E-09	1.87E-09	0.42379492	0.036520265	0.674480797	2.75E-05	0.508107933	FALSE	TRUE	FALSE			TRIM11	3.23E-17	3.23E-17	0.361620761	-0.096836684	-0.705320057	4.76E-13	0.508107933	FALSE	TRUE	FALSE
	DHRS11	1.91E-13	1.91E-13	0.391300778	0.044570271	0.674480797	2.81E-09	0.508107933	FALSE	TRUE	FALSE			SLC25A13	2.01E-14	2.01E-14	0.383501837	-0.070566582	-0.705177809	2.95E-10	0.508107933	FALSE	TRUE	FALSE
	STX7	5.06E-13	5.06E-13	0.394689786	0.043835423	0.674196302	7.45E-09	0.508107933	FALSE	TRUE	FALSE			ST3GAL4	4.79E-14	4.79E-14	0.386507519	-0.095048685	-0.705064011	7.06E-10	0.508107933	FALSE	TRUE	FALSE
	OS9	1.46E-19	1.46E-19	0.343678611	0.06290845	0.674139403	2.15E-15	0.508107933	FALSE	TRUE	FALSE			CXXC1	3.79E-26	3.79E-26	0.295508826	-0.106292666	-0.704864865	5.57E-22	0.508107933	FALSE	TRUE	FALSE
	DDX25	9.63E-17	9.63E-17	0.365295836	0.047423206	0.674082504	1.42E-12	0.508107933	FALSE	TRUE	FALSE			UNC5B	9.69E-19	9.69E-19	0.349920119	-0.110191419	-0.70455192	1.43E-14	0.508107933	FALSE	TRUE	FALSE
	ALDOA	1.87E-25	1.87E-25	0.300421939	0.062386071	0.673997155	2.76E-21	0.508107933	FALSE	TRUE	FALSE			STIP1	9.84E-49	9.84E-49	0.15972554	-0.097737566	-0.704523471	1.45E-44	0.508107933	FALSE	TRUE	FALSE
	PTH2	5.62E-13	5.62E-13	0.395055467	0.066674632	0.673755744	8.27E-09	0.508107933	FALSE	TRUE	FALSE			LINC02188	8.28E-20	8.28E-20	0.34181486	-0.088267926	-0.704173661	1.22E-15	0.508107933	FALSE	TRUE	FALSE
	DOCK11	2.10E-12	2.10E-12	0.399671006	0.046678143	0.67371266	3.10E-08	0.508107933	FALSE	TRUE	FALSE			SLC29A2	9.02E-15	9.02E-15	0.380752014	-0.097296804	-0.703897582	1.33E-10	0.508107933	FALSE	TRUE	FALSE
	BCAT2	3.18E-14	3.18E-14	0.385085233	0.048989543	0.673285917	4.68E-10	0.508107933	FALSE	TRUE	FALSE			TMEM223	4.20E-20	4.20E-20	0.339595461	-0.083636095	-0.703641536	6.19E-16	0.508107933	FALSE	TRUE	FALSE
	TM7SF2	4.89E-19	4.89E-19	0.347659723	0.076252302	0.673029872	7.20E-15	0.508107933	FALSE	TRUE	FALSE			TNPO2	1.61E-15	1.61E-15	0.374855247	-0.087274325	-0.703613087	2.37E-11	0.508107933	FALSE	TRUE	FALSE
	HSBP1L1	5.26E-21	5.26E-21	0.33283564	0.070717522	0.672963939	7.75E-17	0.508107933	FALSE	TRUE	FALSE			E2F5	3.75E-19	3.75E-19	0.346784956	-0.087454656	-0.703129445	5.52E-15	0.508107933	FALSE	TRUE	FALSE
	BCAS4	2.37E-26	2.37E-26	0.294081808	0.064290036	0.672944523	3.49E-22	0.508107933	FALSE	TRUE	FALSE			KRR1	5.60E-18	5.60E-18	0.355753833	-0.072696417	-0.703072546	8.25E-14	0.508107933	FALSE	TRUE	FALSE
	STRN3	1.55E-16	1.55E-16	0.366910752	0.061083912	0.672916074	2.29E-12	0.508107933	FALSE	TRUE	FALSE			USB1	2.29E-18	2.29E-18	0.352768959	-0.089919209	-0.702930299	3.37E-14	0.508107933	FALSE	TRUE	FALSE
	GATAD1	4.16E-16	4.16E-16	0.370252191	0.078696134	0.672887624	6.13E-12	0.508107933	FALSE	TRUE	FALSE			IGDCC3	7.37E-88	7.37E-88	0.037254993	-0.15068288	-0.702332859	1.08E-83	0.508107933	FALSE	TRUE	FALSE
	KATNBL1	1.17E-12	1.17E-12	0.397629817	0.057827068	0.672688478	1.73E-08	0.508107933	FALSE	TRUE	FALSE			NKAIN1	4.62E-31	4.62E-31	0.261906178	-0.114925904	-0.702076814	6.81E-27	0.508107933	FALSE	TRUE	FALSE
	TIAM2	5.68E-12	5.68E-12	0.403160826	0.037207727	0.67257468	8.36E-08	0.508107933	FALSE	TRUE	FALSE			MAP1S	8.59E-13	8.59E-13	0.396536074	-0.082530208	-0.701991465	1.26E-08	0.508107933	FALSE	TRUE	FALSE
	GDI1	6.28E-14	6.28E-14	0.387442655	0.046370945	0.672290185	9.25E-10	0.508107933	FALSE	TRUE	FALSE			SYNPO2	1.90E-11	1.90E-11	0.40743141	-0.077360999	-0.701813787	2.80E-07	0.508107933	FALSE	TRUE	FALSE
	N4BP2	1.78E-31	1.78E-31	0.259168962	0.093096045	0.672233286	2.62E-27	0.508107933	FALSE	TRUE	FALSE			CSNK2B	2.93E-17	2.93E-17	0.361290166	-0.074458374	-0.701365576	4.31E-13	0.508107933	FALSE	TRUE	FALSE
	PRMT9	6.77E-09	6.77E-09	0.42844946	0.036123932	0.672119488	9.96E-05	0.508107933	FALSE	TRUE	FALSE			ZSWIM7	4.79E-15	4.79E-15	0.378584986	-0.073583491	-0.701280228	7.06E-11	0.508107933	FALSE	TRUE	FALSE
	PCNX1	2.52E-10	2.52E-10	0.416607213	0.037873026	0.672034139	3.71E-06	0.508107933	FALSE	TRUE	FALSE			ETS1	1.57E-28	1.57E-28	0.278964028	-0.119037689	-0.701194879	2.32E-24	0.508107933	FALSE	TRUE	FALSE
	RAI1	7.81E-08	7.81E-08	0.437364745	0.050582889	0.671968136	0.001149816	0.508107933	FALSE	TRUE	FALSE			CEBPB	1.06E-20	1.06E-20	0.335101963	-0.105925885	-0.70116643	1.56E-16	0.508107933	FALSE	TRUE	FALSE
	DENND4C	2.09E-20	2.09E-20	0.337316555	0.050948923	0.671920341	3.08E-16	0.508107933	FALSE	TRUE	FALSE			TMEM39B	2.89E-17	2.89E-17	0.361246583	-0.104526154	-0.700455192	4.26E-13	0.508107933	FALSE	TRUE	FALSE
	MKLN1	4.16E-17	4.16E-17	0.362470851	0.058032646	0.671806543	6.13E-13	0.508107933	FALSE	TRUE	FALSE			USP44	2.22E-71	2.22E-71	0.073230587	-0.116197641	-0.700341394	3.26E-67	0.508107933	FALSE	TRUE	FALSE
	WDHD1	2.19E-28	2.19E-28	0.279938786	0.068078575	0.671578947	3.22E-24	0.508107933	FALSE	TRUE	FALSE			LSM8	1.89E-19	1.89E-19	0.344528961	-0.07508951	-0.700056899	2.79E-15	0.508107933	FALSE	TRUE	FALSE
	ROMO1	1.35E-14	1.35E-14	0.382125735	0.070263179	0.671493599	1.98E-10	0.508107933	FALSE	TRUE	FALSE			SLC30A1	1.34E-15	1.34E-15	0.37422594	-0.102988194	-0.699687055	1.97E-11	0.508107933	FALSE	TRUE	FALSE
	AC107373.2	1.10E-12	1.10E-12	0.397392632	0.051987104	0.671379801	1.62E-08	0.508107933	FALSE	TRUE	FALSE			LZTS1	8.09E-14	8.09E-14	0.388317076	-0.092181836	-0.699573257	1.19E-09	0.508107933	FALSE	TRUE	FALSE
	SMAD9	2.93E-08	2.93E-08	0.433779661	0.041812063	0.671123755	0.000431486	0.508107933	FALSE	TRUE	FALSE			NDUFB6	5.08E-24	5.08E-24	0.310696954	-0.072950209	-0.699516358	7.48E-20	0.508107933	FALSE	TRUE	FALSE
	SCCPDH	1.17E-13	1.17E-13	0.389601092	0.054393699	0.671066856	1.72E-09	0.508107933	FALSE	TRUE	FALSE			CMSS1	2.53E-28	2.53E-28	0.280380993	-0.086820891	-0.699374111	3.73E-24	0.508107933	FALSE	TRUE	FALSE
	NDUFA4L2	3.43E-14	3.43E-14	0.385350747	0.067463953	0.671039199	5.05E-10	0.508107933	FALSE	TRUE	FALSE			PPIH	6.67E-13	6.67E-13	0.395655815	-0.065819509	-0.699174964	9.83E-09	0.508107933	FALSE	TRUE	FALSE
	MOXD1	1.07E-10	1.07E-10	0.413544942	0.054156241	0.671038407	1.57E-06	0.508107933	FALSE	TRUE	FALSE			MIIP	1.94E-17	1.94E-17	0.359906414	-0.091591569	-0.699032717	2.85E-13	0.508107933	FALSE	TRUE	FALSE
	CACNB3	3.10E-16	3.10E-16	0.369253078	0.064300803	0.671009957	4.57E-12	0.508107933	FALSE	TRUE	FALSE			RPN1	5.69E-29	5.69E-29	0.275947002	-0.090453567	-0.699032717	8.38E-25	0.508107933	FALSE	TRUE	FALSE
	ZNF334	9.29E-19	9.29E-19	0.349782784	0.051136056	0.670981508	1.37E-14	0.508107933	FALSE	TRUE	FALSE			RCN1	2.67E-27	2.67E-27	0.287449384	-0.086606536	-0.699004267	3.94E-23	0.508107933	FALSE	TRUE	FALSE
	SDK1	7.13E-12	7.13E-12	0.403961301	0.048453711	0.67083926	1.05E-07	0.508107933	FALSE	TRUE	FALSE			RTCA	1.34E-10	1.34E-10	0.414360048	-0.07434962	-0.698975818	1.97E-06	0.508107933	FALSE	TRUE	FALSE
	ZNF83	3.51E-09	3.51E-09	0.426075339	0.038112642	0.670782361	5.17E-05	0.508107933	FALSE	TRUE	FALSE			PNKD	3.31E-11	3.31E-11	0.409391264	-0.063064231	-0.698805121	4.88E-07	0.508107933	FALSE	TRUE	FALSE
	FNIP1	1.62E-25	1.62E-25	0.299983497	0.061209165	0.670753912	2.39E-21	0.508107933	FALSE	TRUE	FALSE			SELENOK	2.57E-15	2.57E-15	0.376456647	-0.069979837	-0.698577525	3.79E-11	0.508107933	FALSE	TRUE	FALSE
	RALGAPA1	7.57E-12	7.57E-12	0.404171971	0.040558947	0.670497866	1.11E-07	0.508107933	FALSE	TRUE	FALSE			FASTKD2	1.94E-12	1.94E-12	0.399391013	-0.077286646	-0.698321479	2.86E-08	0.508107933	FALSE	TRUE	FALSE
	SULT4A1	9.12E-14	9.12E-14	0.388733801	0.044663929	0.670469417	1.34E-09	0.508107933	FALSE	TRUE	FALSE			RNF114	5.62E-18	5.62E-18	0.355765781	-0.075808639	-0.697894737	8.28E-14	0.508107933	FALSE	TRUE	FALSE
	GNPTAB	3.45E-11	3.45E-11	0.409529441	0.038165433	0.670412518	5.07E-07	0.508107933	FALSE	TRUE	FALSE			POLE3	2.11E-51	2.11E-51	0.146980289	-0.108391002	-0.697581792	3.11E-47	0.508107933	FALSE	TRUE	FALSE
	HNRNPH1	3.31E-23	3.31E-23	0.316598906	0.095613681	0.67029872	4.87E-19	0.508107933	FALSE	TRUE	FALSE			TAX1BP3	6.08E-16	6.08E-16	0.371537059	-0.092698544	-0.697496444	8.95E-12	0.508107933	FALSE	TRUE	FALSE
	TMEM131	2.18E-17	2.18E-17	0.360303542	0.05250192	0.67027027	3.21E-13	0.508107933	FALSE	TRUE	FALSE			PITHD1	6.89E-25	6.89E-25	0.304459858	-0.086063887	-0.697411095	1.01E-20	0.508107933	FALSE	TRUE	FALSE
	AFF4	2.00E-15	2.00E-15	0.375590335	0.057618731	0.670213371	2.94E-11	0.508107933	FALSE	TRUE	FALSE			TMEM109	1.73E-39	1.73E-39	0.209389558	-0.125406896	-0.697240398	2.55E-35	0.508107933	FALSE	TRUE	FALSE
	KCNN1	4.06E-14	4.06E-14	0.385933905	0.059777194	0.670156472	5.98E-10	0.508107933	FALSE	TRUE	FALSE			RPP25	2.07E-21	2.07E-21	0.329821348	-0.098353233	-0.697183499	3.05E-17	0.508107933	FALSE	TRUE	FALSE
	NFKB2	1.79E-12	1.79E-12	0.399110551	0.052498088	0.669957326	2.64E-08	0.508107933	FALSE	TRUE	FALSE			MTAP	7.47E-59	7.47E-59	0.115104037	-0.122496352	-0.696927454	1.10E-54	0.508107933	FALSE	TRUE	FALSE
	ZDHHC17	1.72E-16	1.72E-16	0.367265744	0.045601356	0.669502134	2.54E-12	0.508107933	FALSE	TRUE	FALSE			AAR2	1.75E-18	1.75E-18	0.351886592	-0.101816667	-0.696870555	2.58E-14	0.508107933	FALSE	TRUE	FALSE
	TMEM263	3.20E-08	3.20E-08	0.434099198	0.030371357	0.669246088	0.000470966	0.508107933	FALSE	TRUE	FALSE			GIT1	1.87E-21	1.87E-21	0.329483294	-0.102994826	-0.696842105	2.75E-17	0.508107933	FALSE	TRUE	FALSE
	RAB37	3.04E-09	3.04E-09	0.425552763	0.045518764	0.669103841	4.47E-05	0.508107933	FALSE	TRUE	FALSE			OSER1	1.13E-13	1.13E-13	0.389469417	-0.089341794	-0.696756757	1.66E-09	0.508107933	FALSE	TRUE	FALSE
	SCRN3	1.19E-15	1.19E-15	0.373825783	0.05368752	0.669046942	1.75E-11	0.508107933	FALSE	TRUE	FALSE			CHODL	7.51E-08	7.51E-08	0.437222071	-0.070014292	-0.696728307	0.001105932	0.508107933	FALSE	TRUE	FALSE
	TMEM80	2.20E-18	2.20E-18	0.352642162	0.059017597	0.669046942	3.24E-14	0.508107933	FALSE	TRUE	FALSE			DHX34	2.24E-12	2.24E-12	0.399885151	-0.09054895	-0.696642959	3.29E-08	0.508107933	FALSE	TRUE	FALSE
	CHD7	1.17E-37	1.17E-37	0.220209413	0.104407169	0.668733997	1.72E-33	0.508107933	FALSE	TRUE	FALSE			SAPCD2	4.55E-36	4.55E-36	0.229892387	-0.11888992	-0.69658606	6.70E-32	0.508107933	FALSE	TRUE	FALSE
	ZNF717	1.24E-11	1.24E-11	0.405912132	0.037294892	0.668705548	1.82E-07	0.508107933	FALSE	TRUE	FALSE			MTX2	1.00E-15	1.00E-15	0.373234105	-0.077107681	-0.696500711	1.47E-11	0.508107933	FALSE	TRUE	FALSE
	FBXO36	2.11E-08	2.11E-08	0.432578117	0.041511254	0.668477952	0.000310346	0.508107933	FALSE	TRUE	FALSE			LRWD1	9.66E-20	9.66E-20	0.342319527	-0.103317447	-0.696472262	1.42E-15	0.508107933	FALSE	TRUE	FALSE
	HMG20A	2.70E-25	2.70E-25	0.301559907	0.066121156	0.668392603	3.98E-21	0.508107933	FALSE	TRUE	FALSE			MDN1	2.72E-178	2.72E-178	0.000161426	-0.186233713	-0.696330014	4.00E-174	0.0090713	TRUE	TRUE	FALSE
	PTGIS	1.23E-12	1.23E-12	0.397786227	0.038855898	0.668392603	1.81E-08	0.508107933	FALSE	TRUE	FALSE			AP000688.2	3.89E-20	3.89E-20	0.339344941	-0.101165881	-0.696301565	5.73E-16	0.508107933	FALSE	TRUE	FALSE
	MN1	8.00E-12	8.00E-12	0.404366325	0.05863487	0.668136558	1.18E-07	0.508107933	FALSE	TRUE	FALSE			AC006329.1	9.11E-51	9.11E-51	0.149945545	-0.125371731	-0.696187767	1.34E-46	0.508107933	FALSE	TRUE	FALSE
	CLASP1	6.78E-11	6.78E-11	0.411932694	0.037017377	0.668108108	9.98E-07	0.508107933	FALSE	TRUE	FALSE			AHSA1	6.28E-27	6.28E-27	0.290034114	-0.081284011	-0.696130868	9.24E-23	0.508107933	FALSE	TRUE	FALSE
	CNNM1	7.17E-12	7.17E-12	0.403981691	0.057165344	0.668108108	1.06E-07	0.508107933	FALSE	TRUE	FALSE			LMNA	8.37E-13	8.37E-13	0.396445131	-0.096141379	-0.695248933	1.23E-08	0.508107933	FALSE	TRUE	FALSE
	MTX3	1.87E-18	1.87E-18	0.352106014	0.058060067	0.66802276	2.76E-14	0.508107933	FALSE	TRUE	FALSE			RANGAP1	8.27E-64	8.27E-64	0.096853338	-0.132123155	-0.695248933	1.22E-59	0.508107933	FALSE	TRUE	FALSE
	SCAI	1.22E-21	1.22E-21	0.328122532	0.060426421	0.667937411	1.80E-17	0.508107933	FALSE	TRUE	FALSE			IFT57	3.19E-17	3.19E-17	0.36157217	-0.085090922	-0.695078236	4.69E-13	0.508107933	FALSE	TRUE	FALSE
	DDIT4-AS1	8.74E-22	8.74E-22	0.327042915	0.073102648	0.667903379	1.29E-17	0.508107933	FALSE	TRUE	FALSE			ATG5	7.72E-21	7.72E-21	0.33407889	-0.088124207	-0.695021337	1.14E-16	0.508107933	FALSE	TRUE	FALSE
	ADGRG2	8.50E-36	8.50E-36	0.231565376	0.067084979	0.667624467	1.25E-31	0.508107933	FALSE	TRUE	FALSE			RAB31	3.44E-24	3.44E-24	0.309469294	-0.109490297	-0.694793741	5.06E-20	0.508107933	FALSE	TRUE	FALSE
	PDZD8	1.06E-18	1.06E-18	0.350215971	0.051799757	0.667596017	1.56E-14	0.508107933	FALSE	TRUE	FALSE			BTBD6	7.26E-15	7.26E-15	0.380005788	-0.094964672	-0.694167852	1.07E-10	0.508107933	FALSE	TRUE	FALSE
	FAM161A	1.17E-19	1.17E-19	0.342939909	0.062671786	0.667368421	1.72E-15	0.508107933	FALSE	TRUE	FALSE			E2F4	5.57E-25	5.57E-25	0.303797272	-0.09960371	-0.694054054	8.20E-21	0.508107933	FALSE	TRUE	FALSE
	APPBP2	6.56E-08	6.56E-08	0.436723474	0.034090098	0.667254623	0.000965257	0.508107933	FALSE	TRUE	FALSE			METTL13	1.07E-15	1.07E-15	0.373459235	-0.093879321	-0.693911807	1.57E-11	0.508107933	FALSE	TRUE	FALSE
	ITSN2	3.71E-14	3.71E-14	0.385618936	0.049046895	0.667083926	5.46E-10	0.508107933	FALSE	TRUE	FALSE			ZBTB8OS	4.23E-13	4.23E-13	0.394066352	-0.071204368	-0.693684211	6.23E-09	0.508107933	FALSE	TRUE	FALSE
	TMEM38B	5.90E-12	5.90E-12	0.403293902	0.042976409	0.666998578	8.68E-08	0.508107933	FALSE	TRUE	FALSE			POU5F1	3.23E-19	3.23E-19	0.346288066	-0.069920258	-0.693655761	4.75E-15	0.508107933	FALSE	TRUE	FALSE
	ACYP2	5.09E-13	5.09E-13	0.39471099	0.048079811	0.666742532	7.50E-09	0.508107933	FALSE	TRUE	FALSE			MRPL35	1.29E-20	1.29E-20	0.335738884	-0.084325113	-0.693627312	1.90E-16	0.508107933	FALSE	TRUE	FALSE
	GNAZ	2.68E-09	2.68E-09	0.425094812	0.041170832	0.666685633	3.94E-05	0.508107933	FALSE	TRUE	FALSE			LPCAT3	1.37E-12	1.37E-12	0.398164519	-0.087799003	-0.693342817	2.01E-08	0.508107933	FALSE	TRUE	FALSE
	KLHL5	1.75E-11	1.75E-11	0.407131903	0.034720747	0.66628734	2.58E-07	0.508107933	FALSE	TRUE	FALSE			TMUB1	1.38E-12	1.38E-12	0.39819761	-0.086938966	-0.693257468	2.03E-08	0.508107933	FALSE	TRUE	FALSE
	HAGH	4.11E-14	4.11E-14	0.385975515	0.044703829	0.666088193	6.05E-10	0.508107933	FALSE	TRUE	FALSE			CYREN	3.25E-16	3.25E-16	0.369414651	-0.091280375	-0.693001422	4.79E-12	0.508107933	FALSE	TRUE	FALSE
	RRAGB	6.44E-11	6.44E-11	0.411749615	0.050559598	0.665945946	9.48E-07	0.508107933	FALSE	TRUE	FALSE			TNS2	4.41E-17	4.41E-17	0.362668593	-0.092835578	-0.692773826	6.50E-13	0.508107933	FALSE	TRUE	FALSE
	SNX13	4.74E-09	4.74E-09	0.427159094	0.031708638	0.665832148	6.98E-05	0.508107933	FALSE	TRUE	FALSE			GRPEL1	1.08E-16	1.08E-16	0.365697249	-0.068753121	-0.692745377	1.60E-12	0.508107933	FALSE	TRUE	FALSE
	TIPARP	1.02E-10	1.02E-10	0.41337258	0.051608056	0.665519203	1.50E-06	0.508107933	FALSE	TRUE	FALSE			DOLK	6.39E-16	6.39E-16	0.37170537	-0.098355021	-0.692716927	9.40E-12	0.508107933	FALSE	TRUE	FALSE
	B3GNT9	2.15E-13	2.15E-13	0.391705479	0.054914536	0.665348506	3.16E-09	0.508107933	FALSE	TRUE	FALSE			PHF23	8.55E-18	8.55E-18	0.357166536	-0.085151432	-0.692688478	1.26E-13	0.508107933	FALSE	TRUE	FALSE
	TTLL6	3.51E-09	3.51E-09	0.426071907	0.048112733	0.665007112	5.16E-05	0.508107933	FALSE	TRUE	FALSE			CCM2	1.38E-12	1.38E-12	0.39819843	-0.089641366	-0.69257468	2.03E-08	0.508107933	FALSE	TRUE	FALSE
	ZNF738	2.04E-16	2.04E-16	0.367828747	0.065059191	0.664978663	3.00E-12	0.508107933	FALSE	TRUE	FALSE			P2RX5	3.30E-15	3.30E-15	0.377303122	-0.095447637	-0.692517781	4.85E-11	0.508107933	FALSE	TRUE	FALSE
	MAGED2	1.14E-10	1.14E-10	0.41378404	0.065702789	0.664807966	1.68E-06	0.508107933	FALSE	TRUE	FALSE			S100A4	4.46E-13	4.46E-13	0.394245774	-0.088153021	-0.692233286	6.56E-09	0.508107933	FALSE	TRUE	FALSE
	HRC	4.27E-14	4.27E-14	0.386107341	0.062828364	0.664694168	6.29E-10	0.508107933	FALSE	TRUE	FALSE			HINT1	3.42E-16	3.42E-16	0.369586311	-0.060365864	-0.691351351	5.04E-12	0.508107933	FALSE	TRUE	FALSE
	AL445472.1	2.17E-08	2.17E-08	0.432687228	0.030919137	0.664608819	0.00031978	0.508107933	FALSE	TRUE	FALSE			GTPBP8	1.62E-17	1.62E-17	0.35931199	-0.098443929	-0.691152205	2.39E-13	0.508107933	FALSE	TRUE	FALSE
	CDC42BPA	6.06E-14	6.06E-14	0.387315744	0.046858133	0.66455192	8.92E-10	0.508107933	FALSE	TRUE	FALSE			EHD1	1.08E-18	1.08E-18	0.350265318	-0.101794185	-0.691095306	1.58E-14	0.508107933	FALSE	TRUE	FALSE
	FBN3	1.61E-08	1.61E-08	0.431589287	0.028803987	0.66455192	0.000236533	0.508107933	FALSE	TRUE	FALSE			C1orf35	4.58E-21	4.58E-21	0.332381447	-0.0786641	-0.690953058	6.74E-17	0.508107933	FALSE	TRUE	FALSE
	EPHX2	2.03E-13	2.03E-13	0.391503015	0.039748955	0.664295875	2.98E-09	0.508107933	FALSE	TRUE	FALSE			SRF	2.86E-11	2.86E-11	0.408867075	-0.077660654	-0.690753912	4.21E-07	0.508107933	FALSE	TRUE	FALSE
	ZNF354C	8.83E-12	8.83E-12	0.404715081	0.041530074	0.664267425	1.30E-07	0.508107933	FALSE	TRUE	FALSE			PMEL	1.07E-17	1.07E-17	0.357901104	-0.088391144	-0.690497866	1.57E-13	0.508107933	FALSE	TRUE	FALSE
	KLF8	9.67E-16	9.67E-16	0.373114901	0.053782207	0.664267425	1.42E-11	0.508107933	FALSE	TRUE	FALSE			NEDD8	5.58E-26	5.58E-26	0.296700924	-0.081073685	-0.690440967	8.22E-22	0.508107933	FALSE	TRUE	FALSE
	CREB3L4	9.79E-13	9.79E-13	0.396995241	0.041831047	0.664153627	1.44E-08	0.508107933	FALSE	TRUE	FALSE			GFER	2.48E-20	2.48E-20	0.33787213	-0.089600747	-0.690184922	3.65E-16	0.508107933	FALSE	TRUE	FALSE
	GSTO2	4.27E-12	4.27E-12	0.402161879	0.040189153	0.664125178	6.29E-08	0.508107933	FALSE	TRUE	FALSE			U2AF2	1.61E-22	1.61E-22	0.32161941	-0.082087354	-0.689985775	2.36E-18	0.508107933	FALSE	TRUE	FALSE
	GAMT	4.08E-21	4.08E-21	0.332007664	0.059365824	0.664068279	6.00E-17	0.508107933	FALSE	TRUE	FALSE			PNPT1	5.62E-26	5.62E-26	0.296722098	-0.091157682	-0.689871977	8.28E-22	0.508107933	FALSE	TRUE	FALSE
	BMP2	6.70E-23	6.70E-23	0.318836991	0.060426279	0.66401138	9.86E-19	0.508107933	FALSE	TRUE	FALSE			TRIP6	1.38E-15	1.38E-15	0.374323598	-0.07266914	-0.689871977	2.03E-11	0.508107933	FALSE	TRUE	FALSE
	ARIH1	8.55E-13	8.55E-13	0.396522634	0.055985425	0.663669986	1.26E-08	0.508107933	FALSE	TRUE	FALSE			PICK1	4.40E-11	4.40E-11	0.410397235	-0.091094855	-0.689815078	6.48E-07	0.508107933	FALSE	TRUE	FALSE
	BX284668.5	3.29E-11	3.29E-11	0.409364926	0.044897501	0.66341394	4.84E-07	0.508107933	FALSE	TRUE	FALSE			CNIH4	1.81E-25	1.81E-25	0.300319731	-0.080429406	-0.689559033	2.67E-21	0.508107933	FALSE	TRUE	FALSE
	SORBS3	1.73E-12	1.73E-12	0.398990076	0.044603721	0.663129445	2.55E-08	0.508107933	FALSE	TRUE	FALSE			BOK	1.13E-15	1.13E-15	0.373660549	-0.10035807	-0.689559033	1.67E-11	0.508107933	FALSE	TRUE	FALSE
	PURA	3.45E-18	3.45E-18	0.354139374	0.053578484	0.662759602	5.08E-14	0.508107933	FALSE	TRUE	FALSE			SCG3	1.66E-56	1.66E-56	0.124557104	-0.109797561	-0.688961593	2.44E-52	0.508107933	FALSE	TRUE	FALSE
	XKR5	3.42E-10	3.42E-10	0.417697753	0.052407061	0.662446657	5.03E-06	0.508107933	FALSE	TRUE	FALSE			NOL12	2.35E-18	2.35E-18	0.352865339	-0.094692721	-0.688790896	3.46E-14	0.508107933	FALSE	TRUE	FALSE
	PLPP1	3.29E-57	3.29E-57	0.121673513	0.073675277	0.662332859	4.85E-53	0.508107933	FALSE	TRUE	FALSE			CDR2L	4.92E-17	4.92E-17	0.363031668	-0.104241252	-0.688733997	7.24E-13	0.508107933	FALSE	TRUE	FALSE
	SALL4	9.23E-35	9.23E-35	0.238024363	0.101387534	0.661564723	1.36E-30	0.508107933	FALSE	TRUE	FALSE			RBM42	5.02E-10	5.02E-10	0.41907864	-0.06394545	-0.688648649	7.39E-06	0.508107933	FALSE	TRUE	FALSE
	LINC01970	1.06E-07	1.06E-07	0.438501235	0.043163474	0.661507824	0.001567203	0.508107933	FALSE	TRUE	FALSE			RHOT2	1.55E-16	1.55E-16	0.366911017	-0.077244091	-0.6885633	2.29E-12	0.508107933	FALSE	TRUE	FALSE
	AGTPBP1	2.46E-15	2.46E-15	0.376307408	0.056199741	0.661479374	3.63E-11	0.508107933	FALSE	TRUE	FALSE			ALG12	7.03E-13	7.03E-13	0.395838422	-0.093693148	-0.688534851	1.04E-08	0.508107933	FALSE	TRUE	FALSE
	CDKN1A	9.28E-12	9.28E-12	0.404892162	0.059050502	0.661234426	1.37E-07	0.508107933	FALSE	TRUE	FALSE			LRRC4	2.73E-22	2.73E-22	0.323314445	-0.106778793	-0.688165007	4.02E-18	0.508107933	FALSE	TRUE	FALSE
	SLC25A42	1.55E-14	1.55E-14	0.382607252	0.044601451	0.661109531	2.28E-10	0.508107933	FALSE	TRUE	FALSE			ERF	1.80E-13	1.80E-13	0.391085144	-0.092590744	-0.688136558	2.64E-09	0.508107933	FALSE	TRUE	FALSE
	LINC01473	2.08E-11	2.08E-11	0.407749373	0.053521175	0.660967283	3.07E-07	0.508107933	FALSE	TRUE	FALSE			ZDHHC14	4.34E-30	4.34E-30	0.268390902	-0.121543989	-0.68799431	6.39E-26	0.508107933	FALSE	TRUE	FALSE
	ZEB1-AS1	7.94E-15	7.94E-15	0.38031518	0.061294539	0.660711238	1.17E-10	0.508107933	FALSE	TRUE	FALSE			INTS11	1.21E-15	1.21E-15	0.373866376	-0.076867008	-0.687795164	1.77E-11	0.508107933	FALSE	TRUE	FALSE
	FAM122C	2.64E-08	2.64E-08	0.43339385	0.049465294	0.660455192	0.000388182	0.508107933	FALSE	TRUE	FALSE			TKT	1.44E-24	1.44E-24	0.306754739	-0.086027562	-0.687482219	2.12E-20	0.508107933	FALSE	TRUE	FALSE
	SH3BGRL	5.45E-12	5.45E-12	0.403018168	0.058904421	0.660284495	8.03E-08	0.508107933	FALSE	TRUE	FALSE			MCUR1	4.34E-21	4.34E-21	0.332209904	-0.080544225	-0.686913229	6.39E-17	0.508107933	FALSE	TRUE	FALSE
	SLC5A12	1.05E-11	1.05E-11	0.405339737	0.053962873	0.659715505	1.55E-07	0.508107933	FALSE	TRUE	FALSE			CALCB	1.86E-14	1.86E-14	0.383239367	-0.094259932	-0.686458037	2.74E-10	0.508107933	FALSE	TRUE	FALSE
	PPP1CC	5.89E-17	5.89E-17	0.363639836	0.079854172	0.659715505	8.67E-13	0.508107933	FALSE	TRUE	FALSE			FTH1	1.53E-61	1.53E-61	0.104916927	-0.129588039	-0.68628734	2.25E-57	0.508107933	FALSE	TRUE	FALSE
	MBTPS1	4.76E-10	4.76E-10	0.418889012	0.039805093	0.659715505	7.01E-06	0.508107933	FALSE	TRUE	FALSE			AC093673.1	1.66E-14	1.66E-14	0.382847484	-0.09876447	-0.686230441	2.44E-10	0.508107933	FALSE	TRUE	FALSE
	WNK1	4.52E-21	4.52E-21	0.332345118	0.08468609	0.659459459	6.66E-17	0.508107933	FALSE	TRUE	FALSE			ADAMTS5	1.66E-12	1.66E-12	0.398841534	-0.083628607	-0.686201991	2.44E-08	0.508107933	FALSE	TRUE	FALSE
	METTL15	6.89E-10	6.89E-10	0.420209681	0.037731728	0.659345661	1.01E-05	0.508107933	FALSE	TRUE	FALSE			RARA	7.87E-17	7.87E-17	0.364618448	-0.089654762	-0.685945946	1.16E-12	0.508107933	FALSE	TRUE	FALSE
	PGLS	1.75E-15	1.75E-15	0.375135703	0.083206684	0.659203414	2.57E-11	0.508107933	FALSE	TRUE	FALSE			ANKS6	1.46E-11	1.46E-11	0.406481911	-0.080185331	-0.68571835	2.14E-07	0.508107933	FALSE	TRUE	FALSE
	JAK3	1.00E-14	1.00E-14	0.381114443	0.046719463	0.659061166	1.48E-10	0.508107933	FALSE	TRUE	FALSE			GON7	1.81E-15	1.81E-15	0.375254639	-0.090913441	-0.684921764	2.67E-11	0.508107933	FALSE	TRUE	FALSE
	DAZL	9.50E-22	9.50E-22	0.327311624	0.067106396	0.659012668	1.40E-17	0.508107933	FALSE	TRUE	FALSE			HECW1	1.68E-09	1.68E-09	0.423420978	-0.072266789	-0.684893314	2.48E-05	0.508107933	FALSE	TRUE	FALSE
	CTSB	4.35E-11	4.35E-11	0.410356543	0.03815313	0.658947368	6.41E-07	0.508107933	FALSE	TRUE	FALSE			SLC19A1	9.95E-21	9.95E-21	0.334900878	-0.108777119	-0.684125178	1.46E-16	0.508107933	FALSE	TRUE	FALSE
	CLTCL1	2.06E-14	2.06E-14	0.383590108	0.048037439	0.658890469	3.03E-10	0.508107933	FALSE	TRUE	FALSE			TMEM205	1.89E-13	1.89E-13	0.391259906	-0.065790124	-0.68401138	2.78E-09	0.508107933	FALSE	TRUE	FALSE
	PHF7	2.34E-11	2.34E-11	0.408157113	0.048396249	0.658662873	3.44E-07	0.508107933	FALSE	TRUE	FALSE			ERI3	6.88E-25	6.88E-25	0.304455259	-0.082758488	-0.683584637	1.01E-20	0.508107933	FALSE	TRUE	FALSE
	HCK	3.72E-16	3.72E-16	0.369874129	0.071547096	0.658625849	5.48E-12	0.508107933	FALSE	TRUE	FALSE			ATP8A2	5.68E-12	5.68E-12	0.403162763	-0.088844705	-0.683357041	8.36E-08	0.508107933	FALSE	TRUE	FALSE
	AC022140.1	6.37E-20	6.37E-20	0.340953765	0.049739253	0.658605974	9.37E-16	0.508107933	FALSE	TRUE	FALSE			ZNHIT2	3.27E-23	3.27E-23	0.316567587	-0.109615087	-0.683271693	4.82E-19	0.508107933	FALSE	TRUE	FALSE
	MIR4458HG	3.73E-13	3.73E-13	0.393622995	0.04606486	0.658463727	5.49E-09	0.508107933	FALSE	TRUE	FALSE			GADD45A	2.37E-14	2.37E-14	0.384069999	-0.10381431	-0.683100996	3.48E-10	0.508107933	FALSE	TRUE	FALSE
	MAP1LC3A	7.48E-21	7.48E-21	0.333976364	0.052575187	0.658378378	1.10E-16	0.508107933	FALSE	TRUE	FALSE			PSMG4	1.44E-22	1.44E-22	0.321279444	-0.085752114	-0.682958748	2.13E-18	0.508107933	FALSE	TRUE	FALSE
	LYPLAL1	1.61E-09	1.61E-09	0.42327191	0.036057559	0.658207681	2.38E-05	0.508107933	FALSE	TRUE	FALSE			MTCH1	4.07E-15	4.07E-15	0.378022344	-0.065871396	-0.682930299	5.99E-11	0.508107933	FALSE	TRUE	FALSE
	PRKX	6.74E-17	6.74E-17	0.364094679	0.047405577	0.658150782	9.92E-13	0.508107933	FALSE	TRUE	FALSE			ZFAND2A	4.89E-14	4.89E-14	0.386579938	-0.093652691	-0.682788051	7.21E-10	0.508107933	FALSE	TRUE	FALSE
	CNKSR3	1.53E-21	1.53E-21	0.328852323	0.064799804	0.658065434	2.26E-17	0.508107933	FALSE	TRUE	FALSE			EXOSC9	2.93E-33	2.93E-33	0.247566383	-0.101273854	-0.682389758	4.32E-29	0.508107933	FALSE	TRUE	FALSE
	SLC44A2	1.08E-10	1.08E-10	0.413590159	0.042452742	0.657809388	1.59E-06	0.508107933	FALSE	TRUE	FALSE			RAB8A	4.63E-36	4.63E-36	0.22993526	-0.097905842	-0.681792319	6.81E-32	0.508107933	FALSE	TRUE	FALSE
	GPALPP1	3.89E-09	3.89E-09	0.426445922	0.037408963	0.65769559	5.73E-05	0.508107933	FALSE	TRUE	FALSE			CARM1	1.03E-20	1.03E-20	0.335013746	-0.072912983	-0.681650071	1.52E-16	0.508107933	FALSE	TRUE	FALSE
	SNHG18	6.25E-12	6.25E-12	0.403496711	0.039345394	0.657667141	9.20E-08	0.508107933	FALSE	TRUE	FALSE			PREB	3.53E-13	3.53E-13	0.393432594	-0.090317856	-0.681621622	5.19E-09	0.508107933	FALSE	TRUE	FALSE
	AC132872.1	9.48E-08	9.48E-08	0.438075742	0.048116693	0.657657019	0.001395712	0.508107933	FALSE	TRUE	FALSE			C1D	3.08E-16	3.08E-16	0.369233517	-0.075588372	-0.681564723	4.54E-12	0.508107933	FALSE	TRUE	FALSE
	SORL1	6.93E-13	6.93E-13	0.39578888	0.058140942	0.657268848	1.02E-08	0.508107933	FALSE	TRUE	FALSE			UBC	1.49E-50	1.49E-50	0.15096006	-0.103543002	-0.681536273	2.20E-46	0.508107933	FALSE	TRUE	FALSE
	ANO6	4.51E-19	4.51E-19	0.347389138	0.058208709	0.657240398	6.63E-15	0.508107933	FALSE	TRUE	FALSE			RPN2	2.22E-19	2.22E-19	0.345056294	-0.071213392	-0.681536273	3.27E-15	0.508107933	FALSE	TRUE	FALSE
	NEO1	2.41E-09	2.41E-09	0.424713494	0.038823492	0.65715505	3.54E-05	0.508107933	FALSE	TRUE	FALSE			SLC25A32	1.18E-22	1.18E-22	0.32064283	-0.100753904	-0.681251778	1.74E-18	0.508107933	FALSE	TRUE	FALSE
	ATP6AP2	2.62E-12	2.62E-12	0.40044437	0.066703813	0.657069701	3.86E-08	0.508107933	FALSE	TRUE	FALSE			IL4R	2.16E-19	2.16E-19	0.344958146	-0.10710036	-0.681194879	3.17E-15	0.508107933	FALSE	TRUE	FALSE
	FXR2	1.29E-10	1.29E-10	0.414211428	0.033983671	0.656870555	1.89E-06	0.508107933	FALSE	TRUE	FALSE			ADD2	4.80E-94	4.80E-94	0.028212861	-0.140406662	-0.681052632	7.06E-90	0.508107933	FALSE	TRUE	FALSE
	SLC16A9	1.07E-22	1.07E-22	0.320329847	0.061150921	0.656728307	1.58E-18	0.508107933	FALSE	TRUE	FALSE			PHGDH	7.71E-17	7.71E-17	0.364548605	-0.060013859	-0.680967283	1.14E-12	0.508107933	FALSE	TRUE	FALSE
	CAPN2	3.85E-12	3.85E-12	0.401794319	0.036152137	0.656699858	5.67E-08	0.508107933	FALSE	TRUE	FALSE			SLA	1.16E-17	1.16E-17	0.358172905	-0.092004176	-0.680910384	1.70E-13	0.508107933	FALSE	TRUE	FALSE
	NCOA3	5.54E-11	5.54E-11	0.411211629	0.035641636	0.656671408	8.15E-07	0.508107933	FALSE	TRUE	FALSE			PLXNB1	1.22E-16	1.22E-16	0.366095061	-0.090757182	-0.680853485	1.80E-12	0.508107933	FALSE	TRUE	FALSE
	ACSF2	2.02E-11	2.02E-11	0.407635274	0.049607729	0.656614509	2.97E-07	0.508107933	FALSE	TRUE	FALSE			TMEM266	3.63E-10	3.63E-10	0.41791282	-0.080130203	-0.680853485	5.34E-06	0.508107933	FALSE	TRUE	FALSE
	INTS6-AS1	3.95E-13	3.95E-13	0.393827259	0.05183812	0.656472262	5.82E-09	0.508107933	FALSE	TRUE	FALSE			ORMDL1	3.55E-15	3.55E-15	0.377557331	-0.069237928	-0.680682788	5.23E-11	0.508107933	FALSE	TRUE	FALSE
	SLC22A18	8.10E-11	8.10E-11	0.412565703	0.047234333	0.65601707	1.19E-06	0.508107933	FALSE	TRUE	FALSE			TPD52L2	3.00E-13	3.00E-13	0.392869229	-0.072086651	-0.680682788	4.42E-09	0.508107933	FALSE	TRUE	FALSE
	TUBG2	5.04E-13	5.04E-13	0.394674988	0.046352818	0.655732575	7.42E-09	0.508107933	FALSE	TRUE	FALSE			PXN-AS1	2.08E-11	2.08E-11	0.407747311	-0.078165894	-0.680142248	3.07E-07	0.508107933	FALSE	TRUE	FALSE
	FAM183A	8.33E-14	8.33E-14	0.388419993	0.058781179	0.655680835	1.23E-09	0.508107933	FALSE	TRUE	FALSE			MTRF1L	5.86E-13	5.86E-13	0.395203845	-0.088278235	-0.68002845	8.63E-09	0.508107933	FALSE	TRUE	FALSE
	HIGD2A	4.08E-27	4.08E-27	0.28873142	0.091746509	0.655647226	6.01E-23	0.508107933	FALSE	TRUE	FALSE			E4F1	1.81E-14	1.81E-14	0.383138374	-0.096721202	-0.68002845	2.66E-10	0.508107933	FALSE	TRUE	FALSE
	SECISBP2	1.12E-12	1.12E-12	0.397468894	0.063535481	0.65544808	1.65E-08	0.508107933	FALSE	TRUE	FALSE			NDUFAF5	3.94E-13	3.94E-13	0.393820115	-0.088520692	-0.679544808	5.81E-09	0.508107933	FALSE	TRUE	FALSE
	MVB12A	2.96E-18	2.96E-18	0.35363269	0.059252508	0.655220484	4.36E-14	0.508107933	FALSE	TRUE	FALSE			SFXN5	1.42E-12	1.42E-12	0.398286753	-0.087596964	-0.679345661	2.09E-08	0.508107933	FALSE	TRUE	FALSE
	STRADA	2.01E-09	2.01E-09	0.424065041	0.042944338	0.655078236	2.96E-05	0.508107933	FALSE	TRUE	FALSE			TPRN	1.29E-14	1.29E-14	0.381987398	-0.091062163	-0.679345661	1.90E-10	0.508107933	FALSE	TRUE	FALSE
	PDE4A	2.44E-11	2.44E-11	0.408302927	0.045075228	0.654907539	3.59E-07	0.508107933	FALSE	TRUE	FALSE			CCT7	6.23E-15	6.23E-15	0.37948067	-0.062008162	-0.679288762	9.17E-11	0.508107933	FALSE	TRUE	FALSE
	PRKCH	7.15E-08	7.15E-08	0.437042268	0.036819886	0.65485064	0.001052994	0.508107933	FALSE	TRUE	FALSE			TEX261	1.21E-13	1.21E-13	0.38970914	-0.094196373	-0.679032717	1.78E-09	0.508107933	FALSE	TRUE	FALSE
	GABARAPL1	1.37E-15	1.37E-15	0.374305439	0.047542402	0.653968706	2.02E-11	0.508107933	FALSE	TRUE	FALSE			TMEM242	1.50E-17	1.50E-17	0.359047394	-0.091674782	-0.678321479	2.21E-13	0.508107933	FALSE	TRUE	FALSE
	USO1	1.10E-11	1.10E-11	0.40548137	0.06404673	0.653826458	1.61E-07	0.508107933	FALSE	TRUE	FALSE			CMC2	5.95E-24	5.95E-24	0.311193164	-0.087050623	-0.678236131	8.76E-20	0.508107933	FALSE	TRUE	FALSE
	CCP110	3.45E-10	3.45E-10	0.417733098	0.036107246	0.653826458	5.08E-06	0.508107933	FALSE	TRUE	FALSE			C18orf21	2.94E-10	2.94E-10	0.417167021	-0.077328393	-0.678207681	4.33E-06	0.508107933	FALSE	TRUE	FALSE
	DZIP1	2.98E-21	2.98E-21	0.330991481	0.053008366	0.653769559	4.38E-17	0.508107933	FALSE	TRUE	FALSE			CYTOR	2.77E-11	2.77E-11	0.408751187	-0.092282951	-0.677439545	4.07E-07	0.508107933	FALSE	TRUE	FALSE
	AL731533.2	1.16E-16	1.16E-16	0.365921032	0.060770368	0.653489351	1.71E-12	0.508107933	FALSE	TRUE	FALSE			AL355338.1	4.66E-14	4.66E-14	0.386410092	-0.091510923	-0.677325747	6.86E-10	0.508107933	FALSE	TRUE	FALSE
	LINC00526	2.43E-17	2.43E-17	0.360665707	0.060705821	0.653485064	3.58E-13	0.508107933	FALSE	TRUE	FALSE			CORO2A	1.22E-65	1.22E-65	0.090675398	-0.150195239	-0.677098151	1.79E-61	0.508107933	FALSE	TRUE	FALSE
	MUC20-OT1	6.36E-13	6.36E-13	0.395489071	0.043354122	0.653229018	9.37E-09	0.508107933	FALSE	TRUE	FALSE			RPRM	4.63E-25	4.63E-25	0.303224548	-0.104691337	-0.677012802	6.82E-21	0.508107933	FALSE	TRUE	FALSE
	C1R	6.39E-14	6.39E-14	0.38749975	0.051782866	0.653086771	9.40E-10	0.508107933	FALSE	TRUE	FALSE			CYTH2	8.83E-13	8.83E-13	0.396633058	-0.084418937	-0.676614509	1.30E-08	0.508107933	FALSE	TRUE	FALSE
	KDM4C	2.82E-18	2.82E-18	0.353471226	0.044905715	0.652830725	4.16E-14	0.508107933	FALSE	TRUE	FALSE			CHPT1	3.76E-11	3.76E-11	0.409838146	-0.083495364	-0.676216216	5.53E-07	0.508107933	FALSE	TRUE	FALSE
	PALM	3.20E-19	3.20E-19	0.34625516	0.06837657	0.65254623	4.70E-15	0.508107933	FALSE	TRUE	FALSE			ATIC	2.91E-25	2.91E-25	0.301784571	-0.082731617	-0.676045519	4.28E-21	0.508107933	FALSE	TRUE	FALSE
	CFD	8.05E-14	8.05E-14	0.388299077	0.052591008	0.652460882	1.18E-09	0.508107933	FALSE	TRUE	FALSE			PTMA	3.29E-224	3.29E-224	3.17E-06	-0.195140415	-0.676045519	4.84E-220	0.000257658	TRUE	TRUE	FALSE
	CITED2	7.08E-59	7.08E-59	0.115014723	0.088013862	0.652375533	1.04E-54	0.508107933	FALSE	TRUE	FALSE			POLR1C	7.87E-10	7.87E-10	0.420687589	-0.082450408	-0.67598862	1.16E-05	0.508107933	FALSE	TRUE	FALSE
	ANKRD54	1.58E-16	1.58E-16	0.366976038	0.04552854	0.652261735	2.33E-12	0.508107933	FALSE	TRUE	FALSE			P2RY1	1.53E-33	1.53E-33	0.245747935	-0.118872479	-0.675960171	2.25E-29	0.508107933	FALSE	TRUE	FALSE
	PTBP2	6.77E-10	6.77E-10	0.420151114	0.053338158	0.651891892	9.97E-06	0.508107933	FALSE	TRUE	FALSE			HNRNPR	7.21E-110	7.21E-110	0.013029475	-0.134149384	-0.675789474	1.06E-105	0.345023301	FALSE	TRUE	FALSE
	XKR4	1.66E-15	1.66E-15	0.374964111	0.057753773	0.651664296	2.45E-11	0.508107933	FALSE	TRUE	FALSE			PSPH	5.75E-17	5.75E-17	0.363561589	-0.088446171	-0.675704125	8.47E-13	0.508107933	FALSE	TRUE	FALSE
	ATP9B	3.82E-17	3.82E-17	0.362180031	0.045636288	0.651607397	5.62E-13	0.508107933	FALSE	TRUE	FALSE			DDA1	1.59E-13	1.59E-13	0.3906616	-0.082123631	-0.675533428	2.34E-09	0.508107933	FALSE	TRUE	FALSE
	ZNF720	4.22E-13	4.22E-13	0.394054204	0.051562622	0.650953058	6.21E-09	0.508107933	FALSE	TRUE	FALSE			DLGAP1-AS2	2.51E-17	2.51E-17	0.360770085	-0.099451681	-0.675391181	3.69E-13	0.508107933	FALSE	TRUE	FALSE
	CDKL3	9.64E-15	9.64E-15	0.380981345	0.056833517	0.650782361	1.42E-10	0.508107933	FALSE	TRUE	FALSE			SMIM13	1.25E-10	1.25E-10	0.414103099	-0.080260447	-0.675248933	1.84E-06	0.508107933	FALSE	TRUE	FALSE
	TYMS	2.59E-63	2.59E-63	0.098576833	0.114905705	0.650782361	3.81E-59	0.508107933	FALSE	TRUE	FALSE			ARL6IP4	1.27E-11	1.27E-11	0.405996103	-0.051172661	-0.675248933	1.87E-07	0.508107933	FALSE	TRUE	FALSE
	AL669831.5	5.22E-12	5.22E-12	0.40286676	0.04098616	0.650412518	7.69E-08	0.508107933	FALSE	TRUE	FALSE			FAM49A	1.50E-09	1.50E-09	0.423013449	-0.083324281	-0.674935989	2.21E-05	0.508107933	FALSE	TRUE	FALSE
	SYT12	1.38E-09	1.38E-09	0.422719562	0.048813864	0.650384068	2.04E-05	0.508107933	FALSE	TRUE	FALSE			KIF26A	1.38E-20	1.38E-20	0.335956159	-0.104866737	-0.674935989	2.03E-16	0.508107933	FALSE	TRUE	FALSE
	ZNF382	2.30E-14	2.30E-14	0.383978903	0.059995459	0.650384068	3.39E-10	0.508107933	FALSE	TRUE	FALSE			RNF26	2.02E-19	2.02E-19	0.344750355	-0.097862777	-0.67487909	2.98E-15	0.508107933	FALSE	TRUE	FALSE
	GABPA	1.33E-07	1.33E-07	0.439308772	0.034112928	0.650355619	0.001952362	0.508107933	FALSE	TRUE	FALSE			CHMP1A	8.33E-13	8.33E-13	0.396428279	-0.086392049	-0.674566145	1.23E-08	0.508107933	FALSE	TRUE	FALSE
	TTC32	3.89E-11	3.89E-11	0.409958062	0.034578017	0.65027027	5.72E-07	0.508107933	FALSE	TRUE	FALSE			PDZD4	1.11E-92	1.11E-92	0.030031531	-0.1670939	-0.674537696	1.63E-88	0.508107933	FALSE	TRUE	FALSE
	STN1	5.76E-11	5.76E-11	0.411354354	0.036914291	0.650241821	8.48E-07	0.508107933	FALSE	TRUE	FALSE			ZSCAN16	6.36E-17	6.36E-17	0.363896957	-0.09891033	-0.674480797	9.36E-13	0.508107933	FALSE	TRUE	FALSE
	CLOCK	1.14E-10	1.14E-10	0.413781494	0.040226824	0.649758179	1.68E-06	0.508107933	FALSE	TRUE	FALSE			AC004889.1	3.36E-09	3.36E-09	0.425915358	-0.06847409	-0.674462946	4.95E-05	0.508107933	FALSE	TRUE	FALSE
	AC091729.3	5.17E-18	5.17E-18	0.355485683	0.044521597	0.64970128	7.61E-14	0.508107933	FALSE	TRUE	FALSE			TFB1M	2.34E-08	2.34E-08	0.432961502	-0.067695755	-0.6743101	0.000344776	0.508107933	FALSE	TRUE	FALSE
	KCNT2	8.59E-14	8.59E-14	0.388526048	0.047778435	0.649672831	1.26E-09	0.508107933	FALSE	TRUE	FALSE			ITPK1	1.67E-11	1.67E-11	0.406965487	-0.079798713	-0.67428165	2.46E-07	0.508107933	FALSE	TRUE	FALSE
	ANKRD36B	3.01E-10	3.01E-10	0.417244133	0.050296929	0.649672831	4.43E-06	0.508107933	FALSE	TRUE	FALSE			CTNNBIP1	5.96E-16	5.96E-16	0.371469185	-0.08168148	-0.674139403	8.77E-12	0.508107933	FALSE	TRUE	FALSE
	USP37	2.10E-18	2.10E-18	0.352488994	0.048950403	0.649559033	3.09E-14	0.508107933	FALSE	TRUE	FALSE			TECR	2.02E-13	2.02E-13	0.391487285	-0.063875093	-0.673883357	2.97E-09	0.508107933	FALSE	TRUE	FALSE
	STX17	3.41E-11	3.41E-11	0.409494154	0.038217397	0.649559033	5.02E-07	0.508107933	FALSE	TRUE	FALSE			GNL3L	1.84E-31	1.84E-31	0.259264224	-0.114893195	-0.673769559	2.71E-27	0.508107933	FALSE	TRUE	FALSE
	LMBRD2	8.36E-11	8.36E-11	0.412678515	0.048698214	0.649473684	1.23E-06	0.508107933	FALSE	TRUE	FALSE			LCK	3.73E-27	3.73E-27	0.288457061	-0.101828402	-0.67374111	5.49E-23	0.508107933	FALSE	TRUE	FALSE
	ADSSL1	3.45E-11	3.45E-11	0.409533413	0.05264058	0.649445235	5.08E-07	0.508107933	FALSE	TRUE	FALSE			NETO1	3.16E-12	3.16E-12	0.401101462	-0.081513685	-0.67371266	4.65E-08	0.508107933	FALSE	TRUE	FALSE
	PPP1R16A	5.56E-10	5.56E-10	0.41944285	0.036041191	0.64913229	8.19E-06	0.508107933	FALSE	TRUE	FALSE			PCBP1	3.57E-15	3.57E-15	0.377577111	-0.059779749	-0.673655761	5.26E-11	0.508107933	FALSE	TRUE	FALSE
	PPARA	2.98E-10	2.98E-10	0.417207023	0.048724183	0.648847795	4.38E-06	0.508107933	FALSE	TRUE	FALSE			CGAS	5.69E-11	5.69E-11	0.411307431	-0.084911709	-0.673570413	8.37E-07	0.508107933	FALSE	TRUE	FALSE
	MAPK8IP3	1.38E-11	1.38E-11	0.406291335	0.040324793	0.648733997	2.03E-07	0.508107933	FALSE	TRUE	FALSE			CYR61	4.81E-16	4.81E-16	0.370743054	-0.098610742	-0.673399716	7.08E-12	0.508107933	FALSE	TRUE	FALSE
	CELF4	2.71E-16	2.71E-16	0.368796953	0.048998062	0.648733997	3.99E-12	0.508107933	FALSE	TRUE	FALSE			MRPL42	2.21E-12	2.21E-12	0.399843981	-0.052661499	-0.673285917	3.25E-08	0.508107933	FALSE	TRUE	FALSE
	GCA	4.71E-20	4.71E-20	0.339968832	0.065163085	0.648705548	6.94E-16	0.508107933	FALSE	TRUE	FALSE			MRPS31	3.69E-14	3.69E-14	0.385603883	-0.073615784	-0.673285917	5.43E-10	0.508107933	FALSE	TRUE	FALSE
	AC018647.2	1.46E-09	1.46E-09	0.422902193	0.041161697	0.648705548	2.14E-05	0.508107933	FALSE	TRUE	FALSE			TEDC2	1.45E-27	1.45E-27	0.285600067	-0.106515254	-0.673229018	2.13E-23	0.508107933	FALSE	TRUE	FALSE
	PCAT14	2.98E-13	2.98E-13	0.392840404	0.052244148	0.648677098	4.38E-09	0.508107933	FALSE	TRUE	FALSE			PLAT	1.10E-09	1.10E-09	0.421891911	-0.071371531	-0.673105921	1.62E-05	0.508107933	FALSE	TRUE	FALSE
	PIGV	1.17E-10	1.17E-10	0.413864504	0.044597672	0.648449502	1.72E-06	0.508107933	FALSE	TRUE	FALSE			NUDT16L1	5.27E-13	5.27E-13	0.394829771	-0.068914915	-0.672631579	7.76E-09	0.508107933	FALSE	TRUE	FALSE
	FNTA	2.83E-15	2.83E-15	0.376775013	0.069550673	0.648307255	4.16E-11	0.508107933	FALSE	TRUE	FALSE			NDUFS5	1.18E-19	1.18E-19	0.342974884	-0.069030982	-0.672432432	1.74E-15	0.508107933	FALSE	TRUE	FALSE
	AC027307.2	1.08E-10	1.08E-10	0.413601946	0.061123789	0.648228773	1.60E-06	0.508107933	FALSE	TRUE	FALSE			LRP3	7.16E-17	7.16E-17	0.36429815	-0.095880993	-0.672403983	1.05E-12	0.508107933	FALSE	TRUE	FALSE
	SHC2	1.27E-23	1.27E-23	0.313573065	0.071597649	0.648165007	1.87E-19	0.508107933	FALSE	TRUE	FALSE			CCND3	4.04E-10	4.04E-10	0.418294545	-0.087196091	-0.672375533	5.94E-06	0.508107933	FALSE	TRUE	FALSE
	AL050341.2	2.67E-09	2.67E-09	0.42509326	0.042155436	0.647823613	3.94E-05	0.508107933	FALSE	TRUE	FALSE			B3GNT7	1.18E-74	1.18E-74	0.064505058	-0.142875868	-0.672233286	1.74E-70	0.508107933	FALSE	TRUE	FALSE
	STX8	5.84E-10	5.84E-10	0.419616377	0.03896597	0.647795164	8.59E-06	0.508107933	FALSE	TRUE	FALSE			GABBR1	7.53E-15	7.53E-15	0.380130492	-0.091558175	-0.672091038	1.11E-10	0.508107933	FALSE	TRUE	FALSE
	AC020915.3	1.93E-15	1.93E-15	0.375464776	0.044071604	0.647624467	2.84E-11	0.508107933	FALSE	TRUE	FALSE			ZNF232	1.81E-22	1.81E-22	0.321992805	-0.107056348	-0.671891892	2.66E-18	0.508107933	FALSE	TRUE	FALSE
	GALT	3.70E-09	3.70E-09	0.426260667	0.030388335	0.647396871	5.44E-05	0.508107933	FALSE	TRUE	FALSE			FHL2	2.09E-19	2.09E-19	0.344854132	-0.0972151	-0.671778094	3.07E-15	0.508107933	FALSE	TRUE	FALSE
	CCDC191	4.82E-17	4.82E-17	0.362966656	0.064080714	0.647311522	7.10E-13	0.508107933	FALSE	TRUE	FALSE			LANCL2	1.60E-16	1.60E-16	0.367008049	-0.095668473	-0.671607397	2.35E-12	0.508107933	FALSE	TRUE	FALSE
	ANKDD1A	8.09E-10	8.09E-10	0.420788688	0.037757656	0.647254623	1.19E-05	0.508107933	FALSE	TRUE	FALSE			ARL4A	4.24E-15	4.24E-15	0.378166605	-0.07742003	-0.671493599	6.25E-11	0.508107933	FALSE	TRUE	FALSE
	DNM1	4.77E-12	4.77E-12	0.402550724	0.040182116	0.647140825	7.03E-08	0.508107933	FALSE	TRUE	FALSE			MRPL33	1.91E-07	1.91E-07	0.44065421	-0.046229192	-0.6714367	0.002813958	0.508107933	FALSE	TRUE	FALSE
	NPC2	2.74E-46	2.74E-46	0.172025968	0.113236664	0.647083926	4.03E-42	0.508107933	FALSE	TRUE	FALSE			CSKMT	3.78E-13	3.78E-13	0.393669358	-0.08506985	-0.670810811	5.56E-09	0.508107933	FALSE	TRUE	FALSE
	RBAK	6.15E-11	6.15E-11	0.41158753	0.03774374	0.646998578	9.06E-07	0.508107933	FALSE	TRUE	FALSE			FAAP20	1.22E-12	1.22E-12	0.397751286	-0.058583924	-0.670697013	1.79E-08	0.508107933	FALSE	TRUE	FALSE
	FOXO1	1.35E-11	1.35E-11	0.406206639	0.051266878	0.64688478	1.98E-07	0.508107933	FALSE	TRUE	FALSE			ADRA2C	4.74E-09	4.74E-09	0.427163982	-0.076086429	-0.670384068	6.99E-05	0.508107933	FALSE	TRUE	FALSE
	CRYBG3	2.51E-11	2.51E-11	0.408413799	0.039849911	0.646714083	3.70E-07	0.508107933	FALSE	TRUE	FALSE			COX14	2.31E-19	2.31E-19	0.345189046	-0.083599449	-0.670355619	3.40E-15	0.508107933	FALSE	TRUE	FALSE
	AL158151.1	6.32E-09	6.32E-09	0.428203476	0.037966573	0.646429587	9.31E-05	0.508107933	FALSE	TRUE	FALSE			INKA1	1.06E-17	1.06E-17	0.357871509	-0.094460319	-0.670090188	1.55E-13	0.508107933	FALSE	TRUE	FALSE
	FLNB	6.77E-11	6.77E-11	0.4119258	0.051271704	0.646401138	9.96E-07	0.508107933	FALSE	TRUE	FALSE			DESI1	7.66E-15	7.66E-15	0.380193306	-0.084019965	-0.669900427	1.13E-10	0.508107933	FALSE	TRUE	FALSE
	FAM160B2	4.56E-15	4.56E-15	0.378415923	0.04968913	0.646401138	6.72E-11	0.508107933	FALSE	TRUE	FALSE			HMBS	6.35E-13	6.35E-13	0.395480173	-0.08275247	-0.669843528	9.34E-09	0.508107933	FALSE	TRUE	FALSE
	LNPEP	2.09E-09	2.09E-09	0.424199597	0.043635018	0.646344239	3.07E-05	0.508107933	FALSE	TRUE	FALSE			SPINT1	2.89E-18	2.89E-18	0.353547114	-0.076162583	-0.669559033	4.25E-14	0.508107933	FALSE	TRUE	FALSE
	PTCH1	7.59E-20	7.59E-20	0.341530087	0.048364134	0.646344239	1.12E-15	0.508107933	FALSE	TRUE	FALSE			NR6A1	1.10E-70	1.10E-70	0.07520159	-0.113573392	-0.669473684	1.63E-66	0.508107933	FALSE	TRUE	FALSE
	FANCM	6.74E-13	6.74E-13	0.39569084	0.043938881	0.64625889	9.93E-09	0.508107933	FALSE	TRUE	FALSE			GTSE1	4.44E-66	4.44E-66	0.089246206	-0.131979948	-0.669473684	6.54E-62	0.508107933	FALSE	TRUE	FALSE
	NLK	4.48E-12	4.48E-12	0.402325988	0.038217869	0.646201991	6.59E-08	0.508107933	FALSE	TRUE	FALSE			RSU1	6.48E-11	6.48E-11	0.411771707	-0.088075641	-0.66916074	9.54E-07	0.508107933	FALSE	TRUE	FALSE
	AC103736.1	1.45E-08	1.45E-08	0.431224937	0.046755776	0.646180118	0.000213989	0.508107933	FALSE	TRUE	FALSE			TMEM138	1.80E-12	1.80E-12	0.399116783	-0.085443268	-0.669075391	2.64E-08	0.508107933	FALSE	TRUE	FALSE
	FCHSD2	1.04E-12	1.04E-12	0.397194095	0.046125405	0.646088193	1.53E-08	0.508107933	FALSE	TRUE	FALSE			CWC25	5.61E-11	5.61E-11	0.411256341	-0.081640021	-0.668904694	8.25E-07	0.508107933	FALSE	TRUE	FALSE
	ACADSB	4.15E-10	4.15E-10	0.418396349	0.030648426	0.645974395	6.11E-06	0.508107933	FALSE	TRUE	FALSE			ZNRF1	1.23E-14	1.23E-14	0.381825591	-0.080052173	-0.668876245	1.81E-10	0.508107933	FALSE	TRUE	FALSE
	TBX6	2.26E-10	2.26E-10	0.41621897	0.046387229	0.645623369	3.32E-06	0.508107933	FALSE	TRUE	FALSE			DPH7	3.57E-12	3.57E-12	0.401529705	-0.081902354	-0.668762447	5.26E-08	0.508107933	FALSE	TRUE	FALSE
	PDCD6IP	4.22E-16	4.22E-16	0.370298938	0.060779607	0.645576102	6.22E-12	0.508107933	FALSE	TRUE	FALSE			PATZ1	5.71E-16	5.71E-16	0.371325954	-0.079096386	-0.66859175	8.41E-12	0.508107933	FALSE	TRUE	FALSE
	AL662884.4	1.38E-09	1.38E-09	0.422715657	0.054320733	0.645566128	2.04E-05	0.508107933	FALSE	TRUE	FALSE			ELAC2	1.78E-24	1.78E-24	0.307412268	-0.098062046	-0.668193457	2.62E-20	0.508107933	FALSE	TRUE	FALSE
	TEP1	5.03E-09	5.03E-09	0.427378341	0.04329431	0.645177809	7.41E-05	0.508107933	FALSE	TRUE	FALSE			RELL2	1.09E-14	1.09E-14	0.381400448	-0.097760203	-0.667852063	1.60E-10	0.508107933	FALSE	TRUE	FALSE
	HMGN4	5.48E-10	5.48E-10	0.41939244	0.040539527	0.64514936	8.07E-06	0.508107933	FALSE	TRUE	FALSE			PTS	8.82E-14	8.82E-14	0.388615745	-0.079420093	-0.667652916	1.30E-09	0.508107933	FALSE	TRUE	FALSE
	NCOR1	2.87E-20	2.87E-20	0.338351387	0.082337517	0.64514936	4.23E-16	0.508107933	FALSE	TRUE	FALSE			FTSJ1	1.22E-11	1.22E-11	0.405851038	-0.089308856	-0.667510669	1.79E-07	0.508107933	FALSE	TRUE	FALSE
	AASDH	1.21E-13	1.21E-13	0.389699691	0.04110147	0.64512091	1.77E-09	0.508107933	FALSE	TRUE	FALSE			MCAT	4.15E-11	4.15E-11	0.410189744	-0.084537602	-0.667368421	6.11E-07	0.508107933	FALSE	TRUE	FALSE
	AC091133.2	9.47E-15	9.47E-15	0.380919859	0.057759287	0.644608819	1.39E-10	0.508107933	FALSE	TRUE	FALSE			B3GALT1	3.69E-20	3.69E-20	0.339174809	-0.104813632	-0.667339972	5.44E-16	0.508107933	FALSE	TRUE	FALSE
	WDR45B	5.08E-13	5.08E-13	0.394705087	0.064612281	0.64455192	7.48E-09	0.508107933	FALSE	TRUE	FALSE			DPPA5	6.33E-09	6.33E-09	0.428209896	-0.068657351	-0.667226895	9.32E-05	0.508107933	FALSE	TRUE	FALSE
	PCDH10	3.11E-16	3.11E-16	0.369260585	0.050302247	0.644495021	4.58E-12	0.508107933	FALSE	TRUE	TRUE			TMEM167A	4.52E-39	4.52E-39	0.211826146	-0.092537119	-0.667169275	6.65E-35	0.508107933	FALSE	TRUE	FALSE
	MED30	9.16E-10	9.16E-10	0.42123538	0.036418467	0.644495021	1.35E-05	0.508107933	FALSE	TRUE	FALSE			CDK1	2.73E-84	2.73E-84	0.043471561	-0.15345472	-0.667169275	4.02E-80	0.508107933	FALSE	TRUE	FALSE
	EBLN3P	1.39E-09	1.39E-09	0.422726794	0.041061283	0.644466572	2.04E-05	0.508107933	FALSE	TRUE	FALSE			AL121944.1	4.16E-14	4.16E-14	0.386015216	-0.09347691	-0.667140825	6.12E-10	0.508107933	FALSE	TRUE	FALSE
	CRACR2B	7.05E-17	7.05E-17	0.36424759	0.045197016	0.644352774	1.04E-12	0.508107933	FALSE	TRUE	FALSE			SLC35C2	4.14E-15	4.14E-15	0.378084653	-0.093139893	-0.666799431	6.10E-11	0.508107933	FALSE	TRUE	FALSE
	AGPAT4	2.66E-10	2.66E-10	0.416809909	0.030204996	0.644039829	3.92E-06	0.508107933	FALSE	TRUE	FALSE			ACSL4	1.36E-24	1.36E-24	0.306566842	-0.094738568	-0.666770982	2.00E-20	0.508107933	FALSE	TRUE	FALSE
	MANBA	1.91E-09	1.91E-09	0.42387788	0.033145122	0.64398293	2.81E-05	0.508107933	FALSE	TRUE	FALSE			CORO1B	8.19E-12	8.19E-12	0.404452109	-0.069917415	-0.666486486	1.21E-07	0.508107933	FALSE	TRUE	FALSE
	PGM3	3.83E-10	3.83E-10	0.418103601	0.046164921	0.643897582	5.63E-06	0.508107933	FALSE	TRUE	FALSE			ACOT9	3.25E-09	3.25E-09	0.425796848	-0.080653845	-0.666344239	4.79E-05	0.508107933	FALSE	TRUE	FALSE
	CASTOR3	1.62E-14	1.62E-14	0.382771894	0.046605654	0.643783784	2.39E-10	0.508107933	FALSE	TRUE	FALSE			RBM3	9.04E-15	9.04E-15	0.380760084	-0.061666834	-0.666315789	1.33E-10	0.508107933	FALSE	TRUE	FALSE
	CTNND1	1.49E-22	1.49E-22	0.32137905	0.078914304	0.643783784	2.19E-18	0.508107933	FALSE	TRUE	FALSE			LBH	6.69E-15	6.69E-15	0.379728322	-0.104542116	-0.66625889	9.85E-11	0.508107933	FALSE	TRUE	FALSE
	SNRNP48	1.96E-10	1.96E-10	0.415719479	0.046399015	0.643755334	2.89E-06	0.508107933	FALSE	TRUE	FALSE			RAB35	2.99E-18	2.99E-18	0.353663529	-0.094768195	-0.66625889	4.40E-14	0.508107933	FALSE	TRUE	FALSE
	NEDD4L	2.82E-10	2.82E-10	0.417010475	0.040287203	0.643669986	4.15E-06	0.508107933	FALSE	TRUE	FALSE			HES1	2.30E-09	2.30E-09	0.424550626	-0.059466948	-0.665746799	3.39E-05	0.508107933	FALSE	TRUE	FALSE
	SETD2	1.28E-27	1.28E-27	0.285223397	0.083415668	0.64341394	1.88E-23	0.508107933	FALSE	TRUE	FALSE			ADM5	8.22E-15	8.22E-15	0.380435552	-0.093194255	-0.6656899	1.21E-10	0.508107933	FALSE	TRUE	FALSE
	STK39	2.28E-11	2.28E-11	0.408061565	0.040284776	0.643385491	3.35E-07	0.508107933	FALSE	TRUE	FALSE			SSTR2	1.73E-10	1.73E-10	0.415263022	-0.090055862	-0.665661451	2.54E-06	0.508107933	FALSE	TRUE	FALSE
	USP49	4.16E-16	4.16E-16	0.370250122	0.047843139	0.643243243	6.13E-12	0.508107933	FALSE	TRUE	FALSE			TTI2	6.90E-12	6.90E-12	0.40384895	-0.084100554	-0.665433855	1.02E-07	0.508107933	FALSE	TRUE	FALSE
	ZNF711	1.66E-13	1.66E-13	0.390819021	0.044669874	0.643214794	2.45E-09	0.508107933	FALSE	TRUE	FALSE			NPLOC4	2.19E-14	2.19E-14	0.383807134	-0.080092185	-0.665405405	3.23E-10	0.508107933	FALSE	TRUE	FALSE
	ERCC1	9.93E-14	9.93E-14	0.389028509	0.052951394	0.643186344	1.46E-09	0.508107933	FALSE	TRUE	FALSE			CMTM3	1.14E-25	1.14E-25	0.29889876	-0.105534341	-0.665348506	1.68E-21	0.508107933	FALSE	TRUE	FALSE
	HOOK1	8.90E-31	8.90E-31	0.263792821	0.07623973	0.643072546	1.31E-26	0.508107933	FALSE	TRUE	FALSE			TAF13	1.95E-17	1.95E-17	0.359923139	-0.09807492	-0.665092461	2.87E-13	0.508107933	FALSE	TRUE	FALSE
	TAF1	9.04E-12	9.04E-12	0.404799672	0.040605516	0.643072546	1.33E-07	0.508107933	FALSE	TRUE	FALSE			IQGAP2	4.00E-64	4.00E-64	0.095769412	-0.120898314	-0.665007112	5.89E-60	0.508107933	FALSE	TRUE	FALSE
	NAPEPLD	7.54E-08	7.54E-08	0.437234368	0.031724822	0.642930299	0.001109648	0.508107933	FALSE	TRUE	FALSE			LAPTM4A	3.81E-15	3.81E-15	0.377798786	-0.060452213	-0.664893314	5.61E-11	0.508107933	FALSE	TRUE	FALSE
	ERV3-1	2.22E-17	2.22E-17	0.360365011	0.046650094	0.642332859	3.27E-13	0.508107933	FALSE	TRUE	FALSE			ALKBH3	7.92E-12	7.92E-12	0.404331512	-0.091370758	-0.664893314	1.17E-07	0.508107933	FALSE	TRUE	FALSE
	KNTC1	3.37E-21	3.37E-21	0.331389603	0.051247754	0.642133713	4.96E-17	0.508107933	FALSE	TRUE	FALSE			HSD11B2	1.41E-21	1.41E-21	0.328584155	-0.098721496	-0.664836415	2.08E-17	0.508107933	FALSE	TRUE	FALSE
	AC144652.1	1.08E-08	1.08E-08	0.430134912	0.042631807	0.641792319	0.000158537	0.508107933	FALSE	TRUE	FALSE			STK25	4.85E-11	4.85E-11	0.410743323	-0.066021093	-0.664637269	7.14E-07	0.508107933	FALSE	TRUE	FALSE
	AC003102.1	2.07E-08	2.07E-08	0.432503329	0.040122459	0.641792319	0.000304039	0.508107933	FALSE	TRUE	FALSE			MREG	1.80E-10	1.80E-10	0.41540019	-0.089343325	-0.664409673	2.64E-06	0.508107933	FALSE	TRUE	FALSE
	NAPB	2.89E-09	2.89E-09	0.42537799	0.039557155	0.641536273	4.26E-05	0.508107933	FALSE	TRUE	FALSE			Sep.09	8.45E-37	8.45E-37	0.225413091	-0.094036305	-0.664295875	1.24E-32	0.508107933	FALSE	TRUE	FALSE
	UGGT2	1.24E-09	1.24E-09	0.422312643	0.031979361	0.64116643	1.82E-05	0.508107933	FALSE	TRUE	FALSE			PTRH2	4.29E-16	4.29E-16	0.37035577	-0.083401914	-0.663954481	6.32E-12	0.508107933	FALSE	TRUE	FALSE
	SNX10	8.91E-16	8.91E-16	0.372839257	0.047807272	0.641081081	1.31E-11	0.508107933	FALSE	TRUE	FALSE			DNAJB12	1.87E-11	1.87E-11	0.407361993	-0.082443236	-0.663812233	2.75E-07	0.508107933	FALSE	TRUE	FALSE
	POLK	1.60E-20	1.60E-20	0.336446533	0.053979871	0.640995733	2.36E-16	0.508107933	FALSE	TRUE	FALSE			RFX1	7.63E-10	7.63E-10	0.420577583	-0.083454212	-0.663556188	1.12E-05	0.508107933	FALSE	TRUE	FALSE
	ATP11B	7.79E-11	7.79E-11	0.412427444	0.039631622	0.640881935	1.15E-06	0.508107933	FALSE	TRUE	FALSE			MYC	5.42E-16	5.42E-16	0.371144282	-0.092689348	-0.663271693	7.97E-12	0.508107933	FALSE	TRUE	FALSE
	ENPP5	9.68E-14	9.68E-14	0.388941506	0.046220827	0.640768137	1.43E-09	0.508107933	FALSE	TRUE	FALSE			MCTS1	1.55E-15	1.55E-15	0.374730156	-0.067966578	-0.663129445	2.29E-11	0.508107933	FALSE	TRUE	FALSE
	UBL7-AS1	1.33E-11	1.33E-11	0.40616258	0.041063436	0.640512091	1.96E-07	0.508107933	FALSE	TRUE	FALSE			CNOT9	1.81E-20	1.81E-20	0.336843501	-0.086656687	-0.662674253	2.66E-16	0.508107933	FALSE	TRUE	FALSE
	MCF2L2	2.59E-14	2.59E-14	0.384384952	0.052199342	0.640483642	3.82E-10	0.508107933	FALSE	TRUE	FALSE			KIF23	1.08E-79	1.08E-79	0.052685523	-0.150011981	-0.662645804	1.59E-75	0.508107933	FALSE	TRUE	FALSE
	SAMD1	3.59E-18	3.59E-18	0.35427142	0.067133565	0.640455192	5.29E-14	0.508107933	FALSE	TRUE	FALSE			MAX	4.38E-09	4.38E-09	0.426872963	-0.077350761	-0.662475107	6.45E-05	0.508107933	FALSE	TRUE	FALSE
	CD151	1.18E-11	1.18E-11	0.405743845	0.048776113	0.640426743	1.74E-07	0.508107933	FALSE	TRUE	FALSE			MRPL43	7.04E-11	7.04E-11	0.412068397	-0.057685636	-0.662361309	1.04E-06	0.508107933	FALSE	TRUE	FALSE
	TRANK1	1.53E-16	1.53E-16	0.366851138	0.059272076	0.640341394	2.25E-12	0.508107933	FALSE	TRUE	FALSE			C7orf50	4.04E-11	4.04E-11	0.41008981	-0.052857814	-0.662332859	5.94E-07	0.508107933	FALSE	TRUE	FALSE
	RNF146	8.84E-10	8.84E-10	0.42110522	0.033421145	0.640113798	1.30E-05	0.508107933	FALSE	TRUE	FALSE			CISH	1.83E-06	1.83E-06	0.449026162	-0.061072674	-0.662329399	0.026903918	0.508107933	FALSE	TRUE	FALSE
	KIF27	4.08E-10	4.08E-10	0.418335259	0.043200562	0.640113798	6.01E-06	0.508107933	FALSE	TRUE	FALSE			CDK5RAP1	1.33E-11	1.33E-11	0.406159752	-0.082421693	-0.662190612	1.96E-07	0.508107933	FALSE	TRUE	FALSE
	USP28	7.42E-25	7.42E-25	0.304688966	0.080080969	0.64002845	1.09E-20	0.508107933	FALSE	TRUE	FALSE			NABP2	2.37E-15	2.37E-15	0.376178322	-0.075570521	-0.662162162	3.49E-11	0.508107933	FALSE	TRUE	FALSE
	MED23	4.06E-12	4.06E-12	0.40198469	0.046068123	0.639743954	5.98E-08	0.508107933	FALSE	TRUE	FALSE			CNTNAP2	3.50E-12	3.50E-12	0.401458315	-0.078122459	-0.662133713	5.15E-08	0.508107933	FALSE	TRUE	FALSE
	UBR2	9.20E-10	9.20E-10	0.42124952	0.036540122	0.639715505	1.35E-05	0.508107933	FALSE	TRUE	FALSE			FIP1L1	1.94E-10	1.94E-10	0.415684217	-0.063553783	-0.662048364	2.86E-06	0.508107933	FALSE	TRUE	FALSE
	ELAVL3	4.33E-20	4.33E-20	0.339694797	0.069893897	0.639687055	6.38E-16	0.508107933	FALSE	TRUE	FALSE			SMIM37	5.30E-09	5.30E-09	0.427566626	-0.059604206	-0.661906117	7.81E-05	0.508107933	FALSE	TRUE	FALSE
	RAB11FIP2	8.24E-12	8.24E-12	0.404470423	0.037015617	0.639630156	1.21E-07	0.508107933	FALSE	TRUE	FALSE			FRMD4A	1.90E-10	1.90E-10	0.415599916	-0.085591737	-0.661792319	2.80E-06	0.508107933	FALSE	TRUE	FALSE
	PDPN	5.24E-95	5.24E-95	0.026986628	0.115762465	0.63940256	7.71E-91	0.508107933	FALSE	TRUE	FALSE			UNC13A	1.52E-51	1.52E-51	0.146316898	-0.124603778	-0.661564723	2.24E-47	0.508107933	FALSE	TRUE	FALSE
	CATSPER2	1.07E-10	1.07E-10	0.413547629	0.046068294	0.639146515	1.57E-06	0.508107933	FALSE	TRUE	FALSE			DERL1	1.25E-10	1.25E-10	0.414115666	-0.073052107	-0.661422475	1.84E-06	0.508107933	FALSE	TRUE	FALSE
	LMNTD2	1.47E-07	1.47E-07	0.439680193	0.03838614	0.638947368	0.002159822	0.508107933	FALSE	TRUE	FALSE			GART	6.50E-52	6.50E-52	0.144614139	-0.096957544	-0.661308677	9.57E-48	0.508107933	FALSE	TRUE	FALSE
	CD2AP	9.76E-26	9.76E-26	0.29841493	0.081295679	0.638918919	1.44E-21	0.508107933	FALSE	TRUE	FALSE			SMIM15	4.54E-17	4.54E-17	0.362765728	-0.08298112	-0.661024182	6.69E-13	0.508107933	FALSE	TRUE	FALSE
	MTURN	2.04E-12	2.04E-12	0.399570565	0.050736013	0.638890469	3.01E-08	0.508107933	FALSE	TRUE	FALSE			QTRT1	4.52E-15	4.52E-15	0.378386136	-0.084951459	-0.660938834	6.66E-11	0.508107933	FALSE	TRUE	FALSE
	TMEM67	1.06E-10	1.06E-10	0.413537492	0.040564039	0.638890469	1.57E-06	0.508107933	FALSE	TRUE	FALSE			DYNC1LI1	5.15E-38	5.15E-38	0.21808253	-0.087820607	-0.660739687	7.58E-34	0.508107933	FALSE	TRUE	FALSE
	MXRA8	4.17E-12	4.17E-12	0.402077098	0.04139385	0.63886202	6.14E-08	0.508107933	FALSE	TRUE	FALSE			COX19	1.36E-07	1.36E-07	0.439396802	-0.074439124	-0.660426743	0.001999665	0.508107933	FALSE	TRUE	FALSE
	MVP	1.24E-11	1.24E-11	0.405916879	0.060064491	0.638736547	1.83E-07	0.508107933	FALSE	TRUE	FALSE			CALM2	1.89E-59	1.89E-59	0.112787115	-0.095709319	-0.660312945	2.79E-55	0.508107933	FALSE	TRUE	FALSE
	RGMA	1.78E-10	1.78E-10	0.415371953	0.034578428	0.638577525	2.62E-06	0.508107933	FALSE	TRUE	FALSE			POLRMT	5.72E-14	5.72E-14	0.387121237	-0.086491407	-0.66002845	8.43E-10	0.508107933	FALSE	TRUE	FALSE
	GYS1	9.06E-10	9.06E-10	0.421193545	0.031257807	0.638492176	1.33E-05	0.508107933	FALSE	TRUE	FALSE			TAF3	3.76E-14	3.76E-14	0.38566827	-0.088239772	-0.659800853	5.54E-10	0.508107933	FALSE	TRUE	FALSE
	RGS11	3.36E-11	3.36E-11	0.409435702	0.0592702	0.638432748	4.94E-07	0.508107933	FALSE	TRUE	FALSE			PPP1R35	2.50E-15	2.50E-15	0.376357302	-0.067961189	-0.659601707	3.68E-11	0.508107933	FALSE	TRUE	FALSE
	ZNF467	1.90E-13	1.90E-13	0.391285044	0.060022579	0.638240552	2.80E-09	0.508107933	FALSE	TRUE	FALSE			AC008915.2	2.24E-08	2.24E-08	0.432792214	-0.07440686	-0.659374111	0.000329128	0.508107933	FALSE	TRUE	FALSE
	CPNE5	9.74E-16	9.74E-16	0.373139484	0.057856541	0.638197996	1.43E-11	0.508107933	FALSE	TRUE	FALSE			ABCG2	1.16E-09	1.16E-09	0.422085529	-0.071220461	-0.659199694	1.71E-05	0.508107933	FALSE	TRUE	FALSE
	MAP3K8	3.02E-09	3.02E-09	0.42552773	0.036594371	0.638093883	4.44E-05	0.508107933	FALSE	TRUE	FALSE			FAM19A4	6.33E-12	6.33E-12	0.403541146	-0.085812453	-0.659004267	9.31E-08	0.508107933	FALSE	TRUE	FALSE
	NRXN1	7.08E-12	7.08E-12	0.403940273	0.039451051	0.63772404	1.04E-07	0.508107933	FALSE	TRUE	FALSE			CENPS	6.14E-09	6.14E-09	0.428098364	-0.076446539	-0.658947368	9.04E-05	0.508107933	FALSE	TRUE	FALSE
	TTC14	9.09E-11	9.09E-11	0.412974565	0.039628202	0.637638691	1.34E-06	0.508107933	FALSE	TRUE	FALSE			MED31	2.23E-16	2.23E-16	0.368141119	-0.096011963	-0.658947368	3.29E-12	0.508107933	FALSE	TRUE	FALSE
	WWC2	3.65E-27	3.65E-27	0.28839127	0.084108342	0.637638691	5.37E-23	0.508107933	FALSE	TRUE	FALSE			EXOSC5	3.56E-12	3.56E-12	0.401523267	-0.066045504	-0.658691323	5.25E-08	0.508107933	FALSE	TRUE	FALSE
	ZBTB4	2.19E-09	2.19E-09	0.424375841	0.0376763	0.637467994	3.23E-05	0.508107933	FALSE	TRUE	FALSE			PDGFD	1.55E-09	1.55E-09	0.423133677	-0.079086753	-0.658549075	2.29E-05	0.508107933	FALSE	TRUE	FALSE
	ARRDC2	3.89E-08	3.89E-08	0.434811994	0.042532201	0.637467994	0.000572466	0.508107933	FALSE	TRUE	FALSE			FGF13	1.40E-26	1.40E-26	0.292467219	-0.111370052	-0.658236131	2.06E-22	0.508107933	FALSE	TRUE	FALSE
	AC007114.1	1.15E-10	1.15E-10	0.413809565	0.044884627	0.637372954	1.69E-06	0.508107933	FALSE	TRUE	FALSE			THOC5	8.73E-15	8.73E-15	0.380639658	-0.085614561	-0.658236131	1.29E-10	0.508107933	FALSE	TRUE	FALSE
	AC010531.6	4.17E-19	4.17E-19	0.347133687	0.067821419	0.637343879	6.14E-15	0.508107933	FALSE	TRUE	FALSE			SLC46A1	4.57E-13	4.57E-13	0.39433774	-0.084083969	-0.658207681	6.73E-09	0.508107933	FALSE	TRUE	FALSE
	ANK1	3.28E-14	3.28E-14	0.385201352	0.038721096	0.637183499	4.84E-10	0.508107933	FALSE	TRUE	FALSE			CCNF	1.21E-29	1.21E-29	0.271389757	-0.110349651	-0.658122333	1.78E-25	0.508107933	FALSE	TRUE	FALSE
	THAP6	5.41E-11	5.41E-11	0.411128555	0.046342082	0.6371266	7.96E-07	0.508107933	FALSE	TRUE	FALSE			TDP2	1.80E-14	1.80E-14	0.383129301	-0.081188893	-0.657980085	2.65E-10	0.508107933	FALSE	TRUE	FALSE
	IFT74	3.43E-11	3.43E-11	0.409516992	0.039946956	0.6371266	5.05E-07	0.508107933	FALSE	TRUE	FALSE			NUDT22	1.70E-11	1.70E-11	0.407025081	-0.074693551	-0.657923186	2.50E-07	0.508107933	FALSE	TRUE	FALSE
	GLT8D1	2.70E-08	2.70E-08	0.43348417	0.033645667	0.636785206	0.000397915	0.508107933	FALSE	TRUE	FALSE			WDR12	2.32E-25	2.32E-25	0.301087008	-0.083573944	-0.657780939	3.42E-21	0.508107933	FALSE	TRUE	FALSE
	DRAM2	3.93E-12	3.93E-12	0.401865961	0.044838159	0.636756757	5.79E-08	0.508107933	FALSE	TRUE	FALSE			ANKRD13B	8.18E-12	8.18E-12	0.40444836	-0.09367308	-0.657553343	1.20E-07	0.508107933	FALSE	TRUE	FALSE
	CMTR2	6.35E-14	6.35E-14	0.387479216	0.037868356	0.63655761	9.35E-10	0.508107933	FALSE	TRUE	FALSE			BOD1	9.53E-17	9.53E-17	0.365263265	-0.06236164	-0.657069701	1.40E-12	0.508107933	FALSE	TRUE	FALSE
	LRRC40	1.04E-08	1.04E-08	0.429996256	0.038687162	0.636159317	0.000152598	0.508107933	FALSE	TRUE	FALSE			HIST1H4C	3.57E-100	3.57E-100	0.02113938	-0.143091278	-0.656870555	5.26E-96	0.493241039	FALSE	TRUE	FALSE
	CPT1C	2.70E-12	2.70E-12	0.400541609	0.038746428	0.636130868	3.97E-08	0.508107933	FALSE	TRUE	FALSE			KLHDC7A	8.80E-10	8.80E-10	0.421091811	-0.077179428	-0.656756757	1.30E-05	0.508107933	FALSE	TRUE	FALSE
	AP000894.4	9.09E-10	9.09E-10	0.42120729	0.046525272	0.635960171	1.34E-05	0.508107933	FALSE	TRUE	FALSE			MFAP2	4.75E-08	4.75E-08	0.435542249	-0.04887925	-0.65601707	0.000699039	0.508107933	FALSE	TRUE	FALSE
	SPTAN1	3.88E-19	3.88E-19	0.346898771	0.070910898	0.635817923	5.72E-15	0.508107933	FALSE	TRUE	FALSE			RDH14	4.68E-16	4.68E-16	0.370650746	-0.085116831	-0.655647226	6.89E-12	0.508107933	FALSE	TRUE	FALSE
	LINC01569	8.67E-10	8.67E-10	0.42103556	0.045151528	0.635817923	1.28E-05	0.508107933	FALSE	TRUE	FALSE			SHISA5	8.20E-10	8.20E-10	0.420836913	-0.063676562	-0.655504979	1.21E-05	0.508107933	FALSE	TRUE	FALSE
	NUMA1	1.36E-10	1.36E-10	0.414405488	0.049630867	0.635675676	2.00E-06	0.508107933	FALSE	TRUE	FALSE			DNAJB5	4.54E-12	4.54E-12	0.402374516	-0.081661373	-0.655362731	6.69E-08	0.508107933	FALSE	TRUE	FALSE
	AL139289.2	7.88E-16	7.88E-16	0.372418308	0.062276139	0.635521731	1.16E-11	0.508107933	FALSE	TRUE	FALSE			GPR3	7.76E-09	7.76E-09	0.428944409	-0.072807717	-0.655192034	0.000114198	0.508107933	FALSE	TRUE	FALSE
	SUPT3H	2.33E-15	2.33E-15	0.376108709	0.044065426	0.635362731	3.42E-11	0.508107933	FALSE	TRUE	FALSE			SENP3	1.05E-08	1.05E-08	0.430046499	-0.08139163	-0.655135135	0.000154724	0.508107933	FALSE	TRUE	FALSE
	FNDC3A	1.06E-11	1.06E-11	0.405373895	0.039788609	0.635192034	1.57E-07	0.508107933	FALSE	TRUE	FALSE			MGAT1	7.46E-20	7.46E-20	0.341474829	-0.090668419	-0.654964438	1.10E-15	0.508107933	FALSE	TRUE	FALSE
	ENTPD4	1.33E-12	1.33E-12	0.398070778	0.042693822	0.635135135	1.96E-08	0.508107933	FALSE	TRUE	FALSE			CLP1	3.41E-11	3.41E-11	0.409493384	-0.08734526	-0.65485064	5.02E-07	0.508107933	FALSE	TRUE	FALSE
	MXRA7	5.47E-12	5.47E-12	0.403027694	0.043795359	0.635135135	8.05E-08	0.508107933	FALSE	TRUE	FALSE			SUCLG1	1.23E-17	1.23E-17	0.358379611	-0.078784578	-0.654822191	1.81E-13	0.508107933	FALSE	TRUE	FALSE
	CRYM	2.07E-08	2.07E-08	0.432503329	0.022309119	0.634935989	0.000304039	0.508107933	FALSE	TRUE	FALSE			KHK	2.74E-15	2.74E-15	0.376667833	-0.095752551	-0.654708393	4.03E-11	0.508107933	FALSE	TRUE	FALSE
	MIF4GD	3.85E-12	3.85E-12	0.401798047	0.042459967	0.634765292	5.67E-08	0.508107933	FALSE	TRUE	FALSE			ATP6V0D1	2.68E-14	2.68E-14	0.384500186	-0.083466144	-0.654566145	3.95E-10	0.508107933	FALSE	TRUE	FALSE
	RCBTB1	1.32E-10	1.32E-10	0.414296312	0.041105134	0.634452347	1.94E-06	0.508107933	FALSE	TRUE	FALSE			SERINC2	1.38E-14	1.38E-14	0.382223071	-0.0917683	-0.653997155	2.04E-10	0.508107933	FALSE	TRUE	FALSE
	AC008443.5	2.10E-11	2.10E-11	0.40777771	0.058286723	0.634400348	3.09E-07	0.508107933	FALSE	TRUE	FALSE			CIZ1	2.04E-09	2.04E-09	0.424116279	-0.079437377	-0.653826458	3.00E-05	0.508107933	FALSE	TRUE	FALSE
	TMCC1	8.16E-09	8.16E-09	0.429129122	0.030110303	0.634196302	0.000120165	0.508107933	FALSE	TRUE	FALSE			MGME1	9.42E-27	9.42E-27	0.29126608	-0.08497951	-0.653627312	1.39E-22	0.508107933	FALSE	TRUE	FALSE
	GDF15	4.21E-10	4.21E-10	0.418446193	0.050094805	0.633771963	6.20E-06	0.508107933	FALSE	TRUE	FALSE			SOX12	3.23E-14	3.23E-14	0.385143704	-0.075148233	-0.653456615	4.76E-10	0.508107933	FALSE	TRUE	FALSE
	AP2B1	1.75E-12	1.75E-12	0.399023515	0.074837155	0.633769559	2.57E-08	0.508107933	FALSE	TRUE	FALSE			UBE2Q1	6.92E-10	6.92E-10	0.42022679	-0.065066045	-0.653428165	1.02E-05	0.508107933	FALSE	TRUE	FALSE
	TP53I11	2.26E-12	2.26E-12	0.399922349	0.036157219	0.63374111	3.33E-08	0.508107933	FALSE	TRUE	FALSE			WDR3	2.93E-19	2.93E-19	0.345964177	-0.085680784	-0.653285917	4.31E-15	0.508107933	FALSE	TRUE	FALSE
	RNF19A	1.33E-11	1.33E-11	0.406163948	0.035612149	0.633684211	1.96E-07	0.508107933	FALSE	TRUE	FALSE			ORAI2	2.78E-19	2.78E-19	0.345800267	-0.102182036	-0.653257468	4.10E-15	0.508107933	FALSE	TRUE	FALSE
	GNAS-AS1	3.11E-08	3.11E-08	0.433998428	0.033619378	0.633428165	0.000458142	0.508107933	FALSE	TRUE	FALSE			DLAT	1.38E-18	1.38E-18	0.35108344	-0.086436233	-0.65314367	2.03E-14	0.508107933	FALSE	TRUE	FALSE
	NR1D2	1.04E-10	1.04E-10	0.413465743	0.040947538	0.633342817	1.54E-06	0.508107933	FALSE	TRUE	FALSE			RAE1	2.01E-13	2.01E-13	0.391470968	-0.078179504	-0.653001422	2.96E-09	0.508107933	FALSE	TRUE	FALSE
	FAM66C	7.48E-11	7.48E-11	0.412283031	0.052671508	0.633285917	1.10E-06	0.508107933	FALSE	TRUE	FALSE			MTPN	5.56E-16	5.56E-16	0.371236212	-0.062394713	-0.652916074	8.19E-12	0.508107933	FALSE	TRUE	FALSE
	ABCA3	8.74E-11	8.74E-11	0.412833513	0.046566598	0.63311522	1.29E-06	0.508107933	FALSE	TRUE	FALSE			UBTD1	3.70E-09	3.70E-09	0.426265041	-0.087445866	-0.652887624	5.45E-05	0.508107933	FALSE	TRUE	FALSE
	NAT9	2.12E-16	2.12E-16	0.367969814	0.047896097	0.633001422	3.13E-12	0.508107933	FALSE	TRUE	FALSE			AL021807.1	4.90E-15	4.90E-15	0.378657263	-0.08613525	-0.65254623	7.21E-11	0.508107933	FALSE	TRUE	FALSE
	CFLAR	9.20E-09	9.20E-09	0.429563172	0.025818295	0.632745377	0.000135436	0.508107933	FALSE	TRUE	FALSE			ZCCHC3	4.68E-30	4.68E-30	0.268609824	-0.088929243	-0.652375533	6.89E-26	0.508107933	FALSE	TRUE	FALSE
	AATK	7.58E-13	7.58E-13	0.39610072	0.050923501	0.632517781	1.12E-08	0.508107933	FALSE	TRUE	FALSE			NUP160	6.54E-20	6.54E-20	0.34104061	-0.080279537	-0.652176387	9.62E-16	0.508107933	FALSE	TRUE	FALSE
	PUM2	4.53E-17	4.53E-17	0.362759209	0.060263746	0.632432432	6.68E-13	0.508107933	FALSE	TRUE	FALSE			PAXX	3.75E-12	3.75E-12	0.401705261	-0.069330334	-0.651635846	5.53E-08	0.508107933	FALSE	TRUE	FALSE
	SAV1	2.08E-14	2.08E-14	0.383618551	0.064275839	0.632062589	3.06E-10	0.508107933	FALSE	TRUE	FALSE			SLTM	7.46E-45	7.46E-45	0.179530295	-0.089333057	-0.651635846	1.10E-40	0.508107933	FALSE	TRUE	FALSE
	ATXN2	3.31E-11	3.31E-11	0.409386885	0.054279253	0.631891892	4.87E-07	0.508107933	FALSE	TRUE	FALSE			TIGAR	1.43E-11	1.43E-11	0.406414745	-0.088356631	-0.651379801	2.10E-07	0.508107933	FALSE	TRUE	FALSE
	ISYNA1	8.04E-13	8.04E-13	0.39630608	0.06427603	0.631891892	1.18E-08	0.508107933	FALSE	TRUE	FALSE			JDP2	3.64E-13	3.64E-13	0.393545201	-0.090762773	-0.651351351	5.36E-09	0.508107933	FALSE	TRUE	FALSE
	CXADR	3.31E-08	3.31E-08	0.434221236	0.067840979	0.631635846	0.000486976	0.508107933	FALSE	TRUE	FALSE			SELENOF	3.62E-10	3.62E-10	0.417906403	-0.060057864	-0.651237553	5.33E-06	0.508107933	FALSE	TRUE	FALSE
	KIF5A	1.18E-12	1.18E-12	0.397643193	0.043799778	0.631550498	1.74E-08	0.508107933	FALSE	TRUE	FALSE			TUBA1B	1.79E-59	1.79E-59	0.112698113	-0.060186594	-0.651237553	2.64E-55	0.508107933	FALSE	TRUE	FALSE
	EMC2	2.89E-07	2.89E-07	0.442180132	0.039762217	0.631493599	0.004255885	0.508107933	FALSE	TRUE	FALSE			PFDN1	6.72E-14	6.72E-14	0.387676424	-0.06499437	-0.65086771	9.90E-10	0.508107933	FALSE	TRUE	FALSE
	MTMR10	1.66E-13	1.66E-13	0.390820203	0.035857441	0.631493599	2.45E-09	0.508107933	FALSE	TRUE	FALSE			SOCS3	3.27E-08	3.27E-08	0.434178944	-0.07951599	-0.650611664	0.000481367	0.508107933	FALSE	TRUE	FALSE
	ZNF77	7.63E-08	7.63E-08	0.437279073	0.032555575	0.631493599	0.001123262	0.508107933	FALSE	TRUE	FALSE			CEMIP2	7.14E-09	7.14E-09	0.428642692	-0.081634506	-0.650384068	0.000105079	0.508107933	FALSE	TRUE	TRUE
	LIN28B	1.70E-11	1.70E-11	0.407024581	0.068051016	0.631266003	2.50E-07	0.508107933	FALSE	TRUE	FALSE			U2SURP	1.89E-77	1.89E-77	0.057718359	-0.114927533	-0.650327169	2.79E-73	0.508107933	FALSE	TRUE	FALSE
	AC120042.3	3.13E-09	3.13E-09	0.425656418	0.053030866	0.631099794	4.60E-05	0.508107933	FALSE	TRUE	FALSE			HSD17B10	2.54E-15	2.54E-15	0.376404655	-0.070944859	-0.65027027	3.73E-11	0.508107933	FALSE	TRUE	FALSE
	CCNT2	8.42E-12	8.42E-12	0.404547173	0.046836286	0.630953058	1.24E-07	0.508107933	FALSE	TRUE	FALSE			CNIH1	9.94E-13	9.94E-13	0.397048249	-0.070776734	-0.650156472	1.46E-08	0.508107933	FALSE	TRUE	FALSE
	HACE1	7.22E-12	7.22E-12	0.404005485	0.03672958	0.630753912	1.06E-07	0.508107933	FALSE	TRUE	FALSE			RCC2	1.61E-129	1.61E-129	0.00440411	-0.149024335	-0.649786629	2.37E-125	0.146937898	FALSE	TRUE	FALSE
	ADAL	1.30E-13	1.30E-13	0.389974452	0.039946144	0.630640114	1.92E-09	0.508107933	FALSE	TRUE	FALSE			POLDIP2	2.90E-15	2.90E-15	0.376861563	-0.078065625	-0.649473684	4.27E-11	0.508107933	FALSE	TRUE	FALSE
	PRMT8	3.09E-13	3.09E-13	0.392970727	0.061971754	0.630599617	4.55E-09	0.508107933	FALSE	TRUE	FALSE			THAP11	1.06E-18	1.06E-18	0.350222722	-0.092516693	-0.649331437	1.56E-14	0.508107933	FALSE	TRUE	FALSE
	OSGEPL1	5.54E-13	5.54E-13	0.395003994	0.037705594	0.630583215	8.15E-09	0.508107933	FALSE	TRUE	FALSE			CAV1	5.53E-09	5.53E-09	0.427721309	-0.073954621	-0.649246088	8.15E-05	0.508107933	FALSE	TRUE	FALSE
	ZNF433	8.31E-12	8.31E-12	0.404504318	0.060316754	0.630526316	1.22E-07	0.508107933	FALSE	TRUE	FALSE			VARS	9.58E-12	9.58E-12	0.405001968	-0.06850145	-0.649046942	1.41E-07	0.508107933	FALSE	TRUE	FALSE
	AC116407.1	4.68E-17	4.68E-17	0.362868499	0.064164924	0.630469417	6.90E-13	0.508107933	FALSE	TRUE	FALSE			AC064802.1	5.61E-09	5.61E-09	0.427768372	-0.084539158	-0.648762447	8.25E-05	0.508107933	FALSE	TRUE	FALSE
	TP53BP1	2.98E-10	2.98E-10	0.417204872	0.041491274	0.630156472	4.38E-06	0.508107933	FALSE	TRUE	FALSE			RDH13	1.17E-12	1.17E-12	0.397625731	-0.089719451	-0.648534851	1.73E-08	0.508107933	FALSE	TRUE	FALSE
	ICA1L	2.00E-13	2.00E-13	0.391456306	0.050527169	0.629900427	2.94E-09	0.508107933	FALSE	TRUE	FALSE			POP4	2.94E-14	2.94E-14	0.384819839	-0.090499864	-0.648392603	4.33E-10	0.508107933	FALSE	TRUE	FALSE
	NDRG4	2.21E-08	2.21E-08	0.432750528	0.029840323	0.629843528	0.000325384	0.508107933	FALSE	TRUE	FALSE			TSEN54	4.81E-17	4.81E-17	0.362957967	-0.092166096	-0.648221906	7.08E-13	0.508107933	FALSE	TRUE	FALSE
	PLPPR3	3.69E-13	3.69E-13	0.393589677	0.047912939	0.629843528	5.43E-09	0.508107933	FALSE	TRUE	FALSE			FAM49B	1.97E-12	1.97E-12	0.39944614	-0.06089738	-0.64799431	2.90E-08	0.508107933	FALSE	TRUE	FALSE
	USP47	1.77E-16	1.77E-16	0.367347014	0.056717772	0.629644381	2.60E-12	0.508107933	FALSE	TRUE	FALSE			KHDRBS3	6.01E-19	6.01E-19	0.348341691	-0.087805027	-0.647880512	8.85E-15	0.508107933	FALSE	TRUE	FALSE
	SNX6	1.67E-12	1.67E-12	0.39886289	0.074381399	0.629587482	2.46E-08	0.508107933	FALSE	TRUE	FALSE			CREM	1.69E-14	1.69E-14	0.382914615	-0.090443391	-0.647709815	2.49E-10	0.508107933	FALSE	TRUE	FALSE
	PYGL	4.94E-12	4.94E-12	0.402673818	0.035552274	0.629530583	7.28E-08	0.508107933	FALSE	TRUE	FALSE			TSPO	9.51E-12	9.51E-12	0.404976574	-0.082529233	-0.647709815	1.40E-07	0.508107933	FALSE	TRUE	FALSE
	SMDT1	2.64E-11	2.64E-11	0.408579463	0.058166789	0.629445235	3.88E-07	0.508107933	FALSE	TRUE	FALSE			ZDHHC6	5.80E-18	5.80E-18	0.355867646	-0.096072853	-0.647567568	8.53E-14	0.508107933	FALSE	TRUE	FALSE
	AL137802.2	2.07E-08	2.07E-08	0.432505757	0.052340569	0.629407037	0.000304242	0.508107933	FALSE	TRUE	FALSE			MRPS30	2.63E-15	2.63E-15	0.37652649	-0.073239631	-0.646913229	3.87E-11	0.508107933	FALSE	TRUE	FALSE
	CD164L2	1.28E-15	1.28E-15	0.374077292	0.057044438	0.629274538	1.89E-11	0.508107933	FALSE	TRUE	FALSE			STARD3	4.64E-13	4.64E-13	0.394388527	-0.087538453	-0.646714083	6.83E-09	0.508107933	FALSE	TRUE	FALSE
	NIPSNAP3A	5.10E-10	5.10E-10	0.419134294	0.04199565	0.629075391	7.51E-06	0.508107933	FALSE	TRUE	FALSE			HAUS2	1.28E-18	1.28E-18	0.350847016	-0.087452282	-0.646628734	1.89E-14	0.508107933	FALSE	TRUE	FALSE
	TBC1D32	4.63E-18	4.63E-18	0.355119917	0.051405586	0.628904694	6.82E-14	0.508107933	FALSE	TRUE	FALSE			WTAP	2.40E-23	2.40E-23	0.315579009	-0.076944535	-0.6456899	3.53E-19	0.508107933	FALSE	TRUE	FALSE
	HEATR5B	1.38E-09	1.38E-09	0.422712792	0.036072124	0.628790896	2.03E-05	0.508107933	FALSE	TRUE	FALSE			PSME2	1.22E-16	1.22E-16	0.366102351	-0.063715264	-0.6456899	1.80E-12	0.508107933	FALSE	TRUE	FALSE
	H2AFV	1.25E-10	1.25E-10	0.414107456	0.073550423	0.628705548	1.84E-06	0.508107933	FALSE	TRUE	FALSE			NMB	6.26E-13	6.26E-13	0.395432907	-0.087750998	-0.645661451	9.22E-09	0.508107933	FALSE	TRUE	FALSE
	GOLGA2	1.84E-20	1.84E-20	0.336899101	0.055713815	0.628534851	2.71E-16	0.508107933	FALSE	TRUE	FALSE			ATP2A3	7.46E-15	7.46E-15	0.380100711	-0.090784904	-0.645604552	1.10E-10	0.508107933	FALSE	TRUE	FALSE
	SERPINB1	1.07E-14	1.07E-14	0.381336554	0.044912896	0.628307255	1.57E-10	0.508107933	FALSE	TRUE	FALSE			TP53	4.81E-28	4.81E-28	0.282291752	-0.085394485	-0.645092461	7.08E-24	0.508107933	FALSE	TRUE	FALSE
	CEP83	1.18E-12	1.18E-12	0.397655466	0.044939629	0.628307255	1.74E-08	0.508107933	FALSE	TRUE	FALSE			TMEM237	9.91E-20	9.91E-20	0.342405084	-0.091718381	-0.644950213	1.46E-15	0.508107933	FALSE	TRUE	FALSE
[truncated: 1,027 more rows]
