# Supplementary material for: Morphodynamics of human early brain organoid development
Source: Nature. 2025 Jun 18;644(8078):1010–9. doi: 10.1038/s41586-025-09151-3 (PMC12390842; doi:10.1038/s41586-025-09151-3)
Supplement: Supplementary file 4 — This zipped folder contains Supplementary Tables 1–13, plus legends. [file 41586_2025_9151_MOESM4_ESM.zip › 2023-07-12919C-Supplementary Tables/Supplementary Table_13.csv]

Fig4h
Cluster	oddsratio	pval_fisher	padj_fisher	comparison
Unknown	4.576292694	2.92E-21	3.28E-21	Mat_NoMat
N. Epi.	1.103815677	0.001178221	0.001178221	Mat_NoMat
Pros. Prog.	114.1962774	0	0	Mat_NoMat
Neural crest and PNS Neurons	0	0	0	Mat_NoMat
Neural crest cells	0.165373479	4.32E-93	5.55E-93	Mat_NoMat
Non-Tel. Prog.	0.29182824	0	0	Mat_NoMat
PNS Neurons	0.002824221	1.15E-101	1.73E-101	Mat_NoMat
Die. Prog.	0.006907026	0	0	Mat_NoMat
Tel. Prog.	51.07834983	0	0	Mat_NoMat
Fig4j
	pval_anova	padj_anova	comparison
Extracellular COL4A1	1.52E-80	2.03E-80	Day_7_15_21_Matrigel
Extracellular COL4A1	2.54E-145	4.35E-145	Day_7_15_21_No Matrix
Extracellular COL2A1	2e-322	4.74e-322	Day_7_15_21_Matrigel
Extracellular COL2A1	1.35E-192	2.71E-192	Day_7_15_21_No Matrix
Extracellular LAMC3	1.49E-05	1.49E-05	Day_7_15_21_Matrigel
Extracellular LAMC3	2.15E-40	2.34E-40	Day_7_15_21_No Matrix
Cytoplasmic COL4A1	1.02E-45	1.22E-45	Day_7_15_21_Matrigel
Cytoplasmic COL4A1	0	0	Day_7_15_21_No Matrix
Cytoplasmic COL2A1	0	0	Day_7_15_21_Matrigel
Cytoplasmic COL2A1	0	0	Day_7_15_21_No Matrix
Cytoplasmic LAMC3	0	0	Day_7_15_21_Matrigel
Cytoplasmic LAMC3	1.99E-139	2.98E-139	Day_7_15_21_No Matrix
Fig5b
	pval_wilcoxon_rank_sum	padj_wilcoxon_rank_sum	comparison
YAP1	2.76E-123	2.76E-123	Mat_NoMat
WLS	0	0	Mat_NoMat
Fig5e
Clusters	oddsratio	pval_fisher	padj_fisher	comparison
iPSCs	12.25453594	4.57E-16	6.86E-16	Ctrl__with_Py60onD5
N.ecto	13.85224563	2.53E-161	7.59E-161	Ctrl__with_Py60onD5
Late N.ecto	19.06247177	2.42E-56	4.84E-56	Ctrl__with_Py60onD5
Diencephalon	0	1	1	Ctrl__with_Py60onD5
Rhombencephalon/NCC	0	0	0	Ctrl__with_Py60onD5
PNS/NCC	0.014794137	2.68E-13	3.21E-13	Ctrl__with_Py60onD5
iPSCs	78.91264917	2.87E-43	2.87E-43	Ctrl_with_Py60onD7
N.ecto	18.00125309	0	0	Ctrl_with_Py60onD7
Late N.ecto	299.9867231	1.39E-149	2.77E-149	Ctrl_with_Py60onD7
Diencephalon	0	2.16E-58	3.23E-58	Ctrl_with_Py60onD7
Rhombencephalon/NCC	0	0	0	Ctrl_with_Py60onD7
PNS/NCC	0.005448529	4.42E-50	5.30E-50	Ctrl_with_Py60onD7
Extended figure 3d
	comparison	pval_wilcoxon_rank_sum	U_statistic	padj_wilcoxon_rank_sum
Day_9_area_converted	day_9_wilcoxon_area_converted_Tubulin_Lamin	0.408874948	4708	1
Day_9_area_converted	day_9_wilcoxon_area_converted_Tubulin_Actin	0.039935007	2202	0.23961004
Day_9_area_converted	day_9_wilcoxon_area_converted_Tubulin_Histone	0.418313222	618	1
Day_9_area_converted	day_9_wilcoxon_area_converted_Lamin_Actin	0.228387442	2357	1
Day_9_area_converted	day_9_wilcoxon_area_converted_Lamin_Histone	0.750416985	656	1
Day_9_area_converted	day_9_wilcoxon_area_converted_Actin_Histone	0.767413188	398	1
Extended figure 3f
Day_9_axis_major_length_converted	day_9_wilcoxon_axis_major_length_converted_Tubulin_Lamin	0.012438464	4018	0.07463078
Day_9_axis_major_length_converted	day_9_wilcoxon_axis_major_length_converted_Tubulin_Actin	0.55240409	2594	1
Day_9_axis_major_length_converted	day_9_wilcoxon_axis_major_length_converted_Tubulin_Histone	0.009159957	406	0.05495974
Day_9_axis_major_length_converted	day_9_wilcoxon_axis_major_length_converted_Lamin_Actin	0.072449091	3144	0.43469454
Day_9_axis_major_length_converted	day_9_wilcoxon_axis_major_length_converted_Lamin_Histone	0.119805908	514	0.71883545
Day_9_axis_major_length_converted	day_9_wilcoxon_axis_major_length_converted_Actin_Histone	0.008887785	205	0.05332671
Extended Figure 10b
Clusters	oddsratio	pval_fisher	padj_fisher	comparison
Non-Telencephalic neurons	0.15099925	2.59E-06	3.45E-06	Mat_NoMat
Non-Telencephalic/PNS neurons	0.00682663	1.62E-83	3.24E-83	Mat_NoMat
Neural crest	0.13995028	4.53E-292	1.21E-291	Mat_NoMat
Pluripotent cells	1.07993446	0.72378497	0.72378497	Mat_NoMat
Neural progenitors	1.74288659	1.15E-44	1.83E-44	Mat_NoMat
Non-Telencephalic progenitors	0.03510379	0	0	Mat_NoMat
Telencephalic progenitors	45.2549583	0	0	Mat_NoMat
Neural progenitors2	3.65997265	9.75E-06	1.11E-05	Mat_NoMat
Non-Telencephalic neurons	2.300618994	0.672205686	0.672205686	Mat_Agar
Non-Telencephalic/PNS neurons	0.007364719	1.89E-58	3.03E-58	Mat_Agar
Neural crest	0.334068031	1.85E-44	2.47E-44	Mat_Agar
Pluripotent cells	0.118815417	4.35E-66	8.70E-66	Mat_Agar
Neural progenitors	0.48104102	4.19E-66	8.70E-66	Mat_Agar
Non-Telencephalic progenitors	0.248682229	3.45E-80	1.38E-79	Mat_Agar
Telencephalic progenitors	6.232607651	0	0	Mat_Agar
Neural progenitors2	0.355006726	2.11E-07	2.41E-07	Mat_Agar
Extended Figure 10e
	pval_wilcoxon_rank_sum	padj_wilcoxon_rank_sum	comparison
SOX10 Day 7	9.99E-17	1.12E-16	Mat_NoMat
SOX10 Day 15	0	0	Mat_NoMat
SOX10 Day 21	2.71E-140	4.06E-140	Mat_NoMat
SFRP2 Day 7	3.65E-53	4.69E-53	Mat_NoMat
SFRP2 Day 15	0	0	Mat_NoMat
SFRP2 Day 21	0	0	Mat_NoMat
PAX6 Day 7	0.185252019	0.185252019	Mat_NoMat
PAX6 Day 15	0	0	Mat_NoMat
PAX6 Day 21	5.53E-249	9.96E-249	Mat_NoMat
