# Supplementary material for: Morphodynamics of human early brain organoid development
Source: Nature. 2025 Jun 18;644(8078):1010–9. doi: 10.1038/s41586-025-09151-3 (PMC12390842; doi:10.1038/s41586-025-09151-3)
Supplement: Supplementary file 4 — This zipped folder contains Supplementary Tables 1–13, plus legends. [file 41586_2025_9151_MOESM4_ESM.zip › 2023-07-12919C-Supplementary Tables/Supplementary Table_12.csv]

Fixative
Reagens	Molarity	Mol. Weight	Weight (g)	Volume (ml)
16% Parafolrmaldehyde				4
10x PBS				1.6
ddH2O				10.4
Elution Buffer
Stock
Reagens	Molarity	Mol. Weight	Weight (g)	Volume (ml)
ddH2O				to 500
L-Glycine (Sigma-Aldrich)	0.5	75.07	18.76
Urea (Sigma-Aldrich) *	1.2	60.06	36.04
Guanidinum chloride (Sigma-Aldrich)	3	95.53	145.3
Use (make fresh per experiment)
Elution buffer Stock				30
TCEP-HCL	0.07	286.65	0.6
37% HCl solution				0.42
Blocking Buffer
Stock
Reagens	Molarity	Mol. Weight	Weight (g)	Volume (ml)
ddH2O				to 250
3% BSA			7.5
Filter with bottle top filter
Use (Blocking) - make fresh per experiment
3% Blocking Stock				6.7
ddH2O				3.3
Triton X-100, 10%				0.2
Maleimide	0.3	97.07	0.25
Use (Antibody hybridization) - make fresh per experiment
3% Blocking Stock				2
ddH2O				4
Triton X-100, 10%				0.6
Antibody (primary or secondary)				according to specifications
Imaging Buffer (stable for a week)
Reagens	Molarity	Mol. Weight	Weight (g)	Volume (ml)
ddH2O				to 100
N-Acetyl-L-Cysteine	0.7	163.19	11.4
HEPES, 1M	0.2			19
titrate to pH 7.4 with 10M NaOH
NaOH (10M)				~8
