# Supplementary material for: Morphodynamics of human early brain organoid development
Source: Nature. 2025 Jun 18;644(8078):1010–9. doi: 10.1038/s41586-025-09151-3 (PMC12390842; doi:10.1038/s41586-025-09151-3)
Supplement: Supplementary file 4 — This zipped folder contains Supplementary Tables 1–13, plus legends. [file 41586_2025_9151_MOESM4_ESM.zip › 2023-07-12919C-Supplementary Tables/Supplementary Table_10.csv]

Differentially expressed genes between Control and WLS-KO organoids treat with Py-60 and used for scRNAseq
Genes	p_val	avg_log2FC	pct.1	pct.2	p_val_adj
MSX1	2.27470651552006e-148	1.922290591	0.47	0.029	5.02596404604157e-144
FOXG1	1.73085548105245e-128	-1.65425515	0.063	0.471	3.82432518538539e-124
LINC01551	1.13008868179376e-125	-1.889379872	0.077	0.482	2.4969309424233e-121
CKB	1.83159187543407e-119	-1.235333211	0.608	0.898	4.04690224877158e-115
ID1	2.87745342645419e-111	1.57436256	0.435	0.056	6.35773334575053e-107
NNAT	1.08934671493079e-110	-1.373058242	0.457	0.824	2.40691156663958e-106
SOX4	6.47180397771533e-109	-1.389061619	0.58	0.902	1.4299450888762e-104
WLS	3.2997124210256e-100	1.18237921	0.41	0.053	7.29071459425606e-96
STMN1	4.39842028924662e-99	-1.049916061	0.669	0.926	9.71830962909042e-95
COL1A2	1.08508460372378e-97	1.670693628	0.371	0.04	2.3974944319277e-93
PLTP	3.18539109706379e-94	1.365674014	0.454	0.099	7.03812162896244e-90
TUBA1A	3.73421215845967e-94	-1.024928403	0.817	0.951	8.25074176411664e-90
IGFBP7	2.21130278408679e-92	2.229155023	0.352	0.04	4.88587350143975e-88
PIFO	6.96180999536506e-91	1.89272205	0.328	0.028	1.53821191847591e-86
SULF1	1.06979953074848e-90	1.323909448	0.353	0.04	2.36372206318876e-86
MARCKS	8.41180337478106e-89	-0.831381013	0.761	0.964	1.85858795565788e-84
SELENOM	8.20374704311308e-88	1.295751283	0.462	0.116	1.81261790917584e-83
CFAP126	1.30121227695326e-87	1.641580995	0.303	0.019	2.87502852592822e-83
MARCKSL1	5.11010709988582e-87	-0.895589649	0.642	0.904	1.12907816371977e-82
TRPM3	2.38426339212586e-86	1.887018169	0.338	0.042	5.2680299649021e-82
CLDN5	3.95929996920734e-84	1.787896496	0.31	0.027	8.74807328196361e-80
TUBB2B	1.25204015768683e-81	-0.972097391	0.51	0.821	2.76638272840904e-77
MAP1B	6.94692265535902e-81	-0.880941664	0.762	0.932	1.53492256070158e-76
DRC1	1.65728786010427e-79	1.172340697	0.271	0.013	3.66177752690038e-75
MLF1	9.49693865081253e-79	1.203142071	0.486	0.149	2.09834859489703e-74
ID3	1.67070770656248e-78	1.292629137	0.429	0.099	3.6914286776498e-74
ARL4A	2.09601125299424e-78	1.115068783	0.443	0.113	4.63113686349077e-74
PTMS	2.29333745301712e-78	-0.842394232	0.766	0.929	5.06712910244132e-74
FOLR1	3.23630562454234e-78	1.63733957	0.26	0.011	7.1506172774263e-74
PEG10	4.46864207208317e-78	-1.412733726	0.507	0.768	9.87346465826776e-74
CA2	6.71900404141005e-78	1.218450595	0.283	0.021	1.48456394294955e-73
IFITM3	7.35414118590852e-78	1.527850503	0.532	0.201	1.62489749502649e-73
NR2F2	1.8875997781547e-77	0.976976787	0.599	0.213	4.17065170983281e-73
C9orf24	4.45324466019309e-76	2.230132642	0.296	0.033	9.83944407669664e-72
JPT1	3.69611510190998e-75	-0.939743511	0.525	0.793	8.1665663176701e-71
C5orf49	6.97476792435969e-75	1.284940187	0.288	0.028	1.54107497288727e-70
BAMBI	1.27656968682407e-74	0.897789784	0.254	0.011	2.82058072303779e-70
KIF9	5.94884568200019e-74	1.388780064	0.313	0.043	1.31439745343794e-69
CAST	1.07197308104871e-73	0.997459372	0.457	0.129	2.36852452257713e-69
CYP1B1	2.77150455506696e-73	1.382371522	0.242	0.008	6.12363931442045e-69
MALAT1	8.27597354839005e-73	-0.68720349	1	1	1.82857635551678e-68
SPARCL1	2.21842807068592e-72	1.817926755	0.302	0.04	4.90161682218055e-68
ANXA2	7.59635011388088e-72	0.999944428	0.393	0.088	1.67841355766198e-67
FAM81B	1.91636027114522e-71	1.055649296	0.24	0.009	4.23419801909536e-67
BASP1	1.11272070724043e-69	-0.83327686	0.651	0.861	2.45855640264772e-65
FGFR2	2.65355595501114e-69	1.010277846	0.339	0.062	5.86303188259711e-65
DCDC2	7.05877162964165e-69	0.866740378	0.224	0.005	1.55963559156932e-64
FAM183A	1.38619205190367e-68	1.453222235	0.245	0.015	3.06279133868115e-64
SOD3	1.66344049084044e-68	1.184441001	0.215	0.002	3.67537176451194e-64
P4HA1	2.93469981197256e-68	0.963704688	0.665	0.313	6.48421923455337e-64
IGFBP5	3.59716769797245e-68	1.396392064	0.478	0.159	7.94794202867012e-64
STMN2	4.00183563375586e-67	-1.050121531	0.352	0.683	8.84205583278358e-63
CHCHD10	4.51984260513485e-67	1.141444671	0.509	0.187	9.98659223604544e-63
ID2	2.09678603213922e-66	1.096683242	0.394	0.1	4.6328487380116e-62
CCDC170	9.23413517556682e-65	0.997646974	0.222	0.009	2.04028216704149e-60
C9orf116	1.15542144247506e-64	1.302291405	0.291	0.045	2.55290367714864e-60
RSPH1	1.28222781906016e-64	1.166644164	0.23	0.014	2.83308236621343e-60
H3F3A	5.57110565488052e-64	-0.576896041	0.986	0.994	1.23093579444585e-59
CAPSL	8.28247533247363e-63	0.951948467	0.205	0.005	1.83001292471005e-58
ZMYND10	7.08743632357856e-62	1.041220712	0.224	0.014	1.56596905569468e-57
HMGB1	7.23414032262321e-62	-0.688490674	0.902	0.963	1.5983833042836e-57
MNS1	1.06726411368702e-61	1.010217403	0.251	0.027	2.35812005919146e-57
APOE	1.55026042564046e-61	1.045344848	0.411	0.119	3.4253004104526e-57
MSX2	1.73715633914454e-61	0.698893396	0.215	0.01	3.83824693133986e-57
CYSTM1	1.81501008547115e-61	0.832324465	0.386	0.103	4.01026478384852e-57
C11orf88	6.17789380090703e-61	1.72186988	0.217	0.013	1.36500563531041e-56
GNAS	6.94297109204898e-61	-0.641156604	0.943	0.976	1.53404946278822e-56
SPAG6	6.39124588827535e-60	0.730128868	0.203	0.007	1.41214577901444e-55
SIX3	1.0203885319333e-59	-1.075033997	0.048	0.282	2.25454846130663e-55
ADD3	1.53848329726835e-59	0.761179091	0.351	0.084	3.39927884531442e-55
SERPINF1	1.07505021331633e-58	1.187455296	0.29	0.053	2.37532344632243e-54
RPL41	2.27426584157587e-58	0.451479281	1	0.998	5.02499037696189e-54
DNALI1	2.90318626729797e-58	1.004213759	0.39	0.117	6.41459005759486e-54
EFCAB1	4.06759208367856e-58	0.800905235	0.205	0.01	8.98734470888778e-54
CIB1	7.96553337275953e-58	0.860343169	0.446	0.153	1.75998459871122e-53
ODF3B	1.00573444694528e-57	0.765373701	0.202	0.009	2.22217026052559e-53
RARRES2	1.67747003257903e-57	1.02164439	0.252	0.033	3.70637003698338e-53
ZIC4	1.76132777766649e-57	0.732151793	0.309	0.06	3.8916537247541e-53
CCDC80	1.86699153596921e-57	0.751018596	0.24	0.027	4.12511779872397e-53
SET	1.9989091882221e-57	-0.589196591	0.855	0.96	4.41658985137674e-53
C1orf194	3.96896739015492e-57	1.329284523	0.249	0.034	8.76943344854729e-53
MORN5	1.06357467773204e-56	0.739389634	0.192	0.007	2.34996825044894e-52
SPINT2	2.69256563425337e-56	0.918489333	0.489	0.191	5.94922376888282e-52
PTPRZ1	2.71700603439929e-56	-1.346783044	0.227	0.486	6.00322483300523e-52
RAB11FIP1	3.07104023400157e-56	0.862562701	0.357	0.097	6.78546339702646e-52
CD63	1.08375079104301e-55	0.738774399	0.832	0.592	2.39454737280953e-51
SPAG1	1.16214891923211e-55	0.676389199	0.203	0.012	2.56776803704336e-51
SLC2A1	1.42683324151443e-55	1.106703319	0.475	0.188	3.15258804712614e-51
MAP2	1.85844664403713e-55	-0.9848105	0.343	0.603	4.10623786000004e-51
PRNP	5.73283156878624e-55	0.867369755	0.291	0.058	1.26666913512332e-50
PTN	8.860679678817e-55	1.395837238	0.499	0.205	1.95776717503462e-50
SPATA17	2.57795524422326e-54	0.745499433	0.249	0.036	5.6959921121113e-50
CCDC173	3.18685181833582e-54	0.871347917	0.217	0.021	7.04134909261299e-50
S100A11	1.03313792762997e-53	0.928067316	0.312	0.072	2.28271825109841e-49
DYNLRB2	1.61039029384466e-53	0.894348126	0.195	0.012	3.55815735424978e-49
MORN2	1.69058207703621e-53	1.061937084	0.383	0.121	3.7353410992115e-49
HSPB1	1.72208998772765e-53	0.7925063	0.674	0.361	3.80495782788424e-49
AKAP14	2.13591470457681e-53	0.842422503	0.18	0.005	4.71930353976246e-49
SOX11	3.35549950841475e-53	-0.777159743	0.423	0.695	7.41397616384239e-49
TPBG	5.37634928785394e-53	1.064637674	0.329	0.086	1.18790437515133e-48
COL18A1	4.10245717661151e-52	0.629061802	0.24	0.033	9.06437913172313e-48
ANXA5	7.21645568211237e-52	0.760871973	0.527	0.227	1.59447588296273e-47
ANKRD37	1.04011270232413e-51	1.07886373	0.312	0.075	2.29812901578517e-47
SPAG17	4.02919675687636e-51	0.733848576	0.18	0.008	8.90251023431832e-47
COLEC12	4.24448810652983e-51	0.64322904	0.186	0.011	9.37819647137765e-47
ZIC2	9.48276992652523e-51	0.749008583	0.423	0.148	2.09521801526575e-46
MAF	1.14518028943569e-50	0.727641068	0.288	0.061	2.53027584950815e-46
CTBS	1.59641998830933e-50	0.587182637	0.203	0.018	3.52728996416947e-46
CFAP45	3.18257160726699e-50	0.650978443	0.166	0.004	7.03189196625642e-46
ENPP2	9.55111973918069e-50	0.654123015	0.189	0.014	2.11031990637197e-45
LAMB1	1.7432522782441e-49	0.704007483	0.219	0.028	3.85171590878033e-45
ARMC3	3.48240495641188e-49	0.620889309	0.167	0.005	7.69437375119205e-45
C4orf3	3.749852465454e-49	0.74264129	0.675	0.374	8.28529902242062e-45
DPYSL2	4.35899885606368e-49	-0.836840599	0.37	0.611	9.63120797247271e-45
C4orf47	1.05494805765361e-48	0.647962032	0.208	0.024	2.33090773338565e-44
ROPN1L	1.10434932434961e-48	0.978717128	0.18	0.011	2.44005983215047e-44
HMGCS1	4.24869269327457e-48	-0.935387646	0.336	0.565	9.38748650579016e-44
SNHG8	7.7350053062472e-48	0.771388419	0.495	0.206	1.70904942241532e-43
SLC13A4	1.1789049733033e-47	0.642742981	0.17	0.008	2.60479053851365e-43
SPEF2	1.2331562498847e-47	0.704250531	0.223	0.033	2.72465873412023e-43
TPPP3	1.35653394870678e-47	1.199245403	0.223	0.033	2.99726175966764e-43
DLX6-AS1	1.45493714134274e-47	-1.895407075	0.071	0.277	3.21468361379678e-43
SELENOP	2.08139574279736e-47	0.642509854	0.202	0.022	4.59884389371076e-43
RPE65	2.26743723444571e-47	0.616153505	0.162	0.005	5.00990256950779e-43
TMSB15A	3.16816394443106e-47	-0.783834376	0.351	0.61	7.00005823522043e-43
H1FX	3.42098735941777e-47	-0.740126397	0.651	0.807	7.55867157063356e-43
NFIA	6.17547421117652e-47	0.725427618	0.349	0.104	1.36447102695945e-42
MGMT	9.00781733686953e-47	0.733941136	0.394	0.139	1.99027724058132e-42
PTMA	1.42167166728231e-46	-0.413909952	0.991	0.998	3.14118354886026e-42
LRRIQ1	1.95037228247822e-46	0.770264934	0.293	0.074	4.30934755813563e-42
IQCG	3.88284257635038e-46	0.8939126	0.274	0.066	8.57914067244617e-42
CETN2	4.88902826154969e-46	1.126005645	0.498	0.237	1.0802307943894e-41
LDHA	9.44040542313281e-46	0.708171142	0.731	0.441	2.0858575782412e-41
MLLT11	1.95629033181369e-45	-0.839497322	0.362	0.6	4.32242348814234e-41
TEKT1	1.98713201027806e-45	0.641561375	0.158	0.006	4.39056817670938e-41
SPAG8	2.33810098641465e-45	0.574335806	0.164	0.008	5.16603412948318e-41
EMP3	2.71939826885717e-45	0.892183631	0.376	0.134	6.00851047503992e-41
TMSB10	7.34964815800401e-45	-0.671473573	0.953	0.987	1.62390476051099e-40
GCHFR	8.25848151164022e-45	0.674943692	0.275	0.065	1.82471148999691e-40
TUBB	1.22659115579244e-44	-0.595514029	0.76	0.889	2.71015315872341e-40
HNRNPA2B1	1.57784773070654e-44	-0.574483413	0.832	0.935	3.4862545609961e-40
LMNA	2.27438078204933e-44	0.645119579	0.325	0.094	5.025244337938e-40
RIBC2	2.63371233271593e-44	0.703548993	0.146	0.003	5.81918739913585e-40
CFL1	2.80155657499757e-44	-0.572839677	0.836	0.936	6.19003925245714e-40
ANXA6	4.82636905539002e-44	0.555556116	0.221	0.037	1.06638624278843e-39
SPA17	5.48471992268416e-44	0.967784278	0.276	0.071	1.21184886691706e-39
TCTEX1D1	5.74149781896504e-44	0.539128376	0.153	0.006	1.26858394310033e-39
RIPPLY3	9.60452495709693e-44	0.774246646	0.158	0.008	2.12211978927057e-39
GRAMD2B	1.06095268800677e-43	0.658022241	0.171	0.014	2.34417496415096e-39
PPIL6	1.26920643338259e-43	0.579885575	0.219	0.036	2.80431161455882e-39
VAMP5	1.46097438904535e-43	0.528997757	0.165	0.011	3.2280229125957e-39
PACRG	3.18370334022238e-43	0.538867766	0.168	0.013	7.03439253022135e-39
SLC4A5	3.69992967643305e-43	0.587814225	0.167	0.013	8.17499462007881e-39
KCNK1	3.7123236790852e-43	0.532040731	0.152	0.007	8.20237916893874e-39
B2M	4.85411753844126e-43	0.867173919	0.512	0.242	1.0725172701186e-38
AK7	5.26263978521854e-43	0.579905563	0.168	0.014	1.16278026054404e-38
ZIC1	1.40879802270668e-42	0.618123185	0.406	0.151	3.1127392311704e-38
TEKT2	1.48384512606538e-42	0.642993526	0.194	0.026	3.27855580604145e-38
AKR7A2	1.60225495852537e-42	0.752069861	0.395	0.15	3.54018233086181e-38
CLU	2.93414181777294e-42	0.95752006	0.537	0.289	6.48298634636931e-38
TUBB4B	6.07232085023081e-42	1.16641668	0.538	0.284	1.3416792918585e-37
IFITM2	8.49593820489264e-42	0.68170847	0.287	0.078	1.87717754637103e-37
YBX1	1.05369868997491e-41	-0.489039264	0.905	0.966	2.32814725549957e-37
GDF7	1.06479192255651e-41	0.54152158	0.139	0.003	2.3526577528886e-37
STMN4	1.13790677106176e-41	-0.946253358	0.202	0.435	2.51420501066096e-37
GTF2I	2.03139368971534e-41	-0.65197521	0.602	0.738	4.48836435742604e-37
COL9A3	2.10195009208527e-41	0.555895119	0.178	0.02	4.6442587284624e-37
PPIB	2.62506719134806e-41	0.601895306	0.786	0.512	5.80008595928355e-37
KDELR1	4.79734507315375e-41	0.576125868	0.783	0.518	1.05997339391332e-36
P4HB	6.34855914166874e-41	0.644397289	0.53	0.252	1.40271414235171e-36
RBMS1	8.41725392517878e-41	0.537019961	0.207	0.034	1.85979225476825e-36
VGLL4	8.84814233307855e-41	0.708545563	0.463	0.203	1.95499704849371e-36
SLIT2	9.95997370993179e-41	0.568591628	0.248	0.057	2.20065619120943e-36
RTN3	1.64165033796237e-40	-0.726547333	0.535	0.689	3.62722642172785e-36
COL6A2	3.07094636635707e-40	0.804708873	0.226	0.047	6.78525599646594e-36
CAMK2N1	4.89408436947454e-40	-0.774745883	0.274	0.495	1.0813479414354e-35
RBM47	5.52634880047182e-40	0.51841363	0.177	0.021	1.22104676746425e-35
UBXN11	2.3109329023969e-39	0.528316019	0.208	0.037	5.10600624784595e-35
RTN4	2.39531932416392e-39	-0.589175374	0.596	0.755	5.29245804674019e-35
CST3	2.54876481915916e-39	0.777174814	0.608	0.352	5.63149586793216e-35
HNRNPU	6.46348364654803e-39	-0.524913639	0.774	0.851	1.42810671170479e-34
CRMP1	7.55588739017614e-39	-0.786174508	0.227	0.446	1.66947331885942e-34
ZFP36L1	9.33330307726261e-39	0.633735095	0.498	0.231	2.06219331492117e-34
BLVRB	1.2483673310818e-38	0.613422001	0.381	0.142	2.75826761802523e-34
LMAN1	1.84559538807342e-38	0.631017973	0.523	0.257	4.07784300994822e-34
SFRP1	2.06944061769528e-38	-1.373336019	0.234	0.44	4.57242904479772e-34
DPCD	2.92247249058307e-38	0.730187163	0.383	0.155	6.45720296794329e-34
GPM6A	3.26550981561521e-38	-0.859212876	0.321	0.52	7.2151439376018e-34
FABP7	4.34407175826214e-38	-1.316692097	0.134	0.328	9.59822654988021e-34
NPC2	5.14712960344279e-38	0.679881563	0.501	0.247	1.13725828588069e-33
SCG3	5.647755993896e-38	-0.865436687	0.208	0.426	1.24787168685132e-33
EVA1B	6.09057047782942e-38	0.58584269	0.259	0.07	1.34571154707641e-33
DLX5	8.79106271132065e-38	-0.99759698	0.041	0.2	1.9423853060663e-33
LIPA	9.12122168944533e-38	0.65840864	0.228	0.052	2.01533393228295e-33
LRRC46	1.02082095957063e-37	0.548816275	0.128	0.004	2.25550391017131e-33
CCDC113	1.56429384044198e-37	0.715787279	0.263	0.073	3.45630724045656e-33
AL357093.2	2.36583527445558e-37	1.023593401	0.129	0.005	5.22731303890959e-33
BTG1	2.38381965619557e-37	-0.786473252	0.537	0.693	5.26704953036411e-33
FSTL1	2.45366560007336e-37	0.608467128	0.278	0.082	5.4213741433621e-33
IER3	2.71906991337192e-37	0.632163872	0.186	0.03	6.00778497359527e-33
C9orf135	2.9025617701591e-37	0.545678841	0.133	0.006	6.41321023116654e-33
CFAP70	3.92220009645967e-37	0.458852018	0.15	0.014	8.66610111312765e-33
TAGLN2	4.9076973233757e-37	0.623879513	0.241	0.059	1.08435572359986e-32
ACTB	5.57569784560877e-37	-0.516322782	0.965	0.99	1.23195043898726e-32
CDC42EP5	6.33413322321827e-37	0.523336764	0.176	0.026	1.39952673567008e-32
CFAP52	7.71555052886204e-37	0.44668625	0.124	0.003	1.70475088935207e-32
CFAP53	8.19127457989857e-37	0.52518081	0.153	0.015	1.80986211842859e-32
FAM162A	9.51727689393101e-37	0.7166734	0.654	0.396	2.10284232971406e-32
DDX5	1.1572215431833e-36	-0.55027013	0.795	0.864	2.55688099966351e-32
CD164L2	1.18457187329611e-36	0.537254764	0.117	0.001	2.61731155404775e-32
RPGR	1.51543006706441e-36	0.578294392	0.215	0.047	3.34834273317881e-32
WDR63	2.58371609938492e-36	0.459811457	0.14	0.01	5.70872072159099e-32
LUC7L3	3.61831126295603e-36	-0.641221741	0.561	0.693	7.99465873550135e-32
PALMD	3.64294181324401e-36	0.531701205	0.186	0.031	8.04907993636263e-32
PLP2	3.65442681009158e-36	0.471473724	0.168	0.023	8.07445603689736e-32
CALU	6.54186132011778e-36	0.621095061	0.549	0.285	1.44542425868002e-31
MXRA8	7.68497341544205e-36	0.481561405	0.18	0.03	1.69799487614192e-31
SERPINH1	8.71666186054632e-36	0.614043595	0.371	0.15	1.92594643808771e-31
ZNF487	9.90025084581238e-36	0.460016331	0.146	0.014	2.18746042438225e-31
PBXIP1	1.00790152382331e-35	0.505327333	0.197	0.038	2.2269584168876e-31
LRRC9	1.28689540291854e-35	0.424088025	0.135	0.009	2.84339539274852e-31
NCL	1.35084906812504e-35	-0.441261222	0.912	0.958	2.98470101602228e-31
FOXJ1	1.40112649244183e-35	0.580173138	0.149	0.015	3.09578898505022e-31
CCDC146	1.4227237686473e-35	0.62055213	0.16	0.021	3.1435081668262e-31
GNG5	1.5923896048378e-35	0.49914554	0.744	0.464	3.51838483188913e-31
COL1A1	1.75149853450728e-35	1.397955096	0.151	0.017	3.86993601199383e-31
C11orf97	3.94277724593873e-35	0.530495163	0.116	0.002	8.71156632490164e-31
RSPO3	5.00289077425856e-35	0.721850077	0.183	0.032	1.10538871657243e-30
STC2	5.51409350854617e-35	0.606205502	0.208	0.046	1.21833896071328e-30
CACNA2D3	7.06067796324183e-35	0.428783578	0.128	0.007	1.56005679597828e-30
DAB2	7.29197200050764e-35	0.452946491	0.14	0.012	1.61116121351216e-30
NR3C1	7.53010700140641e-35	0.451227184	0.171	0.026	1.66377714196075e-30
HPGD	1.25160560966523e-34	0.650756873	0.125	0.006	2.76542259455532e-30
TMEM205	1.4872095919043e-34	0.551907804	0.392	0.16	3.28598959331255e-30
ARHGAP18	1.49002105278735e-34	0.568387673	0.161	0.022	3.29220151613365e-30
SPEF1	1.99339510852473e-34	0.416344969	0.126	0.007	4.4044064922854e-30
FOS	2.04650955862996e-34	0.797246435	0.395	0.176	4.5217628697929e-30
TMEM179B	2.20665350546026e-34	0.511210228	0.297	0.097	4.87560092031445e-30
WNT5A	2.73359168898067e-34	0.470593889	0.158	0.021	6.0398708368028e-30
FBXW9	3.2679074996843e-34	0.528385638	0.205	0.045	7.22044162055245e-30
DNAAF1	3.4636733676197e-34	0.439669461	0.118	0.004	7.65298630575573e-30
STOML3	3.50886127698412e-34	0.497363936	0.113	0.002	7.75282899149642e-30
BEX1	3.51764938453782e-34	-0.693018803	0.429	0.614	7.77224631513631e-30
RSPH9	3.70628623549622e-34	0.581408721	0.194	0.04	8.18903943732891e-30
MAP3K19	3.98310505116732e-34	0.432005686	0.117	0.004	8.80067061055419e-30
PSENEN	4.33211297671135e-34	1.133477499	0.472	0.247	9.57180362204373e-30
CD24	6.11303250607835e-34	-0.714050622	0.413	0.603	1.35067453221801e-29
MYL9	7.25708893551059e-34	0.528588573	0.146	0.016	1.60345380030106e-29
SFPQ	8.56377843029732e-34	-0.597711446	0.58	0.718	1.89216684417419e-29
C2orf40	1.03844147774683e-33	0.582034201	0.137	0.013	2.29443644508161e-29
MEIS2	1.13867057842933e-33	-0.88081655	0.272	0.475	2.5158926430396e-29
SLC20A2	1.24327527481868e-33	0.459290901	0.183	0.034	2.74701671971186e-29
CTSL	1.36510257901453e-33	0.539905702	0.29	0.097	3.0161941483326e-29
P4HA2	1.4427477614581e-33	0.494544548	0.235	0.062	3.18775117894168e-29
DMKN	1.6610849351439e-33	0.514586218	0.204	0.046	3.67016716420045e-29
GAD2	2.08576524633166e-33	-0.923974464	0.036	0.177	4.6084983117698e-29
DLX1	2.4646441160628e-33	-0.91727527	0.047	0.196	5.44563117444077e-29
SERF2	2.56335916905707e-33	0.479294972	0.946	0.889	5.66374208403159e-29
TMEM14C	2.86504639437693e-33	0.667049306	0.666	0.422	6.33032000837582e-29
GSTO2	3.17137487121493e-33	0.384062008	0.13	0.01	7.00715277794938e-29
ANKRD66	4.5720073530794e-33	0.479682364	0.116	0.005	1.01018502466289e-28
CITED4	4.77620865713652e-33	0.869264734	0.221	0.059	1.05530330279431e-28
YWHAZ	4.9974437300958e-33	-0.551898077	0.735	0.814	1.10418519216467e-28
CRNDE	6.66638393365179e-33	0.469104644	0.318	0.113	1.47293753014036e-28
RSPH4A	7.13638696625672e-33	0.444046263	0.134	0.012	1.57678470019442e-28
PPIC	8.4567419827752e-33	0.404255327	0.136	0.013	1.86851714109418e-28
COL4A5	9.1412161364585e-33	0.499992015	0.214	0.053	2.01975170535051e-28
DCX	1.03198551910332e-32	-0.821506578	0.23	0.433	2.28017200445879e-28
SMIM1	1.2003885752465e-32	0.48042593	0.161	0.025	2.65225855700713e-28
NT5DC1	1.20228773674715e-32	0.528435908	0.211	0.052	2.65645475434283e-28
NUCB2	1.60481110267452e-32	0.727891848	0.531	0.298	3.54583013135934e-28
CCDC151	2.0399762791201e-32	0.416013174	0.143	0.017	4.50732758871587e-28
ZFP36L2	2.54346619057994e-32	0.612388475	0.318	0.119	5.61978854808638e-28
PERP	3.00995159658052e-32	0.517928221	0.214	0.055	6.65048805264465e-28
MIAT	4.06725573575235e-32	-0.862345689	0.238	0.435	8.98660154814482e-28
LINC00982	4.68717653747516e-32	0.534277939	0.195	0.043	1.03563165595514e-27
CEP126	5.59135113797828e-32	0.639898594	0.262	0.085	1.2354090339363e-27
INA	6.0216841470963e-32	-0.803678651	0.186	0.377	1.33049111230093e-27
POU3F3	6.53845202160517e-32	-0.652191816	0.08	0.24	1.44467097417366e-27
DYDC2	6.59359087497085e-32	0.475607073	0.134	0.014	1.45685390382481e-27
GULP1	7.11610286671771e-32	0.513705918	0.268	0.087	1.57230292840128e-27
AEBP1	7.22737548260771e-32	0.478192523	0.217	0.056	1.59688861288217e-27
MDFIC	7.57223779570862e-32	0.458189135	0.183	0.037	1.67308594096182e-27
EIF4G2	7.69974682805884e-32	-0.560217457	0.692	0.788	1.7012590616596e-27
LRRC23	7.87189215941176e-32	0.573259288	0.229	0.065	1.73929457262203e-27
TUSC3	8.6013879873928e-32	0.642499502	0.47	0.239	1.90047667581444e-27
KDELR3	8.7141391050575e-32	0.434571413	0.149	0.021	1.92538903526245e-27
DNAJC4	1.20797897081006e-31	0.493399799	0.322	0.118	2.66902953600483e-27
GPX7	1.26536812871374e-31	0.471379089	0.206	0.049	2.795830880393e-27
RBP1	1.27247750163977e-31	0.743077317	0.485	0.26	2.81153903987307e-27
LRRC10B	1.38224236117984e-31	0.43738079	0.143	0.018	3.05406449702685e-27
DNAH7	1.58129202177965e-31	0.393699778	0.125	0.01	3.49386472212214e-27
S100A6	1.68187859467307e-31	0.776855265	0.271	0.093	3.71611075493016e-27
S100A13	1.84881243230917e-31	0.516996636	0.289	0.098	4.08495106918712e-27
NQO1	2.0135894063633e-31	0.54129229	0.189	0.042	4.4490257933597e-27
CFAP43	2.11213254998643e-31	0.406319123	0.112	0.005	4.66675686919503e-27
TPD52L1	2.3945731492601e-31	0.455599633	0.118	0.008	5.29080937329018e-27
DACH1	2.87128287648038e-31	0.479437891	0.337	0.13	6.34409951558341e-27
SQLE	2.91571720679767e-31	-0.729859477	0.475	0.61	6.44227716841946e-27
HNRNPA3	4.02773597981347e-31	-0.539502827	0.681	0.76	8.89928264739786e-27
METRNL	4.08266794730105e-31	0.471341905	0.235	0.068	9.02065482956167e-27
RAB13	4.16993644051883e-31	0.455218798	0.345	0.134	9.21347456532634e-27
AC007906.2	4.65261284261534e-31	0.392218393	0.115	0.007	1.02799480757586e-26
PAFAH1B3	5.5124669426296e-31	-0.748187187	0.395	0.556	1.21797957097401e-26
NEK11	1.0057723262377e-30	0.405764007	0.129	0.013	2.2222539548222e-26
ERBB4	1.03961384494081e-30	0.435915268	0.207	0.051	2.29702679039672e-26
FANK1	1.22158791542136e-30	0.453177031	0.134	0.015	2.6990984991235e-26
EZR	1.29669160349194e-30	0.730800952	0.417	0.202	2.86504009791544e-26
SEPT7	1.31824755564651e-30	-0.474444353	0.794	0.849	2.91266797420096e-26
FEZ1	1.36104141010824e-30	-0.676798028	0.275	0.455	3.00722099563415e-26
WDR38	1.46956763106687e-30	0.388295616	0.106	0.004	3.24700968084225e-26
STC1	1.51033123529618e-30	0.510827915	0.227	0.065	3.33707686438692e-26
ABLIM1	2.24576705382893e-30	0.431163552	0.158	0.027	4.96202230543503e-26
ZNF667-AS1	2.51090945852467e-30	0.431122682	0.198	0.047	5.54785444861025e-26
ACTG1	2.62065607678556e-30	-0.476618206	0.977	0.99	5.79033960165769e-26
IGFBP6	2.73215140823291e-30	0.621696667	0.122	0.011	6.03668853649061e-26
TMEM14B	4.40863109898158e-30	0.648187625	0.592	0.365	9.7408704131998e-26
VKORC1	5.98861952960019e-30	0.52426819	0.492	0.254	1.32318548506516e-25
AC084033.3	7.17401623444461e-30	0.704709057	0.404	0.191	1.58509888700054e-25
ITM2B	7.74691811676392e-30	0.55821481	0.777	0.589	1.71168155789899e-25
OSBPL1A	8.00466142286213e-30	0.574064438	0.387	0.178	1.76862994138139e-25
NME5	8.06784149166533e-30	0.59130422	0.183	0.042	1.78258957758345e-25
ARGLU1	9.64526362739892e-30	-0.56733934	0.62	0.712	2.13112099847379e-25
C19orf70	1.13643220601615e-29	0.547134811	0.535	0.292	2.51094695919269e-25
CCBE1	1.13679129186205e-29	0.412161184	0.107	0.005	2.51174035936921e-25
NPHP1	1.14229080882584e-29	0.493922643	0.192	0.046	2.5238915421007e-25
HYDIN	1.43568528761817e-29	0.41529011	0.142	0.021	3.17214664299235e-25
FAM229B	2.0276871632825e-29	0.77832342	0.483	0.264	4.48017478727269e-25
OMG	2.23135917935752e-29	0.42373786	0.106	0.005	4.93018810679044e-25
AC007405.3	2.24881823193219e-29	0.451251468	0.171	0.035	4.96876388345418e-25
TERF2IP	2.5881204236371e-29	-0.66072541	0.534	0.645	5.71845207602617e-25
ATP6V0E1	2.5986496621014e-29	0.507175999	0.494	0.251	5.74171642841303e-25
ATP1A2	4.28570700460122e-29	0.484123318	0.19	0.047	9.4692696266664e-25
TCTN1	4.56672040462197e-29	0.495707913	0.258	0.086	1.00901687340122e-24
SLC7A8	5.32693367135824e-29	0.419297097	0.15	0.026	1.1769859946866e-24
ACADVL	5.36955829239585e-29	0.459428328	0.299	0.112	1.18640390470486e-24
IFIT1	5.95159667584159e-29	0.377967316	0.133	0.018	1.3150052855272e-24
SAT1	5.98417765357073e-29	0.63412208	0.362	0.157	1.32220405255645e-24
VCAN	6.13849083324998e-29	-0.811907525	0.284	0.476	1.35629954960658e-24
ORAI3	7.45871335089001e-29	0.39623294	0.162	0.032	1.64800271487915e-24
HSP90B1	7.51592343334285e-29	0.519114497	0.81	0.606	1.6606432825971e-24
TUBB2A	8.36852805293527e-29	-0.732592179	0.303	0.482	1.84902627329605e-24
ATRAID	1.08328500724551e-28	0.546574246	0.506	0.273	2.39351822350895e-24
CFAP46	1.14461808248812e-28	0.397483819	0.131	0.017	2.5290336532575e-24
FABP6	1.3184350321448e-28	0.535434195	0.103	0.005	2.91308220352395e-24
PTGDS	1.34971972117624e-28	0.69250295	0.122	0.013	2.98220572393891e-24
KIF5C	1.43971545198505e-28	-0.765072194	0.311	0.493	3.18105129116096e-24
COBLL1	1.57910321475138e-28	0.412561085	0.107	0.007	3.48902855299316e-24
MPPED2	1.62266200779174e-28	-0.611617549	0.04	0.17	3.58527170621586e-24
CCDC65	1.67953744362636e-28	0.388535111	0.119	0.012	3.71093798169245e-24
NTRK2	2.15824404825446e-28	0.537825729	0.272	0.098	4.76864022461824e-24
FXYD1	2.33072897118963e-28	0.376697193	0.116	0.011	5.1497456618435e-24
TSPAN4	2.65925962984545e-28	0.457210564	0.284	0.102	5.87563415214351e-24
DLX2	3.42398268914183e-28	-0.727874982	0.043	0.173	7.56528975165888e-24
PRDX4	3.69967882969142e-28	0.557070579	0.506	0.27	8.17444037420319e-24
SPARC	5.17181292277305e-28	0.82191406	0.395	0.193	1.14271206528671e-23
LGALS1	5.57471918883592e-28	1.173339117	0.21	0.063	1.2317342047733e-23
LRRC73	5.96211161646508e-28	0.354604284	0.124	0.014	1.31732856165796e-23
TGFBR3L	6.57258860378877e-28	0.355899331	0.116	0.011	1.45221345200713e-23
TLN1	6.71318326980178e-28	0.463188445	0.318	0.126	1.4832778434627e-23
LMO1	8.4827699231414e-28	-0.688866235	0.051	0.185	1.87426801451809e-23
ATP11C	9.50506535908675e-28	0.537982473	0.262	0.094	2.10014419109022e-23
OSTC	9.73829894949099e-28	0.549414145	0.573	0.333	2.15167715289003e-23
C17orf97	1.05168058949694e-27	0.377427165	0.134	0.02	2.32368826249348e-23
MYL12A	1.05763018234382e-27	0.466217077	0.357	0.155	2.33683388788868e-23
PDGFRB	1.18094167059763e-27	0.413007748	0.143	0.024	2.60929062118546e-23
DPYSL3	1.21113083496443e-27	-0.601647073	0.228	0.407	2.67599357985391e-23
CASC1	1.23176180397826e-27	0.392750177	0.128	0.017	2.72157770588997e-23
FAM84B	1.50781581955603e-27	0.353372001	0.117	0.012	3.33151905330906e-23
LAGE3	1.98460957061392e-27	0.528114942	0.409	0.196	4.38499484627145e-23
KDELR2	2.08735387410489e-27	0.527553594	0.491	0.261	4.61200838483475e-23
FHAD1	2.80311116640248e-27	0.318692717	0.101	0.006	6.19347412216627e-23
H2AFJ	3.26717857072414e-27	0.466541126	0.232	0.075	7.21883105201499e-23
DNPH1	4.5758991285965e-27	0.48002223	0.389	0.18	1.0110449124634e-22
YWHAE	4.93245075377089e-27	-0.404310017	0.906	0.928	1.08982499404568e-22
CFAP221	7.84083741075544e-27	0.352196944	0.107	0.009	1.73243302590642e-22
CBY1	8.00983446837634e-27	0.458049047	0.26	0.091	1.76977292578775e-22
AIF1	9.81296466284881e-27	0.464024906	0.131	0.02	2.16817454225644e-22
RRBP1	1.11933765490275e-26	0.517458875	0.281	0.11	2.47317654850763e-22
IQUB	1.12590129717263e-26	0.370586707	0.114	0.012	2.48767891610291e-22
PAK2	1.20267014314725e-26	-0.544336768	0.626	0.697	2.65729968128384e-22
ARID5B	1.23329716679073e-26	0.458396538	0.235	0.077	2.72497009002412e-22
SLC2A12	1.3780645967045e-26	0.364903138	0.112	0.011	3.0448337264186e-22
HSBP1	1.42703084157891e-26	0.760129988	0.829	0.711	3.15302464446861e-22
SPACA9	1.46885152683109e-26	0.444750693	0.179	0.045	3.2454274485333e-22
EFHC1	1.49337287097083e-26	0.549098342	0.304	0.126	3.29960735841004e-22
DRC3	1.88091135149106e-26	0.367096465	0.118	0.014	4.15587363111949e-22
HNRNPA1	1.93766092895401e-26	-0.456225772	0.849	0.891	4.28126182252389e-22
COL4A6	2.08252925573897e-26	0.429909083	0.167	0.039	4.60134839055525e-22
DECR1	2.10936473155618e-26	0.461457931	0.258	0.094	4.66064137437338e-22
EMC2	2.78203637075387e-26	0.444555693	0.315	0.127	6.14690936118069e-22
COX14	3.29096051179914e-26	0.466730704	0.412	0.198	7.2713772508202e-22
SYT1	4.25390641469262e-26	-0.905173215	0.277	0.443	9.39900622326335e-22
OSCP1	4.25574562762978e-26	0.417123068	0.151	0.031	9.403069964248e-22
AGTRAP	4.66992423327104e-26	0.427571408	0.212	0.065	1.03181975934124e-21
WDR78	4.78156811886509e-26	0.368702039	0.115	0.014	1.05648747586324e-21
IRX2	5.30566759125911e-26	0.486337404	0.214	0.068	1.1722872542887e-21
MRPL17	5.59977851086465e-26	0.504925887	0.355	0.163	1.23727106197554e-21
CEBPD	5.62090455883514e-26	0.379758007	0.12	0.016	1.24193886227462e-21
PNISR	5.71563836584042e-26	-0.550786196	0.691	0.742	1.26287029693244e-21
NEDD4L	6.06949251351563e-26	-0.629980443	0.133	0.29	1.34105437086128e-21
NDUFB5	6.78164653623082e-26	0.515136251	0.509	0.282	1.4984048021802e-21
MRPS33	8.28065153150141e-26	0.465468396	0.462	0.235	1.82960995588524e-21
C6orf118	1.00848567154595e-25	0.42356658	0.141	0.027	2.22824909128077e-21
FAM114A1	1.082039460373e-25	0.410595481	0.162	0.038	2.39076618769415e-21
P4HTM	1.19314356844196e-25	0.53550519	0.315	0.135	2.63625071447252e-21
LAMP2	1.21293845772162e-25	0.431897834	0.288	0.114	2.67998752233592e-21
RBMS3	1.24571361344978e-25	0.330901989	0.116	0.014	2.7524042289173e-21
NSG2	1.28609449912528e-25	-0.730203855	0.143	0.304	2.84162579581731e-21
POLR2L	1.4169681910014e-25	0.5763174	0.561	0.346	3.13079121801758e-21
C6orf48	1.51046188987308e-25	0.513149578	0.534	0.307	3.33736554567456e-21
CAPS	1.54874584871552e-25	0.595922497	0.131	0.023	3.42195395273695e-21
B4GALT1	1.86388512889074e-25	0.34705078	0.123	0.018	4.11825419228409e-21
XRCC5	1.95530489297711e-25	-0.449759147	0.72	0.791	4.32024616103292e-21
IFI27L1	2.07098869353353e-25	0.534632744	0.371	0.18	4.57584951836234e-21
AHNAK	2.23412859570201e-25	0.452531323	0.121	0.018	4.93630713220358e-21
DAD1	2.53368790661471e-25	0.508733328	0.694	0.459	5.59818342966521e-21
B4GAT1	3.01986177648802e-25	0.406319096	0.286	0.111	6.67238459515029e-21
HNRNPAB	3.12843158513751e-25	-0.554494436	0.463	0.591	6.91226958736133e-21
COL3A1	3.14901217147044e-25	2.182518334	0.1	0.008	6.95774239286393e-21
MAP3K13	3.58827910326393e-25	0.385251845	0.255	0.091	7.92830267866166e-21
COL6A1	4.32873851460052e-25	0.562237192	0.356	0.164	9.56434774800985e-21
CCDC160	4.41508037199714e-25	0.365824633	0.152	0.033	9.75512008192769e-21
CHPF	4.49941791141874e-25	0.424690901	0.217	0.07	9.9414638752797e-21
CFAP36	4.56171614822943e-25	0.516041742	0.42	0.212	1.00791118295129e-20
OLFM3	5.06807982646462e-25	0.383068271	0.12	0.018	1.11979223765736e-20
HTR2C	6.40625896564999e-25	0.665089291	0.125	0.021	1.41546291846037e-20
SULT1C4	6.73503179626906e-25	0.350486963	0.134	0.024	1.48810527538565e-20
WWTR1	6.74208544822938e-25	0.423686293	0.236	0.082	1.48966377978628e-20
HES5	6.92579431494399e-25	-0.914267117	0.105	0.252	1.53025425388687e-20
ODF2	7.26329056053652e-25	0.43150327	0.237	0.084	1.60482404935054e-20
GOLIM4	7.31234552200013e-25	0.50399161	0.341	0.155	1.61566274308593e-20
HDDC2	7.53290982699705e-25	0.442488244	0.349	0.159	1.664396426275e-20
CLMN	7.7001621649668e-25	0.336845486	0.113	0.014	1.70135083034941e-20
LRP1B	7.83494613772108e-25	0.312545026	0.114	0.014	1.73113134912947e-20
VAT1L	8.1024001010359e-25	0.356317674	0.142	0.028	1.79022530232388e-20
SMIM26	8.44701014418528e-25	0.478272868	0.494	0.266	1.86636689135774e-20
HNRNPR	9.76181384278365e-25	-0.497157843	0.582	0.673	2.15687276856305e-20
SERPINB6	1.20624301166215e-24	0.386624184	0.231	0.081	2.66519393426752e-20
MMP23B	1.29180566323997e-24	0.361509848	0.122	0.019	2.85424461292872e-20
ITGA6	1.42707455481326e-24	0.395893986	0.179	0.049	3.1531212288599e-20
HMGN3	1.46779043697632e-24	0.532867785	0.676	0.468	3.24308297049918e-20
UQCRB	1.68730114491586e-24	0.588109625	0.849	0.683	3.72809187969159e-20
AL078639.1	1.71106382343588e-24	0.441839131	0.288	0.117	3.78059551788157e-20
MLLT1	1.78670281938507e-24	0.408510126	0.218	0.073	3.94771987943131e-20
ADAM12	1.91116340075624e-24	0.360842357	0.12	0.018	4.22271553397091e-20
PIH1D2	1.97707669757467e-24	0.370975436	0.128	0.022	4.36835096329123e-20
CENPV	2.05450716074939e-24	-0.610673979	0.392	0.532	4.53943357167578e-20
TMEM219	2.06784006181593e-24	0.411099598	0.357	0.161	4.5688926165823e-20
IFT43	2.43433122709287e-24	0.473519062	0.312	0.133	5.3786548462617e-20
MRPS6	2.56170900980629e-24	0.584901348	0.555	0.349	5.660096057167e-20
C1orf61	2.72792939853335e-24	-0.719062621	0.222	0.388	6.02736000605943e-20
PTGR1	2.81589316684121e-24	0.447357442	0.277	0.112	6.22171595213565e-20
PSIP1	2.83386083136735e-24	-0.438143824	0.674	0.743	6.26141550690616e-20
CCDC74A	2.94952877737594e-24	0.402074489	0.148	0.033	6.51698383361214e-20
KRT8	3.05124986721646e-24	0.605634408	0.196	0.062	6.74173658161477e-20
PLPP3	3.12722738535363e-24	0.413378768	0.169	0.044	6.90960890793885e-20
CD83	3.23627796874724e-24	0.351897871	0.109	0.014	7.15055617194703e-20
F3	3.47272217813215e-24	0.363335352	0.119	0.018	7.67297965258299e-20
TMEM141	4.2634070888533e-24	0.492901385	0.297	0.124	9.41999796282136e-20
SEPT11	4.50855504785061e-24	-0.652125094	0.403	0.535	9.96165237822592e-20
OBSL1	4.77542079091292e-24	0.472469908	0.346	0.162	1.05512922375221e-19
TNFAIP8	4.87781711633539e-24	0.350232188	0.118	0.018	1.0777536918543e-19
PFDN5	5.42416135990731e-24	0.313321756	0.949	0.888	1.19846845247152e-19
TPM2	6.1876722729365e-24	0.482370904	0.218	0.075	1.36716618870532e-19
CHCHD5	6.35129016465923e-24	0.471076568	0.451	0.239	1.40331756188146e-19
LYPLA2	6.7569614858882e-24	0.457063493	0.26	0.101	1.492950640307e-19
ZNF428	8.14509845037593e-24	-0.614187814	0.561	0.642	1.79965950261056e-19
CHID1	8.46639743719374e-24	0.411014543	0.347	0.158	1.87065051374796e-19
CYBA	1.0008969662188e-23	0.457899061	0.281	0.118	2.21148184686045e-19
ENAH	1.00905983975923e-23	-0.574792931	0.383	0.537	2.22951771594801e-19
TMBIM4	1.1062621128731e-23	0.415436501	0.351	0.158	2.44428613839311e-19
ARL1	1.14369296989689e-23	0.457247658	0.332	0.15	2.52698961698717e-19
CD9	1.23368947900026e-23	0.352193481	0.114	0.017	2.72583690385107e-19
AL355338.1	1.37616197162309e-23	0.363407574	0.168	0.045	3.04062987630122e-19
RHOC	1.48805258142576e-23	0.399451099	0.295	0.124	3.28785217866023e-19
CHD9	1.81122968027471e-23	-0.58921352	0.496	0.598	4.00191197856698e-19
FABP5	1.84990871100467e-23	-0.779838766	0.318	0.457	4.08737329696482e-19
SVIP	1.86807014750195e-23	0.401160033	0.267	0.105	4.12750099090555e-19
CLDN3	1.87574815012379e-23	0.348378652	0.13	0.025	4.14446553769852e-19
ARX	2.04670006434793e-23	-0.619019467	0.036	0.146	4.52218379217675e-19
HP1BP3	2.05422607189769e-23	-0.559323038	0.485	0.594	4.53881250585794e-19
CFAP298	2.09681009065059e-23	0.510596891	0.368	0.179	4.63290189529248e-19
HEBP2	2.1914972218683e-23	0.4143703	0.311	0.137	4.84211311171801e-19
MDK	2.28942961502711e-23	0.714690889	0.683	0.489	5.0584947344024e-19
NMB	2.30240005858112e-23	0.472174499	0.158	0.04	5.08715292943499e-19
GALC	2.587585088395e-23	0.374377604	0.2	0.064	5.71726925280876e-19
KHDRBS1	2.62989554658176e-23	-0.476351157	0.653	0.718	5.81075421017239e-19
PPP1R32	2.70641128094619e-23	0.340445246	0.1	0.011	5.9798157252506e-19
IFI27L2	2.77589260308364e-23	0.507711076	0.443	0.237	6.13333470651329e-19
BSG	2.92660741050423e-23	0.480011818	0.699	0.486	6.46633907350909e-19
WASF2	4.49174247430005e-23	0.401173607	0.426	0.217	9.92450499696595e-19
TRIM24	4.66983692650742e-23	-0.591590453	0.26	0.406	1.03180046891181e-18
FBXO2	4.85712994014676e-23	0.380463497	0.142	0.032	1.07318286027543e-18
APRT	5.02158844092609e-23	0.423499774	0.419	0.215	1.10951996602262e-18
YBX3	5.03505441379086e-23	0.419743716	0.34	0.162	1.11249527272709e-18
SIL1	5.86603724094478e-23	0.349392265	0.172	0.048	1.29610092838675e-18
LRRC6	5.94448779961013e-23	0.336377737	0.129	0.025	1.31343457932386e-18
PRDX6	6.05780252764948e-23	0.397334071	0.64	0.406	1.33847146848415e-18
NCAM1	6.18713442932731e-23	-0.644223772	0.262	0.428	1.36704735215987e-18
SASH1	6.95984915242072e-23	0.376878488	0.171	0.048	1.53777867022736e-18
HMGB3	6.99005773483056e-23	-0.587708906	0.303	0.454	1.54445325651081e-18
CDH6	7.16129504434207e-23	0.403260996	0.147	0.035	1.58228814004738e-18
TSTD1	8.84585823393945e-23	0.520685392	0.374	0.193	1.95449237678892e-18
PMP22	9.2752172418768e-23	0.399323058	0.134	0.028	2.04935924959268e-18
AC092958.1	9.39845650993914e-23	0.331343555	0.137	0.03	2.07658896587105e-18
PFKP	9.488137959338e-23	0.411175525	0.341	0.158	2.09640408211573e-18
RHOU	1.05757925010668e-22	0.423742898	0.203	0.068	2.3367213531107e-18
MFAP4	1.09575230490162e-22	0.412324966	0.102	0.013	2.42106471768013e-18
TMEM134	1.15224043031228e-22	0.365290804	0.282	0.116	2.54587523077499e-18
NAV2	1.40185719050106e-22	0.394722414	0.188	0.059	3.09740346241208e-18
DYNLL1	1.51633412516068e-22	0.615067818	0.894	0.798	3.35034024954252e-18
LINC00461	1.58815062072996e-22	-0.544964232	0.212	0.377	3.50901879650284e-18
NR2F2-AS1	1.73911860753534e-22	0.362452335	0.149	0.037	3.84258256334934e-18
CCDC88A	1.98658254759758e-22	-0.619690808	0.277	0.417	4.38935413891685e-18
TMOD3	2.55643748920507e-22	0.447950121	0.38	0.188	5.64844863239861e-18
DAAM1	2.94505747842135e-22	-0.643996863	0.37	0.503	6.50710449857197e-18
BBOF1	3.43770050474889e-22	0.323396943	0.128	0.026	7.59559926524266e-18
DNAJC15	3.48666457949051e-22	0.391723802	0.196	0.065	7.70378538838429e-18
NDUFA1	4.10576825524422e-22	0.491485576	0.609	0.403	9.07169495996211e-18
FBN1	4.49924847257332e-22	0.314704331	0.105	0.015	9.94108950015075e-18
SLC5A3	4.5309951315777e-22	0.528784538	0.376	0.196	1.00112337432209e-17
HDGFL3	4.60475474548125e-22	-0.569649433	0.373	0.495	1.01742056101408e-17
BHLHE40	4.78030362632622e-22	0.361899283	0.137	0.031	1.05620808623678e-17
JUNB	5.31428653147205e-22	0.342727123	0.17	0.049	1.17419160912875e-17
C5orf15	5.32039149970614e-22	0.390841739	0.292	0.126	1.17554050186007e-17
HMGCR	5.49256547349556e-22	-0.677639329	0.282	0.423	1.21358234136884e-17
TMEM231	5.49343223305993e-22	0.369269547	0.149	0.038	1.21377385189459e-17
RABL2A	7.28727184209332e-22	0.345579561	0.157	0.042	1.61012271351052e-17
ZBTB20	8.54619038921619e-22	-0.685356923	0.266	0.405	1.88828076649732e-17
PRR13	8.87100581170285e-22	0.398762084	0.324	0.148	1.96004873409574e-17
ELAVL3	8.94302938735204e-22	-0.577668813	0.248	0.405	1.97596234313543e-17
AES	9.64947354791903e-22	-0.656145325	0.266	0.406	2.13205118041271e-17
FRMD3	1.1364034179546e-21	0.344408525	0.112	0.019	2.51088335197068e-17
PCP4	1.20942962120222e-21	0.772885963	0.21	0.081	2.67223474804631e-17
GLT8D1	1.2161609586429e-21	0.409719742	0.297	0.129	2.68710763812149e-17
BTG3	1.3373132948981e-21	0.676000167	0.435	0.249	2.95479372507735e-17
MIR7-3HG	1.39888338543062e-21	-0.714522771	0.064	0.18	3.09083284010896e-17
NEAT1	1.52510644810735e-21	0.531543458	0.52	0.319	3.36972269709319e-17
PLOD1	1.55591040994373e-21	0.353929346	0.153	0.041	3.43778405077067e-17
BST2	1.63314242892834e-21	0.573912009	0.269	0.122	3.60842819671717e-17
CBR1	1.83173892082699e-21	0.400388799	0.22	0.081	4.04722714556723e-17
CCDC96	2.21976714182276e-21	0.330092337	0.111	0.019	4.90457549985739e-17
HSDL2	2.33708538263515e-21	0.376393536	0.232	0.089	5.16379015293236e-17
FUOM	2.38452709868668e-21	0.322507444	0.127	0.027	5.26861262454823e-17
CEP170	2.64984263863621e-21	-0.59737106	0.319	0.458	5.8548273100667e-17
PRTG	2.7317842159131e-21	0.355204693	0.247	0.098	6.03587722505998e-17
RER1	3.09432451511946e-21	0.410763114	0.346	0.165	6.83691001615644e-17
MIF	3.16414606147894e-21	0.408619029	0.874	0.746	6.99118072283771e-17
TMEM65	3.28293424585415e-21	0.338148081	0.177	0.055	7.25364321621475e-17
ELAVL4	3.36654097510539e-21	-0.584114945	0.137	0.275	7.43837228449536e-17
GPX8	3.50192360724146e-21	0.413275403	0.216	0.081	7.7375002102e-17
A1BG	3.58765498737529e-21	0.420331573	0.348	0.167	7.9269236946057e-17
HTRA1	3.61468347520588e-21	0.415096352	0.166	0.05	7.98664313846739e-17
ANK3	4.01084701572783e-21	-0.745356611	0.22	0.359	8.86196648125064e-17
IFT57	4.04745341297437e-21	0.428858856	0.334	0.162	8.94284831596687e-17
RSPH3	4.10791435667374e-21	0.359486999	0.209	0.075	9.07643677107062e-17
SPOCK2	4.25104902308604e-21	0.351220026	0.163	0.047	9.39269281650862e-17
FNDC5	4.63229089650245e-21	0.47718168	0.188	0.064	1.02350467358222e-16
GGH	4.84987871371618e-21	0.364148588	0.22	0.081	1.07158070179559e-16
GLMP	5.37385624956179e-21	0.344410506	0.154	0.043	1.18735353834068e-16
LINC00467	6.23548750568622e-21	0.382693551	0.226	0.086	1.37773096438137e-16
DPY30	6.53968737235908e-21	0.572986121	0.444	0.257	1.44494392492274e-16
HDLBP	6.58486551192298e-21	0.434193458	0.51	0.304	1.45492603485938e-16
IER2	6.70433811046844e-21	0.459357791	0.506	0.306	1.481323505508e-16
ABRAXAS1	6.70502020957402e-21	0.368980045	0.181	0.059	1.48147421530538e-16
GON7	6.77848924632151e-21	0.424446925	0.193	0.066	1.49770719897474e-16
CALR	6.929256496751e-21	0.420161716	0.688	0.458	1.53101922295713e-16
TECR	8.28534041216566e-21	0.406478068	0.448	0.246	1.830645964068e-16
CXXC4	8.95934519382276e-21	-0.504103484	0.131	0.263	1.97956732057514e-16
NUDT7	9.38124911394784e-21	0.300952007	0.115	0.022	2.07278699172678e-16
TNFRSF1A	9.38509194983694e-21	0.301608214	0.132	0.031	2.07363606631647e-16
HNRNPD	9.61030886541102e-21	-0.43427853	0.631	0.691	2.12339774381256e-16
RTF1	1.26633313327997e-20	-0.542931576	0.566	0.638	2.79796305798208e-16
SSR3	1.32136092367605e-20	0.435789693	0.492	0.288	2.91954696086223e-16
GUK1	1.36436090292335e-20	0.385489149	0.715	0.491	3.01455541500913e-16
RTN1	1.40288200924351e-20	-0.726450182	0.21	0.357	3.09966779942353e-16
CBX5	1.45562388341979e-20	-0.57674321	0.54	0.599	3.21620097041602e-16
AXIN2	1.79483639444809e-20	0.288743079	0.115	0.022	3.96569101353307e-16
UQCR10	1.93931629087114e-20	0.490740115	0.842	0.702	4.28491934467978e-16
FTH1	2.1579763144735e-20	0.290183006	0.996	0.996	4.76804866682919e-16
PDLIM4	2.39289725125322e-20	0.333909355	0.154	0.044	5.28710647664399e-16
DLK1	2.44728675698354e-20	-0.480381616	0.215	0.364	5.40728008955514e-16
SRRM2	2.46844401843906e-20	-0.404977283	0.806	0.833	5.4540270587411e-16
INSIG2	2.58260453641618e-20	0.41261318	0.286	0.132	5.70626472321156e-16
DALRD3	2.93539203598058e-20	0.363023978	0.263	0.112	6.48574870349908e-16
WSB1	3.34703544474299e-20	-0.475723497	0.663	0.756	7.39527481515964e-16
IFT22	3.36220358903688e-20	0.618461992	0.401	0.221	7.42878882997699e-16
QPRT	3.6056443116448e-20	0.414906421	0.445	0.249	7.96667110657918e-16
FZD5	3.7792540008331e-20	-0.413897814	0.019	0.104	8.35026171484074e-16
KCTD12	3.8406647181058e-20	0.287930813	0.102	0.017	8.48594869465477e-16
YWHAB	4.11957662747869e-20	-0.533293457	0.547	0.634	9.10220455841417e-16
FNBP1L	4.69449742059033e-20	-0.581433177	0.411	0.54	1.03724920507943e-15
PCBD1	4.70902070725278e-20	0.405473187	0.323	0.158	1.0404581252675e-15
ENO4	4.91716102505001e-20	0.276413006	0.102	0.017	1.0864467284848e-15
COPZ2	5.00313311477017e-20	0.287874932	0.102	0.017	1.10544226170847e-15
DNAAF4	5.14590042345652e-20	0.487979044	0.262	0.116	1.13698669856272e-15
NOVA1	5.29396596310109e-20	-0.690487459	0.31	0.434	1.16970177954719e-15
SLC12A2	5.57802255293022e-20	0.350411873	0.166	0.052	1.23246408306993e-15
TSC22D1	5.67740005808743e-20	-0.567362147	0.434	0.542	1.25442154283442e-15
MFAP2	6.12523591859697e-20	0.531446711	0.325	0.164	1.353370876214e-15
SMIM19	6.35942436808398e-20	0.379063849	0.313	0.147	1.40511481412816e-15
ECI2	6.38466744504819e-20	0.362161042	0.306	0.142	1.4106922719834e-15
ISYNA1	6.51913047738061e-20	0.434361746	0.417	0.23	1.44040187897724e-15
DYNC2LI1	6.63776603879638e-20	0.327465539	0.186	0.064	1.46661440627206e-15
ANXA1	6.9017410220966e-20	0.381579747	0.131	0.032	1.52493967883224e-15
MAPT	7.10398702932986e-20	-0.608965565	0.174	0.312	1.56962593413043e-15
KIF27	7.77445184185239e-20	0.355605085	0.168	0.053	1.71776513445729e-15
PTRH1	7.83995264284357e-20	0.299033561	0.161	0.048	1.73223753643629e-15
STOX1	7.91525115593703e-20	0.302007519	0.128	0.03	1.74887474290429e-15
EIF3E	9.04780691224269e-20	0.395524084	0.815	0.607	1.99911293726002e-15
LINC01503	9.28705088670925e-20	0.333764061	0.115	0.024	2.05197389341841e-15
TMEM107	9.90719198028003e-20	0.383431932	0.305	0.143	2.18899406804287e-15
S100A10	1.03939289333906e-19	1.021669785	0.179	0.063	2.29653859783266e-15
RUVBL2	1.04346150357981e-19	0.477094859	0.266	0.118	2.30552819215958e-15
METRN	1.25956477526574e-19	0.422540136	0.53	0.326	2.78300837094966e-15
CDKN1C	1.29205266435744e-19	0.620417251	0.46	0.283	2.85479036189777e-15
PHACTR2	1.4099409661188e-19	0.394539123	0.176	0.059	3.11526456463948e-15
ASCL1	1.46371402352565e-19	-0.754460796	0.059	0.166	3.23407613497991e-15
CAT	1.52132079664679e-19	0.303204324	0.14	0.037	3.36135830019109e-15
GAS1	1.70248062773285e-19	0.343744083	0.155	0.046	3.76163094697573e-15
PDZRN4	1.91931485566473e-19	0.311893612	0.112	0.023	4.24072617359121e-15
DMAC1	1.95283310608968e-19	0.442070193	0.429	0.24	4.31478474790515e-15
HNRNPDL	1.98006127018398e-19	-0.4151816	0.761	0.804	4.3749453764715e-15
RSPO1	2.18503063836057e-19	0.31800306	0.113	0.024	4.82782519545769e-15
PEX2	2.54442657097078e-19	0.333387626	0.238	0.098	5.62191050855993e-15
HNRNPK	2.60328131169604e-19	-0.412461966	0.758	0.799	5.7519500581924e-15
PDLIM2	2.70706763040435e-19	0.326575377	0.162	0.051	5.98126592937842e-15
COPRS	2.85989650321929e-19	0.441908812	0.294	0.14	6.31894132386303e-15
COL5A2	3.06675185591247e-19	0.393748056	0.1	0.018	6.77598822563859e-15
FDFT1	3.08437780041887e-19	-0.601191259	0.291	0.423	6.8149327500255e-15
RAB32	3.18956061097555e-19	0.307029566	0.124	0.03	7.04733416995047e-15
FOCAD	3.58337759113579e-19	0.337445812	0.148	0.043	7.91747278761453e-15
CCPG1	3.68764990773613e-19	0.323717175	0.303	0.139	8.14786247114298e-15
SOD1	3.7762834011905e-19	0.383688312	0.811	0.648	8.3436981749304e-15
CTSZ	3.94608337845873e-19	0.294487041	0.109	0.022	8.71887122470456e-15
FGF12	4.33713355585016e-19	0.326817241	0.11	0.023	9.58289659165094e-15
ATP5ME	4.47637436744248e-19	0.404136268	0.704	0.512	9.89054916486417e-15
DDX6	4.51788199549662e-19	-0.524512022	0.345	0.463	9.98226026904978e-15
TRAM1	4.70139339095033e-19	0.358606532	0.325	0.156	1.03877286973048e-14
SPCS1	5.12011034299816e-19	0.419378752	0.715	0.521	1.13128838028544e-14
FUZ	5.32281368333301e-19	0.336395542	0.145	0.042	1.17607568333243e-14
RPL22L1	5.49196764715595e-19	0.404207272	0.372	0.199	1.21345025163911e-14
SYPL1	5.79013455491161e-19	0.322663521	0.208	0.081	1.27933022990772e-14
FADS1	5.80052945608362e-19	-0.585330198	0.336	0.453	1.28162698332168e-14
FAT1	6.91806361183469e-19	0.391603206	0.308	0.151	1.52854615503488e-14
EEF1B2	7.01666152199207e-19	0.401622437	0.891	0.789	1.55033136328415e-14
PPP1R14B	7.73860657200353e-19	-0.525145434	0.426	0.526	1.70984512208418e-14
TXNDC12	7.99926331833819e-19	0.354249837	0.336	0.17	1.76743723018682e-14
SNAPC1	9.6524060060844e-19	0.388443044	0.245	0.106	2.13269910704435e-14
TNRC6B	1.0358426766797e-18	-0.561413771	0.442	0.534	2.2886943941238e-14
PNN	1.16367813506903e-18	-0.464772358	0.608	0.651	2.57114683943503e-14
TCF12	1.21023863961153e-18	0.405304449	0.38	0.2	2.67402227422167e-14
TMPO	1.29740639588461e-18	-0.561649986	0.357	0.48	2.86661943170704e-14
ZNHIT2	1.3735231365119e-18	0.295143388	0.131	0.034	3.03479937012304e-14
TMED9	1.49314835506963e-18	0.385904515	0.535	0.321	3.29911129052634e-14
C15orf65	1.50896189948201e-18	0.299179677	0.12	0.029	3.3340513169055e-14
SWI5	1.56347876523699e-18	0.386229844	0.294	0.139	3.45450633179114e-14
C19orf53	1.62004749434027e-18	0.362067119	0.706	0.497	3.57949493874483e-14
COL11A1	1.68340680064838e-18	0.358459132	0.182	0.065	3.71948732603259e-14
VCL	1.71080588355054e-18	0.373790982	0.229	0.095	3.78002559970491e-14
IQCK	1.72069648145027e-18	0.355696886	0.238	0.101	3.80187887576438e-14
HILPDA	1.75651560834068e-18	0.707768656	0.44	0.274	3.88102123662874e-14
BMP7	1.97359846694832e-18	0.356316127	0.21	0.084	4.3606658127223e-14
FGFBP3	2.23656780867694e-18	-0.819695255	0.21	0.342	4.9416965732717e-14
TRMT112	2.2989630463008e-18	0.384029073	0.685	0.477	5.07955885080162e-14
PRCP	2.31119886797592e-18	0.361370106	0.218	0.089	5.10659389879279e-14
KIDINS220	2.39594399815823e-18	-0.652615791	0.329	0.448	5.29383826393061e-14
RPN1	2.46979321293201e-18	0.306855375	0.251	0.108	5.45700810397328e-14
RPL17	2.66437322327961e-18	0.336012397	0.436	0.241	5.8869326368363e-14
NME3	2.76216238180318e-18	0.403991197	0.408	0.225	6.10299778259413e-14
GJA1	3.17738472621049e-18	0.34200881	0.214	0.088	7.02043155256207e-14
SDC2	3.31826747995851e-18	0.331883347	0.164	0.056	7.33171199696833e-14
SSR4	4.15846926801822e-18	0.365942222	0.855	0.688	9.18813784768626e-14
YWHAH	4.47518939190978e-18	-0.476861127	0.404	0.521	9.88793096142467e-14
AFDN	5.78485270461465e-18	-0.506506357	0.309	0.432	1.27816320508461e-13
GNG3	6.37774212378559e-18	-0.547665862	0.186	0.32	1.40916212225043e-13
TMED3	6.98433390908118e-18	0.336597998	0.257	0.116	1.54318857721149e-13
C5orf38	8.64733296904154e-18	0.319779748	0.136	0.04	1.91062821950973e-13
EGLN3	9.26693596065972e-18	0.349128231	0.244	0.105	2.04752950050776e-13
SNHG18	9.60341251923475e-18	0.332190632	0.177	0.063	2.12187399612492e-13
CYB5R1	9.9323542054399e-18	0.315216127	0.158	0.052	2.19455366169195e-13
CD99	1.08128515318917e-17	0.307123307	0.507	0.307	2.38909954597147e-13
JAK1	1.13877145809353e-17	0.339820243	0.348	0.179	2.51611553665764e-13
SUMO2	1.18033712077701e-17	-0.327562348	0.873	0.897	2.6079548683568e-13
ATP1B1	1.23078879307435e-17	0.413848241	0.425	0.244	2.71942783829779e-13
DLX6	1.27061216056003e-17	-0.52003445	0.032	0.119	2.80741756875738e-13
FNDC3B	1.3220905335663e-17	0.298424022	0.149	0.048	2.92115903391474e-13
GRIA2	1.46448878950719e-17	-0.62821031	0.073	0.178	3.23578798041613e-13
ROMO1	1.46847605982966e-17	0.377928758	0.636	0.434	3.24459785419364e-13
PRDX2	1.47311214874978e-17	-0.372175603	0.863	0.887	3.25484129266264e-13
NDN	1.50804070288847e-17	-0.587453306	0.378	0.474	3.33201593303207e-13
AC008771.1	1.68955589371038e-17	0.274893624	0.119	0.03	3.73307374715309e-13
SIGIRR	1.78605459940042e-17	0.301422406	0.129	0.036	3.94628763737522e-13
BCL2	1.80745244845369e-17	0.294920065	0.111	0.027	3.99356618485842e-13
SLC22A17	1.81936040565454e-17	0.355751793	0.334	0.17	4.0198768162937e-13
PTPRD	1.86616954942857e-17	0.288930903	0.282	0.129	4.12330161946244e-13
OST4	1.8903407763699e-17	0.361379685	0.775	0.574	4.17670794538929e-13
AL391807.1	1.91699671257478e-17	-0.425145085	0.059	0.158	4.23560423643398e-13
CCDC40	1.97874835035187e-17	0.292728252	0.147	0.046	4.37204448010246e-13
EGR1	2.10080117110615e-17	0.414498554	0.245	0.113	4.64172018755903e-13
OTX2	2.16003238003125e-17	0.384382448	0.226	0.099	4.77259154367905e-13
PAX6	2.24866875601959e-17	-0.395072006	0.039	0.13	4.96843361642528e-13
GSTK1	2.29973490846291e-17	0.335498856	0.214	0.089	5.0812642802488e-13
UFL1	2.32434143944838e-17	0.387033742	0.368	0.201	5.1356324104612e-13
YWHAG	2.33774551970415e-17	-0.482764163	0.347	0.464	5.16524872578631e-13
MTSS1	2.44110798956038e-17	-0.53649345	0.108	0.221	5.39362810293366e-13
RABAC1	2.63576807584856e-17	0.411656877	0.713	0.515	5.8237295635874e-13
B9D1	2.76319348645371e-17	0.359002962	0.198	0.078	6.10527600831946e-13
DARS	2.78644232053004e-17	0.359303859	0.427	0.244	6.15664430721113e-13
DPP7	2.84916545276078e-17	0.322868146	0.158	0.054	6.29523106787494e-13
HSD17B8	3.12709567609983e-17	0.269545731	0.122	0.033	6.90931789634258e-13
CD164	3.20804139307668e-17	0.359939828	0.281	0.134	7.08816745800292e-13
NDUFC1	3.21575554126702e-17	0.355076833	0.618	0.408	7.10521186842947e-13
LZTFL1	3.24065088470888e-17	0.299072514	0.165	0.057	7.16021812976426e-13
CHMP2B	3.2879260841991e-17	0.348019231	0.285	0.139	7.26467268303792e-13
BDH2	3.36041518937433e-17	0.337159357	0.265	0.122	7.42483736092259e-13
CRISPLD1	3.52224079378727e-17	0.312219221	0.165	0.058	7.78239103387298e-13
TRAPPC2L	4.03693069511421e-17	0.353348399	0.349	0.182	8.91959837085485e-13
MMP24OS	4.13022656802401e-17	0.320331308	0.327	0.166	9.12573560204904e-13
TNIP1	4.36093647239229e-17	0.313464031	0.183	0.07	9.63548913575077e-13
JPH4	4.47344313951972e-17	-0.525085024	0.097	0.206	9.88407261676883e-13
NUCB1	4.5268908155023e-17	0.328690744	0.302	0.149	1.00021652568523e-12
TMED1	4.65999326713187e-17	0.279269369	0.192	0.075	1.02962551237279e-12
NDUFB4	4.81090331830236e-17	0.358189715	0.669	0.458	1.06296908817891e-12
CITED2	5.08626686263634e-17	0.383380188	0.325	0.169	1.1238106632995e-12
SLC25A39	5.34146186166726e-17	0.312159929	0.251	0.113	1.18019599833538e-12
DIAPH2	5.45101556851521e-17	0.281135627	0.115	0.03	1.20440188986344e-12
CREB3L2	5.80322030723743e-17	0.272620694	0.122	0.033	1.28222152688411e-12
KIF1B	6.13473777664539e-17	-0.504352404	0.343	0.462	1.3554703117498e-12
GAP43	6.1405720930015e-17	-0.499831272	0.383	0.519	1.35675940394868e-12
LAMTOR5	6.29923079235213e-17	0.363234104	0.701	0.493	1.3918150435702e-12
DNAJA1	6.9763379686178e-17	-0.327689133	0.773	0.814	1.5414218741661e-12
DNASE2	7.57867822070062e-17	0.27504479	0.124	0.034	1.6745089528638e-12
ISLR2	8.29552083685504e-17	-0.413048774	0.034	0.118	1.83289532890312e-12
SRD5A3	8.37592329133156e-17	0.259163326	0.1	0.022	1.85066025121971e-12
SLC38A1	8.67644536648021e-17	-0.504679759	0.194	0.32	1.9170606037238e-12
DYNC1I2	9.09890781362879e-17	-0.579999283	0.411	0.505	2.01040368142128e-12
RIC3	9.57082232120869e-17	-0.4850449	0.09	0.193	2.11467319187106e-12
LAMC1	1.08892256250447e-16	0.329083823	0.135	0.042	2.40597440185362e-12
TSPO	1.10551634569305e-16	0.307068341	0.195	0.078	2.4426383658088e-12
KMT2A	1.10566120574282e-16	-0.503157021	0.435	0.522	2.44295843408876e-12
STARD10	1.15759651991611e-16	0.265949885	0.16	0.055	2.55770951075465e-12
MAP3K8	1.15840356740525e-16	0.260502914	0.102	0.023	2.5594926821819e-12
ISOC2	1.33128817046001e-16	0.290220113	0.251	0.114	2.94148121263138e-12
TTC9B	1.42690713422504e-16	-0.517755274	0.089	0.195	3.15275131307023e-12
PDIA3	1.51014596710155e-16	0.335556553	0.709	0.494	3.33666751431087e-12
XBP1	1.51978084814688e-16	0.300846602	0.237	0.107	3.35795578398053e-12
EMP2	1.81430746353567e-16	0.349096607	0.164	0.059	4.00871234068206e-12
FUS	2.00320174250864e-16	-0.38014765	0.672	0.707	4.42607425007283e-12
SLC3A2	2.05814855585346e-16	0.3213605	0.405	0.229	4.54747923415821e-12
EVI5	2.14141907955714e-16	0.28096344	0.211	0.088	4.73146545628151e-12
TIMP1	2.30910433185947e-16	0.667685136	0.335	0.191	5.1019660212435e-12
PLCB1	2.59534567457256e-16	0.275780986	0.158	0.056	5.73441626796808e-12
ZIC5	2.76253864930762e-16	0.271156834	0.106	0.026	6.10382914564518e-12
TMEM18	2.79059317676585e-16	0.337457471	0.311	0.16	6.16581562406414e-12
DDX17	3.44365701057576e-16	-0.38181579	0.696	0.723	7.60876016486714e-12
DUSP23	3.63923074242543e-16	0.280289103	0.131	0.04	8.04088032538898e-12
IQGAP1	3.71730152566914e-16	0.295294662	0.199	0.083	8.21337772096596e-12
CD2AP	3.91461084362804e-16	0.27560692	0.131	0.04	8.64933265899615e-12
FXYD6	4.09435065533336e-16	-0.476833753	0.226	0.344	9.04646777295905e-12
RCN1	4.14548610822904e-16	0.342346701	0.435	0.256	9.15945155613207e-12
IFT46	4.41961447034572e-16	0.285346736	0.165	0.06	9.76513817222887e-12
REST	4.4656696075656e-16	0.325745158	0.254	0.122	9.86689699791619e-12
SELENOF	4.78067861985272e-16	0.335106612	0.327	0.171	1.05629094105646e-11
COQ4	4.82306344670464e-16	0.359273649	0.334	0.176	1.06565586854939e-11
PRKAR2A	4.85196346979099e-16	0.342326017	0.347	0.186	1.07204132865032e-11
TSGA10	5.12179344657091e-16	0.310655382	0.134	0.042	1.13166026201984e-11
ERGIC3	5.32790619612437e-16	0.393951842	0.448	0.267	1.17720087403368e-11
ECH1	5.45884047235584e-16	0.326626774	0.44	0.256	1.20613080236702e-11
SNX3	5.97986069039335e-16	0.363702554	0.506	0.325	1.32125021954241e-11
NUCKS1	6.19457254802405e-16	-0.356950694	0.842	0.867	1.36869080448591e-11
LRPAP1	6.40313053099534e-16	0.312309522	0.404	0.225	1.41477169082342e-11
ABHD2	6.67588339766792e-16	0.318648182	0.168	0.064	1.47503643671473e-11
CSPP1	6.91697559842049e-16	0.257962816	0.205	0.085	1.52830575847101e-11
RUFY3	7.00109642529401e-16	-0.472230165	0.299	0.413	1.54689225516871e-11
AAMDC	7.08812302680905e-16	0.315858374	0.205	0.087	1.56612078277346e-11
CRYL1	7.11757037740064e-16	0.276459338	0.152	0.053	1.57262717488667e-11
METTL26	7.42614943121479e-16	0.355484372	0.507	0.311	1.64080771682691e-11
TMEM50B	7.48010983619025e-16	0.304806006	0.222	0.097	1.65273026830624e-11
COX7B	7.56370968132708e-16	0.414292151	0.713	0.526	1.67120165408922e-11
GSTP1	7.93375993621156e-16	0.298937617	0.918	0.848	1.75296425790594e-11
TPT1	7.99225554447797e-16	0.266041114	0.998	0.995	1.76588886255241e-11
NEU1	8.13097712305986e-16	0.289334564	0.197	0.081	1.79653939534008e-11
ZDBF2	8.26046010548173e-16	0.323457452	0.247	0.114	1.82514866030619e-11
KRT18	8.80897205119201e-16	0.408137796	0.151	0.054	1.94634237471087e-11
TEX9	1.03259472627265e-15	0.306132094	0.168	0.064	2.28151804769941e-11
PAK3	1.06198357993115e-15	-0.520004977	0.155	0.266	2.34645271985788e-11
PCOLCE	1.10452699434629e-15	0.346786193	0.103	0.026	2.44045239400813e-11
POLR2I	1.1774807335352e-15	0.379869062	0.594	0.398	2.60164368074603e-11
JAKMIP2	1.28183386795088e-15	-0.500489563	0.174	0.286	2.83221193123746e-11
SLC25A13	1.32012621289263e-15	0.32277251	0.249	0.118	2.91681886738626e-11
ATP5IF1	1.40527038432014e-15	0.343781248	0.818	0.64	3.10494491415534e-11
LGALS3BP	1.417222516911e-15	0.294856406	0.158	0.057	3.13135315111484e-11
SUCLG2	1.57441978867847e-15	0.269484504	0.135	0.044	3.47868052308507e-11
NRXN3	1.58267426277984e-15	-0.436812055	0.052	0.14	3.49691878361205e-11
MAP3K20	1.58549392828046e-15	0.277050997	0.138	0.046	3.50314883453567e-11
SDF4	1.60986541712219e-15	0.254428125	0.309	0.158	3.55699763913148e-11
TMEM88	1.74676110905345e-15	0.366399298	0.111	0.03	3.8594686704536e-11
UROD	1.84108577384323e-15	0.303929106	0.21	0.093	4.06787901730662e-11
H2AFZ	2.24939154363563e-15	-0.352462242	0.774	0.813	4.97003061566293e-11
GPC3	2.24995422367477e-15	0.329406931	0.161	0.062	4.9712738572094e-11
SUPT3H	2.43376162421447e-15	0.273452085	0.137	0.046	5.37739630870187e-11
IMPDH2	2.48310541052125e-15	0.35789844	0.498	0.311	5.4864214045467e-11
FAM174A	2.72150807496738e-15	0.273672795	0.146	0.051	6.01317209164042e-11
FBLN1	2.80555834956354e-15	0.445932598	0.263	0.135	6.19888117336065e-11
PKIA	2.81026717656566e-15	-0.471986776	0.225	0.344	6.20928532662182e-11
GADD45GIP1	2.88632282314613e-15	0.306587957	0.598	0.386	6.37733027774137e-11
TAPBP	2.96666188312948e-15	0.253043338	0.127	0.04	6.55483943077458e-11
RAB34	3.10730389985199e-15	0.307497677	0.169	0.066	6.86558796672298e-11
NSD3	3.16024146232523e-15	-0.447463362	0.477	0.557	6.9825535110076e-11
VAMP2	3.19048829127803e-15	-0.518411831	0.522	0.585	7.04938387957881e-11
LIMS1	3.48255630278707e-15	0.304216916	0.212	0.094	7.69470815100804e-11
PPIA	3.54088511687985e-15	-0.303315227	0.903	0.902	7.82358566574603e-11
SMYD2	3.57873383408033e-15	0.263686949	0.115	0.033	7.90721240640048e-11
IKBIP	3.75724991610861e-15	0.315647093	0.235	0.11	8.30164368964198e-11
TMBIM6	3.806382158342e-15	0.311665953	0.666	0.453	8.41020137885664e-11
SLC16A3	3.96349956196971e-15	0.281208677	0.216	0.096	8.75735228217208e-11
MGAT4B	4.26523113966188e-15	0.294055108	0.22	0.099	9.42402820308292e-11
PLAGL1	4.26654012531563e-15	0.295601058	0.16	0.061	9.42692040688488e-11
DYNC2H1	4.49888877909418e-15	0.318773509	0.214	0.097	9.9402947574086e-11
CCS	4.65324454664232e-15	0.318015625	0.29	0.146	1.02813438258062e-10
CNTNAP2	5.29754149476044e-15	0.662709399	0.433	0.289	1.17049179326732e-10
SEC61B	5.31731023471257e-15	0.294696891	0.802	0.61	1.17485969635974e-10
CTSD	5.43132819801542e-15	0.286753492	0.228	0.105	1.20005196535151e-10
TPGS2	5.68091091805892e-15	0.387013711	0.453	0.287	1.25519726734512e-10
HIGD2A	6.68519313543449e-15	0.340038145	0.566	0.379	1.47709342327425e-10
PLIN3	6.84369434846312e-15	0.282410417	0.214	0.094	1.51211426629293e-10
TOX3	6.88261567831756e-15	-0.481747957	0.139	0.25	1.52071393412427e-10
YIPF5	6.99174095964906e-15	0.263628639	0.326	0.17	1.54482516503446e-10
SLC31A1	7.06136727759207e-15	0.283609055	0.195	0.084	1.56020909998397e-10
PPCS	7.19325201261545e-15	0.289223996	0.267	0.13	1.58934903218738e-10
NAA38	7.27174669049041e-15	0.353414847	0.581	0.39	1.60669243126386e-10
GALK1	7.70113169633516e-15	0.261538295	0.147	0.053	1.70156504830525e-10
MYDGF	7.80839563691025e-15	0.321949394	0.374	0.21	1.72526501597532e-10
FAM181B	7.93301073358542e-15	0.382093846	0.29	0.153	1.7527987215857e-10
CAMK2D	8.55219064784213e-15	0.298478179	0.263	0.13	1.88960652364072e-10
MORF4L1	8.96521954381828e-15	-0.325041567	0.841	0.853	1.98086525820665e-10
CCDC30	8.99910748860085e-15	0.292286794	0.156	0.059	1.98835279960636e-10
MDH1	9.35984337377486e-15	0.317045682	0.514	0.327	2.06805739343555e-10
TOMM7	1.00568179863162e-14	0.300227989	0.79	0.595	2.22205393407657e-10
YWHAQ	1.02114815526492e-14	-0.431953236	0.582	0.628	2.25622684905784e-10
DRAM2	1.11809301262099e-14	0.269439806	0.159	0.061	2.47042651138607e-10
C4orf48	1.16082463980904e-14	-0.4673973	0.627	0.663	2.56484204165807e-10
UQCR11	1.16122513082014e-14	0.38124286	0.638	0.45	2.56572692654709e-10
SMIM20	1.17472607380759e-14	0.295918406	0.289	0.148	2.59555726007787e-10
FLRT3	1.34704583633505e-14	0.295070912	0.19	0.081	2.97629777538229e-10
ARL4C	1.38549022805679e-14	0.531523673	0.454	0.302	3.06124065889148e-10
LHX2	1.3985990801812e-14	-0.320127658	0.057	0.148	3.09020466766036e-10
EPHX2	1.50209511553118e-14	0.262836801	0.151	0.056	3.31887915776614e-10
IFI6	1.53143293187113e-14	0.306410006	0.149	0.056	3.38370106296926e-10
ERP29	1.58679759661331e-14	0.334693945	0.584	0.391	3.50602928971711e-10
LAMP1	1.64852551127966e-14	0.256537304	0.268	0.132	3.6424171171724e-10
NUDT3	1.71490169956431e-14	-0.507621012	0.225	0.33	3.78907530518734e-10
MOK	1.75933076913723e-14	0.284686831	0.179	0.075	3.88724133440871e-10
GCLM	1.79044053224491e-14	0.250773939	0.142	0.05	3.95597835599513e-10
TMEM45A	1.81555372453312e-14	0.272563191	0.158	0.061	4.01146595435593e-10
PDIA4	1.92416006805021e-14	0.323198347	0.278	0.142	4.25143167035695e-10
TUBA1C	2.01421266438773e-14	0.281733661	0.217	0.102	4.4504028819647e-10
ZNF506	2.01536350332661e-14	0.289802588	0.158	0.062	4.45294566060015e-10
ZNF462	2.02172336469526e-14	-0.457649882	0.267	0.375	4.46699777429419e-10
GSTO1	2.14977042639564e-14	0.293730961	0.245	0.118	4.74991775712117e-10
SERTAD1	2.24184851233751e-14	0.276752971	0.131	0.045	4.95336428800974e-10
TMEM223	2.26836589275696e-14	0.302422094	0.276	0.14	5.0119544400465e-10
KLHL23	2.31823996478263e-14	-0.470120735	0.285	0.388	5.12215120218722e-10
CEBPZOS	2.32624809291107e-14	0.259363712	0.195	0.084	5.13984516128702e-10
AGPAT2	2.3691699326072e-14	0.265290994	0.126	0.042	5.2346809660956e-10
LYSMD3	2.53748665227064e-14	0.271065454	0.144	0.053	5.60657675819198e-10
DDX3Y	2.60533705447328e-14	0.320175379	0.275	0.142	5.75649222185872e-10
GNG11	2.60728215899576e-14	0.298300725	0.159	0.062	5.76078993030112e-10
MAATS1	2.7571918980155e-14	0.254720315	0.117	0.037	6.09201549866525e-10
HIPK1	2.81149903672789e-14	0.302715572	0.219	0.104	6.21200712165027e-10
SSFA2	3.31963121831228e-14	0.270401317	0.157	0.062	7.33472517686099e-10
ARHGAP21	3.36125207352148e-14	-0.507530144	0.282	0.381	7.42668645644571e-10
SMIM30	3.51200676033383e-14	0.299952409	0.258	0.129	7.75977893695759e-10
FAM210A	3.80825685557569e-14	0.277212338	0.202	0.091	8.41434352239448e-10
CTSC	3.86724013492669e-14	0.329318455	0.124	0.042	8.54466707812052e-10
TCTN3	3.87433731434022e-14	0.261048044	0.173	0.072	8.56034829603471e-10
ID4	4.04770996984736e-14	-0.49556889	0.405	0.508	8.94341517837774e-10
CLIC1	4.30979632690273e-14	0.331813002	0.465	0.294	9.52249498429159e-10
SSSCA1	4.37283004717297e-14	0.276088653	0.207	0.094	9.66176798922867e-10
RPL23A	4.65599207043667e-14	0.276414774	0.965	0.935	1.02874144796298e-09
PRRC2C	4.7071081493672e-14	-0.326866068	0.722	0.741	1.04003554560268e-09
EPB41L4A-AS1	4.84201127608201e-14	0.293773607	0.45	0.275	1.06984239145032e-09
HADHB	5.08390766751206e-14	0.278648247	0.23	0.11	1.12328939913679e-09
ATP6AP2	5.24668582809936e-14	0.308702166	0.416	0.244	1.15925523371855e-09
EDNRB	5.35801992480667e-14	0.404363611	0.192	0.088	1.18385450238603e-09
ARL16	5.40559338404163e-14	0.27912306	0.345	0.193	1.194365858204e-09
RFX3	5.49583889746966e-14	0.287164596	0.301	0.16	1.21430560439592e-09
CCDC181	5.87255861122183e-14	0.305164815	0.186	0.081	1.29754182514946e-09
TMF1	5.94229541807871e-14	0.283072093	0.454	0.271	1.31295017262449e-09
PTBP2	6.54630179957798e-14	-0.519196578	0.183	0.284	1.44640538261675e-09
PRPS1	7.04076903736145e-14	0.284651305	0.186	0.081	1.55565791880501e-09
COX8A	7.25612062439842e-14	0.315804731	0.831	0.681	1.60323985196083e-09
TMEM230	8.17007101932178e-14	0.334249188	0.402	0.237	1.80517719171915e-09
DSG2	8.85915576099509e-14	0.275604193	0.146	0.057	1.95743046539187e-09
COX17	8.97623991211391e-14	0.335847374	0.452	0.28	1.98330020858157e-09
CKLF	9.16935839794877e-14	0.270414713	0.171	0.072	2.02596973802678e-09
NREP	9.44149917909959e-14	-0.484822967	0.567	0.607	2.08609924362206e-09
TRH	9.81601655011956e-14	0.466040115	0.128	0.045	2.16884885674892e-09
CCND1	1.11465863934094e-13	0.310488082	0.384	0.232	2.46283826362382e-09
TMEM256	1.16146435703702e-13	0.307459014	0.432	0.263	2.5662554968733e-09
TSPAN6	1.17031094862706e-13	0.262014859	0.314	0.17	2.58580204099149e-09
FN1	1.26374060791087e-13	0.539493918	0.11	0.036	2.79223487317907e-09
YIPF2	1.37671264928606e-13	0.261358333	0.205	0.094	3.04184659859755e-09
GNAI2	1.38039301459116e-13	-0.407797774	0.435	0.536	3.04997836573917e-09
SPATA33	1.39550620940584e-13	0.305771339	0.213	0.102	3.08337096968221e-09
NDUFAF3	1.46119659959003e-13	0.364586961	0.491	0.318	3.22851388679416e-09
IFT74	1.49250591748913e-13	0.280081253	0.213	0.1	3.29769182469222e-09
PAXBP1	1.49466892566034e-13	-0.452582281	0.298	0.399	3.30247099124652e-09
ZNF292	1.51024560935211e-13	-0.447172798	0.488	0.559	3.33688767386349e-09
CREB5	1.56143845835814e-13	-0.439151312	0.073	0.161	3.44999827374231e-09
FAM207A	1.57082492322018e-13	0.263670299	0.16	0.065	3.47073766785498e-09
TTC3	1.63799645766352e-13	-0.357020749	0.789	0.798	3.61915317320754e-09
PPP1R15A	1.70211716134064e-13	0.265697902	0.352	0.2	3.76082786798214e-09
LAPTM4A	1.72691558435777e-13	0.302080783	0.46	0.286	3.81561998363848e-09
H2AFY	1.77422278573318e-13	-0.426415424	0.412	0.491	3.92014524507746e-09
SON	1.79982053068325e-13	-0.345118472	0.734	0.754	3.97670346254465e-09
SRRM4	2.07311349387167e-13	-0.499055572	0.144	0.251	4.58054426470944e-09
HSPB11	2.47112132903299e-13	0.28800683	0.306	0.169	5.45994257649839e-09
PDLIM5	2.50195638326261e-13	0.264663008	0.189	0.086	5.52807262881873e-09
MPC1	2.52060526862631e-13	0.337438698	0.325	0.186	5.56927734102984e-09
BAD	2.53345212556423e-13	0.302549886	0.402	0.234	5.59766247143416e-09
EMC3	2.54449699852573e-13	0.320121845	0.285	0.154	5.6220661182426e-09
SAP18	2.7112721440506e-13	0.260880491	0.682	0.475	5.99055580227981e-09
PRKAR2B	2.93027597549649e-13	-0.442755368	0.137	0.239	6.4744447678595e-09
TMEM208	3.25585458835565e-13	0.276340468	0.38	0.22	7.19381071297182e-09
MSMO1	3.34264832746745e-13	-0.413479816	0.327	0.434	7.38558147953932e-09
DYRK4	3.45696561797154e-13	0.268112881	0.207	0.096	7.63816553290812e-09
DCLK1	3.49801137651173e-13	-0.456722269	0.109	0.204	7.72885613640266e-09
QARS	4.01207142963435e-13	0.269944858	0.241	0.119	8.8646718237771e-09
MDH2	4.08935516831979e-13	0.356929654	0.525	0.35	9.03543024440258e-09
C19orf24	4.33395384179849e-13	0.287132198	0.205	0.097	9.57587101345377e-09
RNF181	4.42435027681041e-13	0.288739117	0.47	0.293	9.7756019366126e-09
HNRNPF	4.51766924162174e-13	0.296457326	0.394	0.234	9.98179018936322e-09
C19orf81	4.59138103949636e-13	0.25481834	0.169	0.072	1.01446564067672e-08
ENKUR	5.14327661355179e-13	0.252572598	0.106	0.033	1.13640696776427e-08
PLK2	5.24320236306889e-13	0.274490773	0.235	0.118	1.15848556212007e-08
RHBDD2	5.38511834898971e-13	0.250548928	0.319	0.176	1.18984189920928e-08
NDUFA8	5.42210409246663e-13	0.322851104	0.371	0.222	1.1980138992305e-08
ADGRV1	5.45441150923042e-13	0.260518434	0.282	0.151	1.20515222296446e-08
MIB2	5.55673265271921e-13	0.263414896	0.174	0.076	1.22776007961831e-08
SMARCA5	5.66094570991621e-13	-0.383975685	0.615	0.641	1.25078595460599e-08
NDUFB1	5.91469845333605e-13	0.347540391	0.498	0.331	1.3068526232646e-08
DAP	6.03687196953026e-13	0.270474636	0.201	0.094	1.33384686166771e-08
EIF4E2	6.06947421213689e-13	0.275604245	0.289	0.157	1.34105032717165e-08
GABPB1-AS1	6.15134913451555e-13	-0.514618353	0.378	0.453	1.35914059127121e-08
NRCAM	6.21733179152151e-13	-0.464333939	0.125	0.221	1.37371945933668e-08
C11orf49	6.31778102262669e-13	0.2529414	0.259	0.132	1.39591371694937e-08
MRPL57	6.32201114674629e-13	0.297110727	0.598	0.432	1.39684836287359e-08
ZFHX3	6.65125322316272e-13	-0.704835968	0.296	0.381	1.4695943996578e-08
IDI1	7.06358520624929e-13	-0.482929764	0.351	0.441	1.56069915132078e-08
WRB	7.42106342602128e-13	0.325918587	0.398	0.247	1.6396839639794e-08
FLNA	7.65368126913343e-13	0.269764606	0.232	0.116	1.69108087641503e-08
HES1	7.69098256780663e-13	0.316007892	0.249	0.131	1.69932259835687e-08
CALM1	7.75242131632974e-13	-0.285443971	0.854	0.886	1.71289748984306e-08
KLHDC8B	8.51169835371022e-13	0.264942929	0.195	0.091	1.88065975125227e-08
SPAG16	8.5404143898354e-13	0.339081572	0.354	0.209	1.88700455943413e-08
EEF1D	8.650344790297e-13	0.316210304	0.728	0.558	1.91129368141612e-08
ACAT1	9.23705639332024e-13	0.253535711	0.195	0.09	2.04092761010411e-08
SYT11	9.37617590554979e-13	-0.477841672	0.3	0.392	2.07166606633123e-08
STK33	1.03106988641069e-12	0.281518845	0.219	0.109	2.27814891402443e-08
CDH11	1.04835418170762e-12	0.272555988	0.125	0.046	2.31633856448299e-08
C1QBP	1.05318791827064e-12	0.290979304	0.466	0.29	2.32701870541897e-08
SLC25A5	1.08750179893935e-12	0.296152813	0.556	0.365	2.40283522475648e-08
TNNT1	1.09266215874712e-12	0.281885011	0.161	0.069	2.41423703975176e-08
NTPCR	1.12364922918774e-12	0.276991019	0.288	0.158	2.4827029718903e-08
NR2F1	1.13087504598402e-12	0.405785952	0.569	0.417	2.49866841410168e-08
ATRX	1.14087686914626e-12	-0.39716202	0.448	0.517	2.52076744237866e-08
RERE	1.14412591394675e-12	-0.477411243	0.381	0.461	2.52794620686534e-08
PLPP5	1.17490303328852e-12	0.251085676	0.28	0.148	2.59594825205099e-08
HK2	1.19205712091396e-12	0.284483037	0.172	0.076	2.6338502086594e-08
PCDH7	1.23897758462402e-12	0.252969245	0.164	0.069	2.73752097322677e-08
HSPA5	1.28150611523912e-12	0.372981626	0.666	0.492	2.83148776162083e-08
NKX2-1	1.33826547150152e-12	-0.447318706	0.048	0.123	2.95689755928261e-08
VEGFB	1.35711683129435e-12	0.277203595	0.323	0.184	2.99854963874487e-08
TBCA	1.37337982396564e-12	0.292358366	0.763	0.591	3.03448272105207e-08
GRN	1.399179423911e-12	0.262341586	0.136	0.053	3.09148693713135e-08
PIH1D1	1.42482468884013e-12	0.265600832	0.275	0.146	3.14815014999227e-08
GSTM3	1.56743344872494e-12	0.280912074	0.296	0.164	3.46324420495776e-08
SNU13	1.65651340947334e-12	0.274241968	0.665	0.463	3.66006637823134e-08
SYAP1	1.72570453441169e-12	0.279686764	0.322	0.18	3.81294416878263e-08
TMEM263	1.82594152337892e-12	0.310589167	0.283	0.156	4.03441779590573e-08
ATP5MC1	1.84301450281918e-12	0.312522621	0.574	0.403	4.07214054397898e-08
YIF1A	1.87810396536793e-12	0.32015178	0.352	0.208	4.14967071148044e-08
PITPNM1	1.89080680981369e-12	0.251231798	0.108	0.036	4.17773764628335e-08
KIF5A	2.31393215893825e-12	-0.418723795	0.13	0.226	5.11263310517406e-08
KRT10	2.4166040456938e-12	0.262180766	0.63	0.437	5.33948663896046e-08
MAP4K4	2.44808343497335e-12	-0.368991161	0.361	0.467	5.40904034957361e-08
HNRNPC	2.54352320108371e-12	-0.292630465	0.837	0.855	5.61991451279446e-08
COQ9	2.68810595379825e-12	0.264626401	0.208	0.101	5.93937010491724e-08
COMT	2.76273217530981e-12	0.27104056	0.312	0.171	6.10425674134702e-08
CCDC191	2.8883826169029e-12	0.251293496	0.146	0.06	6.38188139204695e-08
RFX4	3.00313107177775e-12	0.286486422	0.165	0.073	6.63541810309293e-08
PRRC2B	3.14197886934358e-12	-0.415247668	0.377	0.454	6.94220231181465e-08
GANAB	3.25739076081859e-12	0.254819749	0.229	0.116	7.19720488602867e-08
PNKD	3.26844422773262e-12	0.340380039	0.404	0.253	7.22162752117523e-08
G6PC3	3.46537474957667e-12	0.265855598	0.275	0.151	7.65674550918965e-08
PAFAH1B1	3.51418614397149e-12	-0.421299669	0.414	0.48	7.764594285105e-08
GPC2	3.82763081475346e-12	-0.481207569	0.186	0.283	8.45715028519777e-08
NAA20	3.86340593438801e-12	0.252296036	0.266	0.141	8.53619541203031e-08
WDR54	3.89068348131937e-12	0.313358503	0.455	0.296	8.59646515197515e-08
SLC9A3R1	3.8916716667733e-12	0.375738105	0.133	0.053	8.59864854773562e-08
TCTEX1D2	4.15351320339558e-12	0.410294552	0.408	0.264	9.17718742290253e-08
EBPL	4.3312492921359e-12	0.267529471	0.297	0.165	9.56989531097428e-08
TOB1	4.62698919376745e-12	0.262351214	0.217	0.109	1.02233326236292e-07
ATOX1	4.69584474972189e-12	0.267884832	0.528	0.352	1.03754689745105e-07
G2E3	4.74492386160495e-12	0.266061806	0.202	0.097	1.04839092722161e-07
LYPD1	4.77702979871454e-12	0.252912958	0.161	0.071	1.05548473402598e-07
HMGN1	4.828721257392e-12	-0.307156194	0.774	0.785	1.06690596182076e-07
LITAF	4.8795895989773e-12	0.251121627	0.174	0.08	1.07814532189403e-07
FAM171B	4.97145673855081e-12	-0.427596384	0.133	0.223	1.0984433663828e-07
TMEM258	5.33536562337759e-12	0.300481163	0.693	0.511	1.17884903448528e-07
IFT20	6.12502741669906e-12	0.26561324	0.306	0.171	1.35332480771966e-07
NDUFA2	6.1607388669655e-12	0.313137749	0.588	0.412	1.36121525265603e-07
CTSB	6.72416735247576e-12	0.262290561	0.202	0.098	1.48570477652952e-07
SEC11A	6.7817114216847e-12	0.264062676	0.674	0.486	1.49841913862124e-07
SOX1	7.19841134640217e-12	-0.304673233	0.038	0.106	1.59048898698756e-07
MT2A	7.28685712144287e-12	0.382674104	0.108	0.038	1.6100310809828e-07
TM9SF2	7.58703067917526e-12	0.257168716	0.398	0.243	1.67635442856377e-07
TMSB4X	7.8123375075796e-12	-0.287482663	0.952	0.97	1.72613597229971e-07
FKBP2	8.52921627922872e-12	0.285642815	0.566	0.385	1.88453033689559e-07
MESD	8.59598833916909e-12	0.293525067	0.452	0.295	1.89928362353941e-07
NRXN1	8.79194425361485e-12	-0.462142659	0.147	0.249	1.9425800828362e-07
HM13	9.28652218243354e-12	0.27883779	0.374	0.229	2.05185707620869e-07
BOLA3	9.29025110136067e-12	0.300767703	0.267	0.145	2.05268098084564e-07
B3GAT3	1.00311585237161e-11	0.258585544	0.274	0.15	2.21638447581507e-07
UQCC3	1.00422405287953e-11	0.267608174	0.34	0.198	2.21883304483732e-07
FAM13A	1.0105494453478e-11	0.256192422	0.186	0.089	2.23280899949596e-07
NAXE	1.06455343818987e-11	0.25400958	0.232	0.119	2.35213082168053e-07
TRIM44	1.09557852827908e-11	-0.38970967	0.365	0.437	2.42068075823263e-07
WDR34	1.19690407942793e-11	0.262424876	0.196	0.097	2.64455956349601e-07
HNRNPH3	1.21212611754032e-11	-0.400623762	0.517	0.559	2.67819265670533e-07
THAP7	1.47739525944299e-11	0.263124304	0.207	0.104	3.26430482573928e-07
PDIA6	1.49685557996999e-11	0.265991735	0.663	0.474	3.30730240394368e-07
TMOD2	1.50932297786654e-11	-0.36317978	0.06	0.135	3.33484911959611e-07
AKAP13	1.69336993981473e-11	0.263781797	0.245	0.132	3.74150088202065e-07
SUCLG1	1.75736012453205e-11	0.254042256	0.389	0.234	3.88288719515356e-07
GDAP1L1	1.78845563663025e-11	-0.450300258	0.146	0.239	3.95159272913454e-07
SND1	1.90603180808272e-11	0.267878235	0.241	0.129	4.21137727995878e-07
FAM227A	1.9255039117051e-11	0.271589012	0.202	0.101	4.25440089291242e-07
GYPC	2.28115107741315e-11	0.309194076	0.152	0.069	5.04020330554435e-07
TOP1	2.32898429666805e-11	-0.42651889	0.529	0.563	5.14589080348805e-07
PIK3R3	2.44636803526522e-11	-0.393374718	0.114	0.202	5.4052501739185e-07
PLD3	3.12315698790588e-11	0.311862249	0.598	0.423	6.90061536477803e-07
BZW1	3.14526686193585e-11	-0.368522507	0.594	0.614	6.94946713144726e-07
PSAP	3.2637274707607e-11	0.257535103	0.629	0.453	7.21120584664577e-07
CXCR4	3.28951741245976e-11	0.285966418	0.186	0.092	7.26818872282984e-07
LMAN2	3.3875292553198e-11	0.260232261	0.313	0.183	7.4847458896291e-07
CELF5	3.43740876917021e-11	-0.461595525	0.128	0.214	7.59495467548158e-07
PSMB5	3.63242478088419e-11	0.259636007	0.574	0.39	8.02584255336362e-07
SEM1	3.63441380740074e-11	0.271369631	0.651	0.459	8.03023730745193e-07
SLC2A4RG	3.72236049217639e-11	0.254172181	0.203	0.102	8.22455550746373e-07
C11orf96	4.57547951090934e-11	-0.41080427	0.063	0.137	1.01095219793542e-06
ARCN1	4.63533947256998e-11	0.271331391	0.387	0.24	1.02417825646434e-06
IGFBP2	4.80765894641752e-11	-0.469859208	0.842	0.864	1.06225224421095e-06
KDM1A	4.83200292882103e-11	-0.401941582	0.436	0.505	1.06763104712301e-06
NDUFAF8	5.02775251540351e-11	0.260308757	0.373	0.228	1.11088191827841e-06
PEBP1	5.11945926276647e-11	-0.279013297	0.832	0.823	1.13114452410825e-06
IARS2	5.2440233543153e-11	0.258167015	0.285	0.162	1.15866696013597e-06
SLC39A7	5.24804557645953e-11	0.25932263	0.36	0.217	1.15955567011873e-06
MRPL43	5.64624512003357e-11	0.269657472	0.411	0.256	1.24753785927142e-06
SRA1	6.09927133321128e-11	0.272853462	0.307	0.177	1.34763400107303e-06
TSPYL4	6.37715178192772e-11	-0.428807476	0.337	0.419	1.40903168621693e-06
TMEM59	7.15703270736537e-11	0.280553808	0.52	0.35	1.58134637669238e-06
DBN1	7.22527316660353e-11	-0.445989335	0.274	0.361	1.59642410616105e-06
KLC1	7.88512060736465e-11	-0.422877129	0.245	0.336	1.74221739819722e-06
EML4	7.95796009985045e-11	0.256043779	0.201	0.103	1.75831128406196e-06
GABRB3	8.39239091531847e-11	-0.352732843	0.075	0.15	1.85429877273962e-06
SETBP1	8.44502768128286e-11	-0.355968534	0.141	0.228	1.86592886617945e-06
MRPL14	1.13944608336729e-10	0.260948531	0.408	0.259	2.51760612120004e-06
APC	1.14064471820319e-10	-0.413547773	0.282	0.367	2.52025450486994e-06
BCL11B	1.34611699312633e-10	-0.476056306	0.072	0.145	2.97424549631264e-06
C8orf59	1.5200464631518e-10	0.260157773	0.49	0.323	3.3585426603339e-06
TRAF3IP1	1.5732690878564e-10	0.308855867	0.236	0.131	3.47613804961871e-06
ERLEC1	1.61477076027142e-10	0.269083673	0.436	0.279	3.56783599481971e-06
DCLK2	1.66890980905108e-10	-0.463459956	0.107	0.186	3.68745622309835e-06
PLEKHO1	2.00937014066464e-10	-0.379806205	0.201	0.285	4.43970332579852e-06
ZNHIT1	2.04166652703303e-10	0.25813446	0.557	0.387	4.51106219147948e-06
KTN1	2.27526586619577e-10	0.319495566	0.587	0.435	5.02719993135956e-06
RAB3GAP2	2.51981985970988e-10	0.275529733	0.275	0.158	5.56754198002897e-06
SMARCA1	2.62788241455078e-10	0.275163937	0.432	0.282	5.80630619494995e-06
NKAIN4	2.81441699457189e-10	-0.335786541	0.174	0.271	6.21845434950659e-06
FAM133B	2.83376136486797e-10	-0.411578114	0.358	0.425	6.26119573567578e-06
QKI	2.86414405543656e-10	-0.550806811	0.451	0.495	6.32832629048709e-06
NOVA2	2.89957270070308e-10	-0.329055083	0.116	0.198	6.40660588220345e-06
TSPAN5	3.03918924289512e-10	-0.33672181	0.114	0.196	6.71508863217676e-06
CIR1	3.72722308881689e-10	0.278168975	0.44	0.291	8.23529941474092e-06
CELF2	3.75094851237915e-10	-0.399681047	0.223	0.31	8.28772073810174e-06
ANKRD12	3.91336865808161e-10	-0.418434149	0.464	0.515	8.64658805003131e-06
NDUFV1	4.30181438410002e-10	0.253165788	0.301	0.177	9.50485888166898e-06
TMEM35A	4.67514872038749e-10	-0.380387864	0.107	0.187	1.03297410976962e-05
LBR	4.73291242437333e-10	-0.393807073	0.214	0.299	1.04573700016529e-05
MRPS15	5.14960464062799e-10	0.252829988	0.258	0.15	1.13780514534675e-05
GRSF1	5.55884523919316e-10	0.253211422	0.334	0.203	1.22822685559973e-05
BICD1	5.92541115705007e-10	-0.42268404	0.189	0.275	1.30921959515021e-05
LHX9	6.22798579518365e-10	0.526574106	0.115	0.049	1.37607346144583e-05
MEA1	6.59560782253574e-10	0.273488393	0.355	0.225	1.45729954838927e-05
PSMD10	7.59335210331449e-10	0.255298498	0.259	0.151	1.67775114722734e-05
ABAT	7.74148691837588e-10	-0.434938567	0.195	0.277	1.71048153461515e-05
EPHA7	8.31046816416394e-10	0.296069874	0.155	0.075	1.83619794087202e-05
NDUFB7	8.46453504435199e-10	0.264499553	0.663	0.492	1.87023901804957e-05
HMGN2	8.62096879368568e-10	-0.470601824	0.749	0.756	1.90480305496485e-05
PCDHGB6	8.90207288360102e-10	-0.471727354	0.18	0.258	1.96691300363165e-05
ATCAY	8.99236263821706e-10	-0.37413631	0.149	0.232	1.98686252491406e-05
ANP32A	9.6251591584104e-10	-0.377522864	0.389	0.459	2.12667891605078e-05
NASP	9.72297923120149e-10	-0.424958556	0.471	0.533	2.14829226113397e-05
RAC1	9.75339515794591e-10	-0.258141496	0.848	0.817	2.15501266014815e-05
CELF3	1.11793662928922e-09	-0.339614719	0.054	0.118	2.47008098241454e-05
CLASP2	1.12751030487775e-09	-0.421946573	0.192	0.274	2.49123401862739e-05
MAFB	1.20157145245603e-09	0.396222883	0.119	0.053	2.6548721242016e-05
PCBP2	1.34101993951595e-09	0.254992015	0.611	0.433	2.9629835563605e-05
CHD3	1.56418094601665e-09	-0.52022425	0.248	0.322	3.45605780022378e-05
RAB8B	1.73473475282304e-09	-0.462566335	0.241	0.31	3.83289643636251e-05
HNRNPA0	1.76502639615446e-09	-0.340376133	0.482	0.526	3.89982582230329e-05
NUDC	2.07573710314479e-09	0.366334235	0.661	0.515	4.58634112939841e-05
RCN2	2.54362246014118e-09	-0.311757517	0.607	0.629	5.62013382568194e-05
DDX46	2.6073674353354e-09	-0.40924346	0.5	0.536	5.76097834837357e-05
SLC39A10	2.83591896314109e-09	-0.412320125	0.295	0.363	6.26596294906023e-05
TTYH1	3.55262856831627e-09	-0.356096905	0.293	0.39	7.8495328216948e-05
RPAIN	3.93971480981223e-09	-0.37432317	0.485	0.523	8.70479987228013e-05
GPI	4.49207644892192e-09	0.277394801	0.472	0.33	9.92524291389298e-05
CCND2	4.54397596297629e-09	-0.40113293	0.334	0.404	0.000100399
CD200	4.72842573987989e-09	-0.386230288	0.119	0.193	0.000104475
USP22	4.73406017857154e-09	-0.394582318	0.309	0.377	0.000104599
GSTA4	5.10244764187245e-09	-0.394742379	0.255	0.325	0.000112739
TNPO1	5.15810002131965e-09	0.276375377	0.41	0.272	0.000113968
NES	5.33428878726597e-09	-0.330112335	0.258	0.349	0.000117861
TPM1	6.17930949308375e-09	0.816484141	0.468	0.357	0.000136532
SMARCC2	6.40663893323505e-09	-0.399665549	0.27	0.341	0.000141555
ROBO2	6.56347540730114e-09	-0.322321849	0.075	0.143	0.00014502
SPAG9	7.01127741656877e-09	-0.380062387	0.478	0.52	0.000154914
C12orf75	7.34081938576935e-09	0.252537062	0.225	0.129	0.000162195
FDPS	7.51356609038598e-09	-0.413663244	0.373	0.432	0.000166012
IDH1	7.78952728553859e-09	-0.361557725	0.233	0.311	0.00017211
SHTN1	7.89516046016522e-09	-0.436718979	0.207	0.279	0.000174444
RNF165	8.42632681344683e-09	-0.3753468	0.146	0.225	0.00018618
WNK3	8.79296338098773e-09	-0.381218777	0.217	0.289	0.000194281
TMEM196	9.32500367368812e-09	-0.270248413	0.047	0.104	0.000206036
SBK1	9.43515166447945e-09	-0.343753266	0.14	0.216	0.00020847
SYP	9.89892734779571e-09	-0.412966332	0.145	0.221	0.000218717
SRSF10	1.01083447255333e-08	-0.386518624	0.443	0.482	0.000223344
SRGAP3	1.01579091747072e-08	-0.308079083	0.346	0.427	0.000224439
PFDN2	1.05392654933633e-08	-0.386591198	0.472	0.509	0.000232865
ARID4A	1.06081925212628e-08	-0.460206653	0.243	0.312	0.000234388
SCN3B	1.13881361404211e-08	-0.337689261	0.066	0.129	0.000251621
PRDX5	1.2278050086638e-08	0.256102137	0.775	0.643	0.000271284
GNAO1	1.25037882629936e-08	-0.325684439	0.104	0.175	0.000276271
SELENOH	1.25390144933081e-08	0.250436572	0.628	0.472	0.00027705
NMU	1.27237235584802e-08	0.250248464	0.142	0.072	0.000281131
PCSK1N	1.29849505099266e-08	-0.542131923	0.41	0.458	0.000286902
SMC3	1.34144592842965e-08	-0.350269875	0.435	0.484	0.000296392
IL6ST	1.37792436078069e-08	0.338536064	0.171	0.093	0.000304452
DYNLL2	1.67426956102268e-08	-0.36292186	0.195	0.269	0.00036993
HMGA1	1.82424255740972e-08	-0.552259491	0.269	0.336	0.000403066
LBH	2.07994578120154e-08	-0.316879803	0.125	0.199	0.000459564
HDAC2	2.10419733449727e-08	-0.355153131	0.442	0.485	0.000464922
RSF1	2.257827060543e-08	-0.382836972	0.477	0.511	0.000498867
HNRNPM	2.33934937852902e-08	-0.371223892	0.517	0.537	0.000516879
APLP2	2.39292824635765e-08	0.30788015	0.627	0.493	0.000528717
SOX5	2.44748023443203e-08	-0.329172878	0.114	0.183	0.000540771
TUT4	2.45457521689329e-08	-0.352935767	0.494	0.519	0.000542338
EPC1	2.57573948282132e-08	-0.407932105	0.324	0.38	0.00056911
FTL	2.60563436634581e-08	0.336884541	0.977	0.986	0.000575715
PPM1K	2.63512602215647e-08	-0.454546387	0.126	0.193	0.000582231
ACAT2	3.04833883984989e-08	-0.315761575	0.129	0.201	0.00067353
CHD7	3.20946985265854e-08	-0.374549432	0.275	0.349	0.000709132
SELENOW	3.25114492632612e-08	0.348258741	0.752	0.645	0.00071834
NAP1L4	3.25378478548246e-08	-0.332005838	0.393	0.447	0.000718924
TMEM59L	3.49527232156673e-08	-0.424105509	0.119	0.188	0.00077228
ATXN7L3B	3.66458078034725e-08	-0.335783014	0.542	0.564	0.000809689
POU3F1	3.90944064638703e-08	-0.317655579	0.056	0.113	0.000863791
UCHL1	4.11801692238224e-08	-0.324879345	0.672	0.709	0.000909876
MEX3A	4.36765519403203e-08	-0.315695112	0.269	0.342	0.000965033
CNTFR	4.52640081488724e-08	-0.297537705	0.113	0.182	0.001000108
NAV1	4.54975360043423e-08	-0.357616266	0.116	0.184	0.001005268
SMS	4.86902788964529e-08	-0.422922775	0.333	0.388	0.001075812
ANKS1B	5.01800399147782e-08	-0.274105816	0.053	0.109	0.001108728
AURKAIP1	5.09410939770426e-08	0.265741704	0.585	0.436	0.001125543
PHYHIPL	5.75083610449003e-08	-0.325871088	0.1	0.165	0.001270647
MYCBP2	5.78443486908662e-08	-0.439326696	0.266	0.327	0.001278071
BAZ2B	5.8960262451314e-08	-0.397030787	0.328	0.392	0.001302727
HES4	6.29121001795937e-08	-0.298687574	0.355	0.434	0.001390043
TRIM2	6.3639654034826e-08	-0.374226947	0.226	0.295	0.001406118
RBM25	6.66334548550171e-08	-0.383351267	0.495	0.522	0.001472266
DPYSL5	7.12926647867722e-08	-0.299496367	0.133	0.2	0.001575211
ENDOG	8.50767314452577e-08	0.257582822	0.254	0.157	0.00187977
RAN	8.6473830951601e-08	-0.273488778	0.74	0.716	0.001910639
MYT1L	9.4992105871023e-08	-0.35897151	0.085	0.148	0.002098851
TXNIP	1.18439645307835e-07	-0.279390825	0.628	0.659	0.002616924
TCEAL2	1.2255915575181e-07	-0.398011762	0.202	0.271	0.002707945
DPF1	1.30836805158535e-07	-0.305781409	0.083	0.144	0.002890839
MIR124-2HG	1.36442029908952e-07	-0.307857694	0.103	0.167	0.003014687
PHLDA1	1.41555407509303e-07	0.25453696	0.116	0.057	0.003127667
RBBP4	1.64353413395974e-07	-0.353699326	0.46	0.492	0.003631389
NONO	1.71429817142768e-07	-0.314505089	0.529	0.539	0.003787742
RBMX	1.77635889323182e-07	-0.303308623	0.499	0.522	0.003924865
ATF7IP	1.78757764629265e-07	-0.317175057	0.288	0.351	0.003949653
TMEM97	1.89915885028293e-07	-0.337121906	0.285	0.346	0.004196191
SYNC	1.91735327286105e-07	-0.332539493	0.205	0.267	0.004236392
HSPE1	1.95230166258839e-07	0.296199979	0.747	0.622	0.004313611
CELF4	1.98636658781222e-07	-0.392239141	0.132	0.197	0.004388877
SLC4A7	2.07580622277317e-07	-0.346650825	0.282	0.345	0.004586494
CBX3	2.10186978445631e-07	-0.318243527	0.54	0.556	0.004644081
JUND	2.17274904650209e-07	-0.295303287	0.682	0.682	0.004800689
TAGLN3	2.18298229561787e-07	-0.38250619	0.243	0.318	0.004823299
SV2A	2.29590351728598e-07	-0.37149495	0.139	0.202	0.005072799
ABI2	2.38242050100618e-07	-0.351503155	0.422	0.454	0.005263958
KIF21B	2.58367007149211e-07	-0.287351889	0.059	0.112	0.005708619
HSPH1	2.77920944814671e-07	0.25934617	0.378	0.267	0.006140663
LCOR	2.81595779281316e-07	-0.317581685	0.242	0.303	0.006221859
DEK	2.9884640292722e-07	-0.344790487	0.528	0.546	0.006603011
SLC1A2	3.12229152531893e-07	-0.263738588	0.051	0.102	0.006898703
DSTN	3.41823989432876e-07	-0.333468374	0.542	0.553	0.007552601
KIF2A	3.476520597889e-07	-0.362459425	0.435	0.467	0.007681372
SRSF3	3.53071340094541e-07	-0.309970226	0.603	0.605	0.007801111
CSRP2	3.8268080443685e-07	0.30577984	0.512	0.381	0.008455332
CALM3	4.0181507034032e-07	-0.292814712	0.515	0.543	0.008878104
AKR1C1	4.3321703674328e-07	-0.276178171	0.071	0.127	0.00957193
PHF14	4.68304806538741e-07	-0.334159016	0.407	0.443	0.010347195
COX20	4.7902507918884e-07	-0.30504015	0.32	0.374	0.010584059
ZMYM2	4.96925186275829e-07	-0.313281869	0.288	0.342	0.010979562
FARP1	4.97872407910178e-07	-0.34187752	0.218	0.281	0.011000491
NRIP1	5.15012331310372e-07	-0.315948671	0.13	0.191	0.011379197
MAML3	5.18069019269661e-07	-0.280104547	0.07	0.123	0.011446735
EID1	5.36135220682551e-07	-0.27504179	0.724	0.689	0.011845908
PGM2L1	6.96758230234806e-07	-0.306383744	0.162	0.229	0.015394873
SOX6	7.08652969846602e-07	-0.341619989	0.112	0.173	0.015657687
RBFOX2	7.40382938489545e-07	-0.358951774	0.258	0.32	0.016358761
CACNA1A	7.81950175994639e-07	-0.288541957	0.072	0.126	0.017277189
MYO5A	8.13649596152471e-07	-0.30489739	0.084	0.139	0.017977588
MACF1	9.01472862467008e-07	-0.365234117	0.335	0.376	0.019918043
PPP3CA	9.30780024937362e-07	-0.30376383	0.165	0.226	0.020565585
PPA1	9.45217307841708e-07	-0.343951636	0.307	0.366	0.020884576
AFF2	9.69086491514671e-07	-0.255398657	0.063	0.114	0.021411966
SEPT3	1.06233047060083e-06	-0.258814792	0.105	0.164	0.023472192
RASAL2	1.08522441274536e-06	-0.355211407	0.166	0.224	0.023978033
IGF2BP2	1.1449780711345e-06	-0.305126252	0.426	0.456	0.02529829
CBX1	1.17201439638968e-06	-0.303538906	0.54	0.556	0.025895658
MYT1	1.17281345653752e-06	-0.26997944	0.063	0.114	0.025913313
ILF3	1.18323012409165e-06	-0.306667308	0.503	0.517	0.02614347
SOX3	1.24061548561672e-06	-0.307495719	0.075	0.129	0.027411399
SCRG1	1.24554185730858e-06	-0.308345401	0.065	0.116	0.027520247
TXNDC16	1.3966051917167e-06	-0.282687989	0.089	0.145	0.030857992
MAGED1	1.42576657967377e-06	-0.368514479	0.409	0.438	0.031502313
CAMK2N2	1.45145815305445e-06	-0.254501085	0.053	0.1	0.032069968
GNG4	1.72246592957803e-06	-0.278974488	0.144	0.203	0.038057885
UBE2I	1.86076480828998e-06	-0.29492603	0.447	0.479	0.041113598
BCL11A	1.87619104337025e-06	-0.498299319	0.184	0.241	0.041454441
CDC42	1.88786968339942e-06	-0.2997752	0.715	0.677	0.041712481
BTBD8	1.89757496142722e-06	-0.29732826	0.07	0.121	0.041926919
CADM1	1.9390964866234e-06	-0.355462593	0.245	0.308	0.042844337
CDK5R1	2.22939337315302e-06	-0.263946514	0.097	0.154	0.049258447
UBE2S	2.42808395946025e-06	-0.403243992	0.347	0.396	0.053648515
SMARCA4	2.52563608524916e-06	-0.299144979	0.418	0.451	0.055803929
XPR1	2.60847160045358e-06	-0.374455005	0.122	0.177	0.05763418
SUPT16H	2.79721478183128e-06	-0.254180634	0.481	0.511	0.061804461
SRSF4	2.84786752194099e-06	-0.280891058	0.445	0.478	0.062923633
LMNB1	2.85446391597692e-06	-0.318811886	0.208	0.269	0.06306938
CCDC112	2.91292354621741e-06	-0.373782651	0.223	0.281	0.064361046
NSG1	3.00897452803867e-06	-0.392445875	0.229	0.288	0.066483292
PODXL2	3.28399643584532e-06	-0.312858919	0.178	0.237	0.072559901
TCAF1	3.30001153134272e-06	-0.278624573	0.291	0.343	0.072913755
MYO10	3.31858067412824e-06	-0.322493189	0.181	0.238	0.07332404
SRSF2	3.39276587021307e-06	-0.305540349	0.398	0.431	0.074963162
EXOG	3.43251701619426e-06	-0.289687036	0.1	0.154	0.075841463
SLC8A1	3.68999047659756e-06	-0.291406122	0.11	0.166	0.08153034
DDAH2	4.41087218077871e-06	-0.262172935	0.5	0.529	0.097458221
CCDC28B	4.42887703751396e-06	-0.315744776	0.231	0.284	0.097856038
DHX36	4.50077547457892e-06	-0.335521537	0.479	0.487	0.099444634
MBIP	4.92490568105763e-06	-0.289298541	0.172	0.227	0.108815791
CAMTA1	5.92705281745863e-06	-0.29892261	0.374	0.414	0.130958232
MAP6	6.10753211567035e-06	-0.307675374	0.359	0.4	0.134945922
DST	6.12807399826135e-06	-0.284927882	0.301	0.355	0.135399795
ST8SIA2	6.49280370568957e-06	-0.26341969	0.061	0.107	0.143458498
KMT2E	6.52562585604284e-06	-0.31103409	0.5	0.509	0.144183703
SRGAP1	7.31275494394456e-06	-0.34634699	0.195	0.249	0.16157532
MYEF2	8.21801619934653e-06	-0.30726326	0.344	0.383	0.181577068
PPIP5K2	8.39058942473118e-06	-0.290523978	0.211	0.263	0.185390073
MARCH6	8.40868140813133e-06	-0.281975448	0.363	0.402	0.185789816
FTX	9.16476202063399e-06	-0.337944297	0.277	0.327	0.202495417
FZD2	9.21512351572584e-06	-0.25345671	0.096	0.146	0.203608154
PNMA2	9.40061185047685e-06	-0.287445161	0.155	0.209	0.207706519
CDK2AP2	9.90231542743965e-06	0.515711907	0.177	0.111	0.218791659
SPAST	1.03192495741299e-05	-0.31711351	0.195	0.246	0.228003819
KDM5B	1.08053095334915e-05	-0.324316421	0.438	0.472	0.238743314
ZNF91	1.11370989761929e-05	-0.319774603	0.226	0.278	0.246074202
SRRM3	1.12118199137846e-05	-0.289249157	0.085	0.133	0.247725161
FADS2	1.14519357009493e-05	-0.28498291	0.178	0.231	0.253030519
CSNK1E	1.1802465563634e-05	-0.300565649	0.211	0.261	0.260775477
DCBLD2	1.26678132134429e-05	-0.288473388	0.185	0.237	0.279895333
CSRNP3	1.27816903048049e-05	-0.329775686	0.197	0.25	0.282411447
ZC2HC1A	1.32346352142593e-05	-0.344242699	0.258	0.304	0.292419265
KIF1A	1.32964001608077e-05	-0.310183701	0.314	0.358	0.293783962
CCT5	1.34458035281132e-05	-0.286306129	0.455	0.468	0.297085029
PWAR6	1.35477989918395e-05	-0.28517666	0.141	0.193	0.299338619
PPM1G	1.36391031352041e-05	-0.262696911	0.45	0.474	0.301355984
ATL1	1.38156771216448e-05	-0.262835103	0.094	0.145	0.305257386
SOX2	1.40439580587874e-05	-0.461077809	0.429	0.451	0.310301253
SENP7	1.51539548198749e-05	-0.357471442	0.211	0.26	0.334826632
SMARCB1	1.60282138247744e-05	-0.299333278	0.373	0.403	0.354143384
SRSF11	1.82760968060122e-05	-0.265733216	0.58	0.57	0.403810359
SRP9	2.13545910546551e-05	-0.254512684	0.699	0.658	0.471829689
SLC4A8	2.33086306329436e-05	-0.301496282	0.128	0.177	0.515004194
EEF1A2	2.39335406750783e-05	-0.316351806	0.15	0.199	0.528811581
DNM1	2.45220272275206e-05	-0.306182973	0.134	0.183	0.541814192
ARID1A	2.86178821125908e-05	-0.294683976	0.285	0.32	0.632312105
DLGAP4	3.15247999327281e-05	-0.317457168	0.22	0.266	0.696540455
DLL3	3.47354995174451e-05	-0.372216782	0.122	0.172	0.767480862
MSH6	3.58217082003902e-05	-0.280857509	0.251	0.298	0.791480643
RSBN1L	3.66436124322005e-05	-0.298057204	0.336	0.366	0.809640617
TANC2	3.82792264144569e-05	-0.287416072	0.103	0.148	0.845779508
NDRG4	3.96468650933537e-05	-0.256919216	0.106	0.154	0.875997484
RTL8C	4.08947995751535e-05	-0.305230927	0.347	0.38	0.903570597
TSPAN7	4.12043492984272e-05	-0.304082403	0.079	0.123	0.910410098
TBCB	4.13939208325561e-05	-0.270916426	0.428	0.455	0.914598681
SMARCD1	4.16696710997397e-05	-0.261136373	0.293	0.334	0.920691383
GSK3B	4.40096738056598e-05	-0.285805149	0.238	0.281	0.972393743
ZNF195	5.18903405926783e-05	-0.274623078	0.117	0.162	1
KIAA0895L	5.34003544253133e-05	-0.282238862	0.143	0.191	1
SNAP25	5.81020885753252e-05	-0.251838512	0.076	0.119	1
TNRC6C	5.85030458889831e-05	-0.314286584	0.176	0.222	1
FAM241B	6.47723485623564e-05	-0.297709182	0.112	0.158	1
DDIT4	6.51336179369703e-05	0.319821576	0.556	0.458	1
MEIS3	6.54309963116341e-05	-0.258824271	0.14	0.187	1
TAOK3	6.65679121856559e-05	-0.338496261	0.185	0.228	1
PARP1	6.78396904124153e-05	-0.268692492	0.446	0.465	1
HNRNPH1	6.81758010382249e-05	-0.308681363	0.515	0.517	1
GRIPAP1	7.17031822797439e-05	-0.287754809	0.211	0.25	1
RND3	7.50133647165856e-05	-0.433342921	0.283	0.331	1
RPL7L1	7.7112246228879e-05	-0.28695121	0.367	0.389	1
MAPRE2	8.33011907840782e-05	-0.260970608	0.103	0.148	1
CTTNBP2NL	8.47728794258159e-05	-0.265647261	0.215	0.256	1
BRSK2	9.50791504908256e-05	-0.256818675	0.125	0.171	1
PPP1R10	9.60817110788681e-05	-0.255433539	0.29	0.323	1
EVL	0.000103674	-0.259244292	0.329	0.365	1
PRMT2	0.000108472	-0.294318879	0.423	0.441	1
ARID4B	0.000110422	-0.321710701	0.377	0.39	1
OGA	0.000112674	-0.28760904	0.322	0.352	1
CELF1	0.000119283	-0.26907437	0.258	0.296	1
TTR	0.000122824	2.103942174	0.632	0.609	1
RAB3A	0.000125245	-0.269356996	0.112	0.156	1
EHMT1	0.000133387	-0.260144602	0.266	0.299	1
TAF7	0.00014771	-0.263025691	0.488	0.483	1
N4BP2	0.000151753	-0.276937832	0.241	0.281	1
FZD3	0.000155196	-0.295644579	0.474	0.489	1
BDP1	0.000167755	-0.262280224	0.337	0.366	1
SRSF7	0.00017012	-0.300032896	0.457	0.465	1
ASH1L	0.000185759	-0.317978398	0.309	0.332	1
PJA1	0.000188913	-0.261721442	0.122	0.164	1
ELOVL6	0.000193293	-0.250154879	0.118	0.16	1
U2SURP	0.000224744	-0.270074513	0.488	0.493	1
MTF2	0.00022681	-0.263621242	0.249	0.285	1
PBX3	0.000233136	-0.291381138	0.207	0.248	1
ASRGL1	0.000234295	-0.298058135	0.137	0.177	1
DDX18	0.00023434	-0.257250318	0.452	0.463	1
POU2F2	0.000247346	-0.252484567	0.143	0.19	1
ADNP	0.00026402	-0.269434293	0.299	0.329	1
ACVR2B	0.000265555	-0.257914932	0.234	0.27	1
GSPT2	0.000269795	-0.291189237	0.208	0.245	1
LMO3	0.000272187	-0.258639448	0.098	0.139	1
CERS6	0.000291122	-0.311916907	0.151	0.191	1
CASK	0.000321023	-0.252693861	0.16	0.201	1
MYO1B	0.000324644	-0.278591379	0.082	0.12	1
C16orf45	0.000342487	-0.284015309	0.194	0.234	1
SYNE2	0.000342671	-0.315307972	0.448	0.456	1
THUMPD3-AS1	0.000359744	-0.27749591	0.295	0.326	1
KIFAP3	0.000370859	-0.27720951	0.292	0.323	1
TMEM161B-AS1	0.000374528	-0.314080801	0.221	0.259	1
BEX2	0.000386667	-0.308665983	0.391	0.416	1
PPP1R9A	0.000404014	-0.311192539	0.175	0.212	1
BLCAP	0.000419945	-0.269827693	0.221	0.256	1
KIF3A	0.000478577	-0.3182786	0.275	0.303	1
OCIAD2	0.000497313	-0.294836393	0.284	0.313	1
KIF21A	0.000509608	-0.267341352	0.37	0.393	1
HELLS	0.000525273	-0.290458194	0.162	0.205	1
CXCL14	0.000534245	0.451234675	0.133	0.091	1
SCG5	0.000556306	-0.298928546	0.158	0.198	1
PRKACB	0.000557992	-0.289644591	0.157	0.193	1
LIMD2	0.000589788	-0.261781157	0.145	0.184	1
GABARAPL2	0.000627115	-0.287813301	0.543	0.523	1
ITGB8	0.000690317	-0.256733287	0.122	0.16	1
HTATSF1	0.000722752	-0.329279552	0.388	0.392	1
ARHGEF9	0.000737189	-0.285252847	0.211	0.25	1
GADD45G	0.000771507	-0.384639602	0.1	0.137	1
MAP4	0.000854066	-0.252955307	0.397	0.406	1
LARS	0.000879349	-0.267857699	0.425	0.425	1
SOBP	0.000907814	-0.250064809	0.143	0.181	1
WDR82	0.001001225	-0.254393442	0.237	0.266	1
IP6K2	0.001075727	-0.275397189	0.304	0.323	1
LUC7L	0.001289801	-0.306679222	0.26	0.283	1
KANSL1	0.001290989	-0.25172315	0.26	0.286	1
BEX4	0.001311196	-0.259753653	0.448	0.443	1
ZMIZ1	0.001529695	-0.262765371	0.166	0.2	1
AKAP9	0.001552913	-0.307742	0.538	0.524	1
RPAP2	0.002041965	-0.257853201	0.192	0.224	1
BPTF	0.002046271	-0.25448375	0.573	0.54	1
TIA1	0.002202947	-0.264528516	0.231	0.258	1
FBXW7	0.002449033	-0.310498226	0.149	0.179	1
PCLO	0.002592843	-0.251726064	0.139	0.174	1
TET1	0.002603426	-0.262419362	0.34	0.363	1
CMIP	0.002629469	-0.254528128	0.182	0.212	1
RUNX1T1	0.00305648	-0.34396158	0.165	0.198	1
PBRM1	0.003784799	-0.281749955	0.306	0.311	1
UPF3A	0.004279097	-0.251729145	0.349	0.36	1
USP11	0.004590281	-0.276835156	0.322	0.333	1
SERINC1	0.005706084	-0.322277675	0.421	0.416	1
BOD1L1	0.006064514	-0.25473556	0.436	0.429	1
RBM6	0.007112264	-0.25244007	0.327	0.333	1
MAZ	0.007498664	-0.250000191	0.283	0.296	1
EFNB2	0.008189408	-0.285802991	0.192	0.216	1
SEC11C	0.008429034	-0.258090851	0.291	0.301	1
ZFHX4	0.008699716	-0.333732274	0.365	0.369	1
NUSAP1	0.013282828	-0.331635471	0.097	0.125	1
PRPF4B	0.014507275	-0.267512421	0.407	0.394	1
ANP32E	0.017095987	-0.274892691	0.394	0.385	1
PPP2R2B	0.040100762	-0.259555417	0.128	0.147	1
LSAMP	0.06243087	-0.257356094	0.245	0.256	1
SFRP2	0.101522465	0.275262649	0.152	0.171	1
SEZ6L2	0.329215121	-0.285835845	0.421	0.384	1
TLE4	0.448891549	-0.258085479	0.408	0.366	1
