# Supplementary material for: Morphodynamics of human early brain organoid development
Source: Nature. 2025 Jun 18;644(8078):1010–9. doi: 10.1038/s41586-025-09151-3 (PMC12390842; doi:10.1038/s41586-025-09151-3)
Supplement: Supplementary file 4 — This zipped folder contains Supplementary Tables 1–13, plus legends. [file 41586_2025_9151_MOESM4_ESM.zip › 2023-07-12919C-Supplementary Tables/Supplementary Table_11.csv]

Primary Antibody list
Antibody	Host	Dilution	Supplier	Catalog Nr.
Anti-GFP FITC	Goat	1/250	Abcam	ab6662
Arl13b	Rabbit	1/500	ProteinTech	17711-1-AP
B-cat	Mouse	1/200	BD-Bio	610154
CDH1 (e-Cad)	Goat	1/500	Novus	AF648
Col2A1	Mouse	1/1000	OriGene Tech	BM332
Col4A1	Goat	1/25	Merck	AB769
Col4A1	Mouse	1/500	Sigma	C1926
CTIP2	Rat	1/500	Abcam	ab18465
Cytokeratin 18	Mouse	1/200	Abcam	ab668
DLL1	Goat	1/250	Abcam	ab85346
DLX2	Mouse	1/200	SantaCruz	sc-393879
Fibronectin	Rabbit	1/250	Abcam	ab2413
FilaminA	Rabbit	1/500	Invitrogen	PA5-82043
FoxG1	Rabbit	1/500	Abcam	ab18259
Gbx2	Goat	1/250	LSBio	LS-B3947-50
Gli3	Goat	1/300	R&D	AF3690
GPC3	Sheep	1/100	Abnova	PAB9896
GPR177/WLS	Rabbit	1/300	ProteinTech	17950-1-AP
GSX2	Rabbit	1/200	Millipore	abn162
HAPLN1	Goat	1/500	Novus	AF2608
HES1	Rabbit	1/6400	Cell Signalling	11988
HES4	Sheep	1/200	R&D	AF3600
HOXB1	Sheep	1/200	R&D	AF6318
Human Integrin Alpha V beta 5	Mouse	1/200	R&D	MAB2528
IGFBP2	Rabbit	1/200	NSJ Bioreagents	NSJ-F51220
IRX3	Mouse	1/300	LSBio	LS-B6712
ITGA5B1	Rat	1/100	Sigma	MAB2575
ITGA6	Rat	1/200	Sigma	MAB1378
ITGB5	Sheep	1/100	R&D	AF3824-SP
JAG1	Goat	1/100	Novus	AF1277
Laminin	Rabbit	1/300	Abcam	ab11575
n-Cad	Sheep	1/100	R&D	AF6426
NES	Rabbit	1/100	Merck	N5413
NKX2-1	Mouse	1/200	Invitrogen	MA5-13961
NR2F1/COUP	Rabbit	1/200	Abcam	ab181137
NRG1	Mouse	1/200	Thermo Fisher	MA5-12896
NUMB	Goat	1/200	Abcam	ab4147
OCT4	Mouse	1/500	Abcam	ab184665
OTX2	Mouse	1/500	Thermo Fisher	MA5-15854
PAX3	Goat	1/200	Thermo Fisher	PA5-19271
PAX3/7	Mouse	1/250	SantaCruz	sc-365843
PAX6	Sheep	1/100	R&D	AF8150-SP
Phospho histone S3	Mouse	1/500	Cell signalling	#9706
Piezo1	Rabbit	1/200	ProteinTech	15939-1-AP
PROM1/CD133	Rabbit	1/1000	Abcam	ab216323
p-VIM (Ser55)	Mouse	1/500	MBL Int	D076-3
p-YAP1	Rabbit	1/200	Cell Signalling Tech	4911S
RAX	Guinea Pig	1/200	Takara Bio	M229
RSPO3	Rabbit	1/100	Abcam	ab233113
Scribble	Rabbit	1/200	Cell Signalling Tech	44755
SFRP2	Goat	1/200	LSBio	LS-C61791-100
SIX3	Mouse	1/200	Abnova	H00006496-M04
SOX10	Rabbit	1/100	Abcam	ab227680
Sox2	Rabbit	1/100	Sigma	AB5603
Sox21	Goat	1/200	R&D	AF3538
TBR1	Rabbit	1/500	Abcam	ab31940
TBR2	Chicken	1/200	Millipore	AB15894
Tubulin-B3	Mouse	1/1000	BioLegend	MMS-435P
Vangl2	Sheep	1/200	R&D	AF4815
VCAN	Goat	1/100	Novus	AF3054
VIM	Chicken	1/500	Sigma	AB5733
Vinculin	Rabbit	1/100	R&D	MAB2528
WNT5A	Rabbit	1/1000	Abcam	ab235966
WWTR1	Rabbit	1/300	Sigma	HPA007415
Yap1	Mouse	1/400	Abnova	H00010413-M01
YAP1	Rabbit	1/200	Abcam	ab52771
Secondary Antibody list
Antibody	Host	Dilution	Supplier	Catalog Nr.
Donkey-a-Rabbit AlexaFluor Plus 488	Donkey	1/500	Thermo Scientific	A32790
Goat-a-rat AlexaFluor 488	Goat	1/500	Thermo Scientific	A21212
Goat-a-Rabbit AlexaFluor 488	Goat	1/500	Thermo Scientific	A11008
Donkey-a-Rat AlexaFluor Plus 488	Donkey	1/500	Thermo Scientific	A48269
Goat-a-Rabbit AlexaFluor 640	Goat	1/500	Thermo Scientific	A21245
Donkey-a-mouse AlexaFluor Plus 555	Donkey	1/500	Thermo Scientific	A32773
Donkey-a-rabbit AlexaFluor 568	Donkey	1/500	Thermo Scientific	A10042
Goat-a-mouse AlexaFluor 568	Goat	1/500	Thermo Scientific	A21124
Goat-a-Chicken AlexaFluor 640	Goat	1/500	Thermo Scientific	A21449
Donkey-a-Sheep AlexaFluor 640	Donkey	1/500	Thermo Scientific	A21448
Donkey-a-goat AlexaFluor 640	Donkey	1/500	Thermo Scientific	A21447
Goat-a-GuineaPig AlexaFluor 640	Goat	1/500	Thermo Scientific	A21450
Donkey-a-Rabbit 568	Donkey	1/500	Abcam	ab175470
