# Supplementary material for: Morphodynamics of human early brain organoid development
Source: Nature. 2025 Jun 18;644(8078):1010–9. doi: 10.1038/s41586-025-09151-3 (PMC12390842; doi:10.1038/s41586-025-09151-3)
Supplement: Supplementary file 4 — This zipped folder contains Supplementary Tables 1–13, plus legends. [file 41586_2025_9151_MOESM4_ESM.zip › 2023-07-12919C-Supplementary Tables/Supplementary Table_9.csv]

Differentially expressed genes between Control and WLS-KO organoids treat with Chiron and used for scRNAseq
Gene	p_val	avg_log2FC	pct.1	pct.2	p_val_adj
STMN1	0	-1.677917417	0.637	0.949	0
WLS	0	1.952097984	0.606	0.03	0
TUBB2B	0	-1.704704699	0.367	0.85	0
MARCKS	0	-1.624069005	0.709	0.978	0
PTPRZ1	0	-2.195881456	0.15	0.677	0
TUBA1A	0	-1.744048787	0.672	0.977	0
FOXG1	0	-2.008150995	0.066	0.642	0
LINC01551	0	-2.579842025	0.077	0.745	0
CKB	0	-1.776704263	0.553	0.935	0
NNAT	0	-2.608480833	0.292	0.883	0
APOE	0	2.316461657	0.619	0.048	0
FGFBP3	3.40867901851659e-298	-2.09762514	0.098	0.564	7.5314762914124e-294
HMGCS1	1.70712483345667e-278	-1.734873562	0.246	0.713	3.77189231952251e-274
TPBG	2.59693385099303e-262	2.135045567	0.557	0.045	5.73792534376911e-258
BASP1	1.1746793429827e-260	-1.500153808	0.45	0.845	2.59545400832027e-256
TMSB15A	1.26476132727687e-259	-1.465782119	0.208	0.675	2.79449015261825e-255
ID3	1.65487275964108e-255	2.284802293	0.554	0.05	3.65644136242698e-251
ZBTB20	2.21366716177454e-252	-1.55355344	0.185	0.622	4.89109759394085e-248
PCP4	4.85982861675878e-240	2.330314779	0.555	0.07	1.07377913287285e-235
TMSB10	2.99529929027136e-238	-1.233597405	0.9	0.983	6.61811378185457e-234
TRPM3	4.58936888401563e-237	2.148283568	0.502	0.029	1.01402105492325e-232
SULF1	7.17766986086189e-232	1.868386758	0.48	0.02	1.58590615575743e-227
DPYSL2	4.92311706020774e-230	-1.333429109	0.248	0.672	1.0877627144529e-225
SQLE	4.66249784459993e-225	-1.435602348	0.383	0.742	1.03017889876435e-220
JPT1	3.41288070262848e-224	-1.300213966	0.411	0.797	7.54075991245762e-220
RSPO2	1.65157747283593e-223	1.655058745	0.471	0.019	3.649160426231e-219
CD63	2.33630897509487e-220	1.151434602	0.913	0.609	5.16207468047212e-216
C1orf61	2.27244116556417e-219	-1.322092899	0.131	0.56	5.02095875531403e-215
SOX4	3.01000785691666e-216	-1.864229532	0.6	0.878	6.65061235985735e-212
TTR	8.69303561525009e-213	5.725107501	0.788	0.569	1.92072621918951e-208
CRABP2	3.57991529515499e-212	1.493222054	0.694	0.241	7.90982284464495e-208
PTMA	7.622134508367e-211	-0.821335513	0.985	0.998	1.68411061962369e-206
SERPINF1	1.1184274499315e-209	1.674135463	0.477	0.039	2.47116545062366e-205
H3F3A	2.95742905491688e-195	-0.766787721	0.983	0.999	6.53443949683885e-191
ZFYVE16	5.12659978923116e-192	1.635727381	0.646	0.22	1.13272222343062e-187
PLS3	2.7491406888597e-191	1.617151839	0.468	0.05	6.0742263520355e-187
FABP7	6.46958435203421e-190	-1.800903648	0.106	0.464	1.42945466258196e-185
MEIS2	8.98542720574959e-189	-1.400196234	0.12	0.493	1.98533014111037e-184
RBP1	1.04312525796541e-187	1.48277281	0.657	0.201	2.30478525747456e-183
TUBB	1.11543222173059e-181	-1.097706297	0.644	0.873	2.46454749391374e-177
EMX2	3.53241730632019e-180	1.418778603	0.467	0.06	7.80487603831447e-176
GJA1	6.99440014191383e-179	1.518745218	0.493	0.078	1.54541271135586e-174
RBM47	2.37750976442738e-177	1.132558269	0.38	0.008	5.2531078245023e-173
ID1	3.75424485178264e-176	1.61727348	0.434	0.045	8.29500400001374e-172
FEZ1	5.37802567953158e-175	-1.159767144	0.172	0.527	1.1882747738925e-170
CENPV	2.7044434038075e-173	-1.147174159	0.323	0.663	5.97546770071267e-169
FDFT1	3.24248637046319e-173	-1.174283082	0.206	0.563	7.16427363553842e-169
HMGB1	2.00613292277607e-171	-0.874861974	0.915	0.982	4.43255069287372e-167
VCAN	2.64562147846026e-171	-1.360515066	0.194	0.561	5.84550065665793e-167
ITM2B	1.26469841934604e-169	1.155094891	0.882	0.61	2.79435115754507e-165
QKI	2.44908155045115e-168	-1.360731587	0.336	0.644	5.41124568572181e-164
NKX2-1	2.48142298416814e-167	-1.20276826	0.03	0.307	5.4827040835195e-163
TUBB2A	2.92806084044465e-167	-1.237442148	0.168	0.523	6.46955042696245e-163
PIFO	4.2830667111992e-164	1.336937732	0.387	0.025	9.46343589839463e-160
CLU	2.95528117912637e-163	1.208089029	0.729	0.318	6.52969376527973e-159
ELAVL3	5.59954219122727e-163	-1.13072958	0.102	0.432	1.23721884715166e-158
SOX2	8.34909096617605e-161	-1.373862476	0.387	0.666	1.8447316489766e-156
MARCKSL1	2.96122037992113e-159	-0.912042846	0.727	0.908	6.54281642943574e-155
SELENOM	1.71032593140154e-158	1.22323916	0.53	0.127	3.7789651454317e-154
PEG10	8.02961590425226e-158	-1.432698311	0.536	0.801	1.77414363404454e-153
CRMP1	2.21019478419488e-157	-1.130669984	0.128	0.462	4.8834253756786e-153
ZNF503	1.23081596560473e-155	1.077351719	0.494	0.093	2.71948787600365e-151
GNAS	7.1195353505395e-155	-0.753442605	0.946	0.979	1.5730613357017e-150
RTN3	1.21981549792476e-154	-1.031588424	0.47	0.733	2.69518234266476e-150
GULP1	5.54022829768323e-150	1.054035481	0.461	0.082	1.22411344237311e-145
GCHFR	4.76363384532305e-147	1.013850546	0.472	0.089	1.05252489812413e-142
BST2	1.02806602354816e-146	1.226306961	0.349	0.02	2.27151187902966e-142
FABP5	7.56770715069238e-146	-1.217823467	0.205	0.531	1.67208489494548e-141
HTR2C	4.4845402070297e-144	1.800782252	0.318	0.007	9.90859158743213e-140
HMGCR	4.15467285848758e-143	-1.074588522	0.221	0.542	9.17974968082831e-139
GAP43	7.91717028345974e-143	-1.171226379	0.189	0.53	1.74929877413043e-138
NCAM1	8.7265725791571e-142	-1.119993423	0.112	0.425	1.92813621136476e-137
ARHGAP21	2.04136869468341e-141	-1.02385342	0.176	0.487	4.51040413090298e-137
SFRP1	9.43259167441501e-141	-1.792444445	0.152	0.453	2.084131130462e-136
ID2	7.95570634219418e-140	1.101126207	0.417	0.067	1.7578133163078e-135
MLLT11	5.38030910769044e-139	-1.226163811	0.268	0.575	1.1887792973442e-134
PLTP	1.06401286181577e-136	1.06729764	0.478	0.111	2.35093641818195e-132
GSTP1	2.95817764879049e-135	0.682484715	0.976	0.893	6.53609351500259e-131
SOX11	4.42706906106612e-134	-1.170930389	0.329	0.639	9.7816090904256e-130
ATP11C	6.86594688981737e-132	1.163357018	0.416	0.077	1.51703096530515e-127
SLC5A3	8.25704788396355e-132	1.209216508	0.562	0.203	1.82439472996175e-127
CLDN5	1.95648862136128e-131	1.629095642	0.303	0.011	4.32286160889776e-127
SEPT11	6.32377484040706e-131	-1.084033053	0.384	0.64	1.39723805098794e-126
TTYH1	1.13607087712798e-130	-1.240187978	0.202	0.502	2.51014860301426e-126
STMN2	3.1522728013202e-130	-1.760104353	0.19	0.502	6.96494675451699e-126
PTMS	4.82332724999089e-129	-0.790046226	0.843	0.944	1.06571415588549e-124
CNTNAP2	9.57062868456039e-129	1.088584835	0.58	0.201	2.11463040785362e-124
MSX1	1.04661327321817e-127	1.295335643	0.312	0.019	2.31249202717555e-123
CHCHD10	1.39546476048009e-127	1.002909499	0.575	0.199	3.08327938828076e-123
MSMO1	4.03021554374449e-127	-1.044517278	0.24	0.545	8.90476124390345e-123
SLC7A8	6.095516799459e-127	0.872908513	0.295	0.009	1.34680443684047e-122
HES5	2.83157181895374e-126	-1.345407589	0.102	0.381	6.25635793397829e-122
MAP1B	7.21018526670548e-126	-0.82526975	0.791	0.941	1.59309043467858e-121
CFAP126	4.82424794820626e-123	1.131992007	0.295	0.014	1.06591758415617e-118
FZD5	1.25528801897278e-122	-0.827385962	0.028	0.243	2.77355887792036e-118
COL4A6	2.13653829466279e-122	0.904423303	0.342	0.038	4.72068136205743e-118
OTX2	6.76475366943813e-122	0.933682154	0.426	0.09	1.49467232326236e-117
FTL	1.22003112288587e-119	1.180869706	0.991	0.971	2.69565876601633e-115
MAP2	1.77616538211376e-118	-1.143667801	0.237	0.534	3.92443741178035e-114
CD24	3.4305050127965e-118	-1.119979096	0.223	0.522	7.57970082577387e-114
IGFBP5	4.94085733446713e-118	1.140246628	0.592	0.235	1.09168242805051e-113
LMO1	1.35163208420192e-117	-0.949430459	0.051	0.284	2.98643109004415e-113
KRT8	5.83881940685219e-117	0.822618807	0.287	0.014	1.29008714794399e-112
ZIC2	3.23671221922211e-116	0.909166661	0.421	0.094	7.15151564837126e-112
FAM89A	8.83832458806964e-116	1.495673089	0.293	0.02	1.95282781773399e-111
RTN4	2.07160124306196e-115	-0.851171913	0.546	0.755	4.57720294654541e-111
CYBA	6.01672994118313e-115	0.912142725	0.435	0.106	1.32939648050441e-110
CA2	6.14823145481976e-115	0.977482298	0.272	0.01	1.35845173994243e-110
SEPT7	1.26624503592878e-114	-0.743817427	0.748	0.856	2.79776840688463e-110
SPINT2	5.31957606941139e-114	0.823886168	0.581	0.202	1.17536033253645e-109
POU3F3	2.11791910960324e-113	-0.826494826	0.054	0.283	4.67954227266836e-109
MITF	7.5808026634567e-113	0.889006436	0.272	0.012	1.67497834849076e-108
NR2F2	5.92817925960088e-111	1.027620826	0.502	0.165	1.30983120740881e-106
TSPAN4	1.75551565193034e-110	0.81917381	0.456	0.119	3.87881183294009e-106
LAMB1	7.46075943211944e-110	0.85977768	0.269	0.013	1.64845479652679e-105
STMN4	7.82154784462285e-110	-1.003890494	0.14	0.423	1.72817099626942e-105
DMKN	9.78952886981295e-110	0.831099632	0.301	0.029	2.16299640378517e-105
SCG3	2.54803597345551e-109	-1.15934981	0.103	0.36	5.62988548334996e-105
HNRNPA2B1	3.94791312064777e-109	-0.695026514	0.874	0.937	8.72291404007125e-105
ZFP36L2	3.5938324082369e-108	0.964441653	0.481	0.15	7.94057270599942e-104
EMX2OS	4.32689535360485e-108	0.800819044	0.275	0.017	9.56027528378991e-104
NES	6.49142357244323e-108	-0.968043712	0.16	0.428	1.43428003833133e-103
LAGE3	4.31678263833425e-107	0.869389065	0.546	0.197	9.53793123939953e-103
SERINC5	2.76447799140146e-106	0.819596171	0.295	0.029	6.10811412200152e-102
SMS	9.4221674434259e-106	-0.993984586	0.309	0.561	2.08182789662495e-101
FAM81B	1.85789281271918e-105	0.836695896	0.241	0.003	4.10501416970302e-101
FDPS	2.82062254446175e-105	-0.903676826	0.294	0.558	6.23216551198824e-101
TIMP1	9.6393060137711e-105	0.96755911	0.547	0.212	2.12980466374273e-100
CAMK2N1	1.3851582842738e-104	-0.958511714	0.206	0.473	3.06050722910296e-100
FOS	1.5346280630797e-104	1.190333607	0.527	0.211	3.39076070537459e-100
NOVA1	1.0665335496577e-103	-0.981890479	0.19	0.459	2.35650587796868e-99
IFITM3	1.12103620434733e-103	1.126259375	0.575	0.24	2.47692949350542e-99
GALNT10	4.90762277654933e-103	0.808128554	0.263	0.015	1.08433925247857e-98
NPC2	1.19171952420104e-102	0.831389919	0.675	0.33	2.6331042887222e-98
MALAT1	1.37086393540398e-102	-0.543010119	1	1	3.0289238652751e-98
NDN	7.10540198855447e-102	-0.943977086	0.353	0.591	1.56993856937111e-97
DPYSL3	1.22410305157203e-101	-1.025642761	0.13	0.381	2.70465569244841e-97
HES4	4.92658190763946e-101	-1.026179482	0.286	0.549	1.08852827249294e-96
SPARC	3.05908643844997e-100	0.848043119	0.626	0.282	6.75905148575521e-96
POU3F2	4.83516755151359e-100	-0.83575741	0.066	0.288	1.06833027050693e-95
PAFAH1B3	3.10487509939382e-99	-0.88209882	0.375	0.609	6.86022153211064e-95
IDI1	4.13840673603348e-99	-0.833417311	0.302	0.563	9.14380968326597e-95
NUCKS1	4.41486783225912e-99	-0.722754192	0.836	0.903	9.75465047537652e-95
SESN3	7.37362232127075e-99	0.866819835	0.457	0.142	1.62920185188477e-94
LMAN1	4.77629965621605e-98	0.805037905	0.58	0.235	1.05532340904094e-93
SET	1.00488620987936e-97	-0.585014073	0.91	0.947	2.22029608072845e-93
PPIA	3.32663179974455e-97	-0.617373678	0.889	0.932	7.35019296153559e-93
TTC3	4.17084494763925e-97	-0.744949875	0.656	0.821	9.21548191180893e-93
RBMS1	4.2474408514892e-97	0.701864406	0.245	0.013	9.38472056136539e-93
MLF1	6.81350660958003e-96	0.931640481	0.504	0.187	1.50544428538671e-91
ACAT2	3.65815255813878e-95	-0.808012459	0.09	0.313	8.08268807720763e-91
ID4	6.76937174971082e-94	-1.070283323	0.381	0.611	1.4956926880986e-89
MAP4K4	1.11334150296784e-93	-0.912967251	0.217	0.466	2.45992805080743e-89
DRC1	1.50953438058392e-93	0.848876163	0.243	0.015	3.33531621390018e-89
MGST1	1.68205681519982e-93	-1.067251748	0.126	0.355	3.71650453318401e-89
MIAT	2.3716573634544e-93	-1.068445823	0.148	0.389	5.24017694455249e-89
DLX1	2.86382760720486e-93	-1.064545705	0.033	0.215	6.32762709811915e-89
RAB13	1.05648110087026e-92	0.731994554	0.394	0.101	2.33429499237283e-88
AFF1	1.27546717247643e-92	0.690740721	0.279	0.035	2.81814471758666e-88
NEDD4L	1.37152068712938e-92	-0.783732387	0.12	0.35	3.03037495821236e-88
SLC4A5	1.61808990305935e-92	0.75580829	0.23	0.01	3.57516964080962e-88
CYSTM1	2.6095247283284e-92	0.785852905	0.444	0.136	5.76574488724161e-88
WNT5A	6.82684176185659e-92	0.710152313	0.237	0.014	1.50839068728221e-87
EVA1B	7.10951762455274e-92	0.730089196	0.298	0.045	1.57084791914493e-87
PSIP1	1.74641862307258e-91	-0.688247639	0.635	0.774	3.85871194767887e-87
CLDN3	1.35244617503397e-90	0.735589469	0.236	0.015	2.98822982373756e-86
ELAVL4	3.81486965124785e-90	-0.856691992	0.06	0.264	8.42895449443213e-86
IFITM2	4.88965313888088e-90	0.765106857	0.314	0.055	1.08036886103573e-85
PAX6	8.91294952260471e-90	0.973241864	0.358	0.09	1.96931619701951e-85
GTF2I	1.76800272736126e-89	-0.687438917	0.644	0.784	3.90640202610471e-85
CDH2	2.15589173724942e-89	-0.765798939	0.498	0.696	4.76344279345259e-85
CIB1	3.81507825873678e-89	0.898040631	0.493	0.189	8.42941541267891e-85
CCDC88A	4.1293229778096e-88	-0.86090973	0.251	0.49	9.12373911947032e-84
TMPO	1.31775218915508e-87	-0.872570905	0.34	0.57	2.91157346193815e-83
MRPS6	1.79127974689137e-87	0.929789797	0.641	0.355	3.95783260075649e-83
TAGLN2	5.26969109871613e-87	0.773865764	0.304	0.056	1.16433824826133e-82
KLHDC8B	1.33288753316236e-86	0.710065567	0.363	0.088	2.94501500452223e-82
CCNI	1.33955700676236e-86	-0.658956993	0.758	0.855	2.95975120644144e-82
HES6	1.4398358143729e-86	-1.155630189	0.111	0.333	3.18131723185692e-82
SPAG9	2.63467473616221e-86	-0.766365533	0.404	0.622	5.82131382955041e-82
H1FX	2.72062395378398e-86	-0.784682553	0.667	0.808	6.0112186258857e-82
KIF1B	6.00023375744261e-86	-0.809340442	0.29	0.518	1.32575164870694e-81
IGFBP7	7.60514000688485e-86	1.389818131	0.282	0.05	1.68035568452121e-81
TMEM97	7.63009634134319e-86	-0.835597377	0.215	0.45	1.68586978661978e-81
CALU	1.42149273766202e-85	0.805475914	0.632	0.324	3.14078820386424e-81
FGFR2	1.5716985178179e-85	0.820082886	0.371	0.1	3.47266787511865e-81
CST3	1.70517310063137e-85	0.764488246	0.718	0.417	3.76757996584501e-81
LINC00461	2.95256837527856e-85	-0.893447573	0.139	0.37	6.52369982517797e-81
ECEL1	3.7391891699879e-85	0.733914547	0.313	0.062	8.26173847108827e-81
SNHG8	4.47559747928151e-85	0.983949236	0.492	0.194	9.8888326304725e-81
H2AFZ	8.35776608971129e-85	-0.725017224	0.713	0.835	1.84664841752171e-80
S100A13	9.88708469945863e-85	0.725881742	0.357	0.089	2.18455136434539e-80
SUMO2	1.25433079126087e-84	-0.579720378	0.819	0.884	2.7714438832909e-80
MAF	2.13093046496023e-84	0.755733926	0.339	0.079	4.70829086232963e-80
ADAMTS1	2.76639437400952e-84	0.801072685	0.233	0.021	6.11234836937404e-80
SERF2	3.64437520738169e-84	0.527508816	0.975	0.896	8.05224702070985e-80
HSPB1	6.82535638791458e-84	0.76637301	0.779	0.486	1.50806249390973e-79
YWHAE	1.55040857638626e-83	-0.51832666	0.904	0.942	3.42562774952545e-79
COL18A1	2.29223060150476e-83	0.618582898	0.238	0.022	5.06468351402477e-79
NSD3	2.24341803207979e-82	-0.759381974	0.401	0.612	4.95683214188029e-78
C5orf49	7.16711322934122e-82	0.832970226	0.262	0.037	1.58357366802294e-77
CXXC5	1.00933843350027e-81	0.719717216	0.436	0.147	2.23013326881885e-77
LUC7L3	6.87562684756645e-81	-0.708731224	0.581	0.734	1.51916975196981e-76
PKIB	2.06301596287423e-80	0.970073374	0.216	0.016	4.5582337699706e-76
COL1A2	5.94009983247102e-80	0.970595643	0.279	0.051	1.31246505798447e-75
HNRNPU	8.83577951122597e-80	-0.580979066	0.805	0.882	1.95226548300538e-75
GNG4	9.68931747059923e-80	-0.65360759	0.057	0.239	2.1408546951289e-75
DMRTA2	1.00978759010461e-79	0.61206208	0.196	0.006	2.23112568033614e-75
SMCO4	1.42552578839458e-79	0.691282636	0.275	0.047	3.14969922945783e-75
QPRT	8.76217351674111e-79	0.708268977	0.522	0.217	1.93600223852395e-74
CACHD1	1.33702148918891e-78	0.643060208	0.271	0.046	2.95414898036291e-74
COLEC12	1.37587066119838e-78	0.724805273	0.197	0.008	3.03998622591783e-74
BLVRB	4.719443373929e-78	0.695345046	0.458	0.166	1.04276101346961e-73
NRCAM	1.13590115441864e-77	-0.791455575	0.092	0.288	2.50977360068798e-73
PAK2	1.34346840767025e-77	-0.679587741	0.597	0.729	2.96839344674742e-73
SFPQ	1.64811133587547e-77	-0.692413214	0.613	0.743	3.64150199661685e-73
IER3	1.17783143046186e-76	0.79019055	0.256	0.041	2.60241854560547e-72
VAX1	1.35975847189724e-76	-0.631065322	0.033	0.188	3.00438634365696e-72
INA	4.018239611844e-76	-0.849751424	0.106	0.313	8.87830042236933e-72
PALMD	4.38387855391744e-76	0.636493648	0.22	0.021	9.68617966488058e-72
CITED2	5.61758946008271e-76	0.669090518	0.339	0.091	1.24120639120528e-71
HNRNPAB	7.16031233684679e-76	-0.757392542	0.513	0.672	1.5820710108263e-71
BSG	8.97671337411452e-76	0.648108074	0.796	0.532	1.9834048200106e-71
TRH	9.23440362703021e-76	1.196458419	0.292	0.065	2.04034148139233e-71
IGF1	1.21116699454106e-75	1.059546144	0.183	0.005	2.67607347443848e-71
METRNL	1.29772730226072e-75	0.632554962	0.316	0.072	2.86732847434505e-71
DEK	1.53430369225676e-75	-0.839172566	0.516	0.663	3.39004400804131e-71
SEMA5A	2.22587100858333e-75	-0.677223286	0.042	0.205	4.91806199346486e-71
DLX2	2.2702924039065e-75	-0.819134837	0.033	0.189	5.01621106643141e-71
IGFBP2	3.00480344711252e-75	-0.753887151	0.813	0.906	6.63911321639511e-71
ZNF217	3.69683535165574e-75	0.607967971	0.252	0.039	8.16815770948335e-71
HNRNPA3	4.4260156549651e-75	-0.645781233	0.677	0.779	9.77928158964539e-71
SQSTM1	1.7685555566989e-74	0.904485669	0.489	0.207	3.90762350252623e-70
APC	7.42329691165448e-74	-0.791578079	0.222	0.434	1.64017745263006e-69
SPAG1	8.29272239763049e-74	0.627900615	0.221	0.025	1.83227701375646e-69
RAB11FIP2	8.49870009985923e-74	0.719709958	0.333	0.089	1.8777877870639e-69
KHDRBS1	8.91716532864131e-74	-0.621032745	0.656	0.757	1.9702476793633e-69
MFAP2	1.153749176923e-73	0.687292717	0.459	0.174	2.54920880641136e-69
VGLL4	2.05262006556532e-73	0.698463152	0.502	0.212	4.53526403486657e-69
EMC2	3.30486341004685e-73	0.69364528	0.395	0.13	7.30209570449852e-69
SLC2A1	2.12549593352391e-72	0.924371655	0.453	0.186	4.69628326512108e-68
GPX4	2.71689090125035e-72	0.506146795	0.951	0.822	6.00297044631264e-68
LGI1	8.49161797958234e-72	0.582458491	0.174	0.004	1.87622299258872e-67
EMP3	1.62888386551215e-71	0.764278676	0.419	0.156	3.5990189008491e-67
YWHAH	1.73563896211119e-71	-0.779688583	0.302	0.511	3.83489428678467e-67
HDAC2	1.97896454450722e-71	-0.728290141	0.353	0.547	4.37252216108871e-67
ARGLU1	2.04465253713539e-71	-0.631220002	0.632	0.765	4.51765978080063e-67
DAB2	2.44860645805772e-71	0.539957376	0.183	0.008	5.41019596907854e-67
POLR2L	3.53305234605849e-71	0.682887883	0.686	0.4	7.80627915861624e-67
NSG1	9.70114156883311e-71	-0.778493166	0.076	0.256	2.14346722963368e-66
RSPO3	1.03766348583102e-70	1.189690429	0.199	0.018	2.29271747194363e-66
CADM1	1.10986285344689e-70	-0.781613513	0.221	0.428	2.4522419746909e-66
PBX1	1.18472346228187e-70	-0.713639532	0.252	0.47	2.61764648991179e-66
NASP	1.36331742292322e-70	-0.844602108	0.465	0.631	3.01224984594886e-66
NEAT1	2.99593969681441e-70	1.27817576	0.605	0.349	6.61952876011144e-66
NQO1	3.60911091349708e-70	0.766918258	0.23	0.034	7.97433056337181e-66
PGM5P4-AS1	7.36892700300407e-70	0.632905108	0.172	0.005	1.62816442131375e-65
DMRT3	1.127731525276e-69	0.518121634	0.172	0.005	2.49172280509732e-65
TOX3	1.17747913695633e-69	-0.709962078	0.127	0.323	2.60164015310501e-65
AIF1	1.68450815810393e-69	0.839051199	0.188	0.013	3.72192077533064e-65
NEU1	2.36750223609329e-69	0.629674198	0.284	0.065	5.23099619064812e-65
SPATA17	2.649769854669e-69	0.631971034	0.235	0.037	5.85466649389115e-65
SRRM2	2.75204897540014e-69	-0.513942308	0.818	0.871	6.08065221114661e-65
C9orf24	2.93976836830905e-69	1.114691279	0.245	0.046	6.49541820977884e-65
HSP90AA1	3.3199284279935e-69	-0.418675273	0.964	0.993	7.33538186165164e-65
DLX6-AS1	3.59704902732922e-69	-1.436494976	0.056	0.221	7.94767982588391e-65
CBX5	8.69287546476419e-69	-0.68217864	0.51	0.66	1.92069083393965e-64
PBXIP1	1.1887074193261e-68	0.58969887	0.245	0.042	2.62644904300101e-64
CXCL14	1.43256673553693e-68	1.280069501	0.376	0.142	3.16525620216885e-64
C5orf30	1.49304591011503e-68	-0.566634263	0.046	0.201	3.29888493839917e-64
RDH10	1.72990615927316e-68	0.856562698	0.186	0.014	3.82222765891406e-64
CFL1	2.71119006866632e-68	-0.537973936	0.894	0.922	5.99037445671823e-64
SRGAP1	4.18434178621717e-68	-0.763233541	0.113	0.299	9.24530317664684e-64
FEZF2	1.77947818581107e-67	0.658363349	0.268	0.057	3.93175705154957e-63
RPLP1	4.75338771427664e-67	0.367743806	1	0.999	1.05026101546942e-62
PAX3	5.60965008467151e-67	0.784876577	0.167	0.006	1.23945218620817e-62
CGNL1	6.106858649838e-67	0.529068872	0.167	0.005	1.34931041868171e-62
PLXDC2	1.27490726514684e-66	0.591942266	0.267	0.059	2.81690760234195e-62
FOXJ1	1.29910655576095e-66	0.540780247	0.166	0.005	2.87037593495382e-62
GPM6B	1.40495643243602e-66	-0.686327388	0.154	0.352	3.10425123746739e-62
DYNC1I2	1.60497238692221e-66	-0.751812179	0.346	0.534	3.54618648890463e-62
MBIP	2.07865380978806e-66	-0.79543124	0.179	0.367	4.59278559272671e-62
EEF1B2	2.08998665412778e-66	0.503764059	0.945	0.833	4.61782551229534e-62
YBX1	2.60321182006645e-66	-0.45047215	0.95	0.964	5.75179651643681e-62
PRDX6	3.72922692670557e-66	0.674649636	0.718	0.445	8.23972689455596e-62
CALB1	4.69652207937909e-66	1.101637854	0.213	0.031	1.03769655343881e-61
CFAP70	6.01140247703994e-66	0.539646863	0.172	0.009	1.32821937730197e-61
PTCH1	7.49855762790249e-66	-0.605238846	0.055	0.212	1.65680630788506e-61
NUDT3	7.73569021641991e-66	-0.678405635	0.187	0.386	1.70920075331798e-61
ARMC3	7.8544745603369e-66	0.560863516	0.173	0.009	1.73544615410644e-61
CDH6	8.04264077211567e-66	0.680749843	0.195	0.021	1.77702147859896e-61
ADD3	1.36994079578398e-65	0.596991673	0.298	0.082	3.0268841882847e-61
HOOK1	1.61675672294498e-65	0.504888481	0.2	0.022	3.57222397934692e-61
PRNP	2.08707268774274e-65	0.583475911	0.254	0.051	4.61138710356758e-61
EGR1	2.70848756028575e-65	0.722589607	0.34	0.11	5.98440326445135e-61
LIM2	3.30340349416054e-65	0.566028978	0.154	0.001	7.29887002034772e-61
KDELR1	3.3823469325061e-65	0.557041818	0.818	0.579	7.47329554737224e-61
AFDN	4.80515628717296e-65	-0.683777653	0.28	0.475	1.06169928165086e-60
ARID5B	6.53220319350203e-65	0.590616187	0.315	0.088	1.44329029560427e-60
SMIM1	8.25003243341468e-65	0.542206901	0.198	0.023	1.82284466616297e-60
GAD2	9.72805979303753e-65	-0.88284991	0.033	0.171	2.14941481127164e-60
SLC13A4	1.04297059278337e-64	0.556919096	0.162	0.006	2.30444352475485e-60
CXXC4	1.20163076555197e-64	-0.659166697	0.119	0.301	2.65500317648708e-60
RSPO1	1.25111525235847e-64	0.513008232	0.161	0.005	2.76433915008604e-60
HNRNPA1	1.28180109386347e-64	-0.493070706	0.843	0.917	2.83213951689134e-60
SETBP1	1.58311115485709e-64	-0.63183825	0.076	0.244	3.49788409665673e-60
HMGB3	1.9958966533876e-64	-0.788210624	0.295	0.49	4.40993365565991e-60
JAKMIP2	2.13870289172794e-64	-0.688878999	0.129	0.314	4.72546403927289e-60
RUFY3	3.33241907020336e-64	-0.7219421	0.278	0.475	7.36297993561433e-60
TMEM88	3.73696476942858e-64	0.561241148	0.181	0.015	8.25682365805244e-60
TPD52L1	4.09001065415512e-64	0.554818316	0.159	0.005	9.03687854035573e-60
SOX6	5.31101974386127e-64	-0.736114703	0.09	0.264	1.17346981240615e-59
CDC42EP5	1.52688843509262e-63	0.508908608	0.169	0.01	3.37365999733713e-59
COL4A5	3.75581005455061e-63	0.589335761	0.285	0.073	8.29846231552957e-59
KIF9	5.46000910206446e-63	0.724762003	0.281	0.072	1.20638901110114e-58
APLP2	1.06816981051018e-62	0.645543656	0.754	0.51	2.36012119632224e-58
DNALI1	1.38956058434975e-62	0.731022995	0.36	0.126	3.07023411112078e-58
GNG3	1.39619584810871e-62	-0.710462354	0.125	0.316	3.0848947263962e-58
RHOU	3.01896361377813e-62	0.563723348	0.218	0.036	6.67040010464278e-58
DDX5	5.50880602386839e-62	-0.587266083	0.786	0.848	1.21717069097372e-57
CAST	5.70420580319495e-62	0.638438457	0.386	0.143	1.26034427221592e-57
RPL41	7.37412225696014e-62	0.299500189	1	0.999	1.62931231267534e-57
PNMA2	9.08009157792595e-62	-0.611307886	0.11	0.287	2.00624623414274e-57
FAM84B	1.58753637830149e-61	0.513213567	0.177	0.015	3.50766162785715e-57
RND3	1.77650522491789e-61	-0.850896129	0.173	0.371	3.92518829445609e-57
RARRES2	2.54734342427946e-61	0.604856466	0.175	0.015	5.62835529594547e-57
TPT1	3.55414884116252e-61	0.45871452	0.997	0.993	7.8528918645486e-57
BMP7	5.70109570336826e-61	0.625524405	0.379	0.139	1.25965709565922e-56
TSTD1	6.7668229920766e-61	0.611909808	0.433	0.179	1.49512954009933e-56
NCL	7.87412132349801e-61	-0.478524554	0.931	0.958	1.73978710642689e-56
FNBP1L	1.12383126286924e-60	-0.797334641	0.358	0.538	2.48310517530959e-56
PLP2	1.46031375255562e-60	0.509223263	0.207	0.031	3.22656323627164e-56
ISYNA1	1.86063672778396e-60	0.632895897	0.51	0.241	4.11107685003865e-56
FOLR1	2.88310295423009e-60	0.563047068	0.147	0.003	6.37021597737138e-56
LBR	4.33824418049253e-60	-0.69232224	0.2	0.386	9.58535051679824e-56
PLA2G16	8.77151249303687e-60	0.582053001	0.293	0.083	1.9380656853365e-55
NRN1	9.971887354748e-60	0.758176921	0.203	0.031	2.20328851103157e-55
BAMBI	2.28073844255136e-59	0.520599111	0.16	0.01	5.03929158881724e-55
HNRNPR	3.21226030429167e-59	-0.556836115	0.631	0.722	7.09748914233245e-55
PHACTR2	4.09573026855431e-59	0.568425674	0.249	0.057	9.04951602837075e-55
DLK1	4.77288699383958e-59	-0.563417844	0.185	0.394	1.05456938128885e-54
PCBD1	4.8338733490442e-59	0.582412104	0.453	0.191	1.06804431647132e-54
SLC25A39	5.02153826230302e-59	0.550842838	0.34	0.113	1.10950887905585e-54
SFTA3	7.79389403178229e-59	-0.490966528	0.014	0.122	1.7220608863223e-54
CEP170	7.92799700422112e-59	-0.751775544	0.267	0.45	1.75169093808266e-54
KMT2A	1.73795490512074e-58	-0.673915292	0.415	0.578	3.84001136286428e-54
AFF2	1.77812449777138e-58	-0.599731406	0.074	0.23	3.92876607782587e-54
CCDC170	2.90520619880176e-58	0.590813217	0.159	0.01	6.41905309625249e-54
KRT18	3.19705224146446e-58	0.478805911	0.164	0.012	7.06388692751572e-54
ASCL1	4.45670558779918e-58	-0.882026579	0.063	0.216	9.84709099624229e-54
C11orf87	5.65308325651645e-58	-0.458565815	0.01	0.113	1.24904874552731e-53
TMEM205	8.97568632584032e-58	0.60626222	0.437	0.183	1.98317789369442e-53
IFI27L1	9.48112219397289e-58	0.641033326	0.45	0.201	2.09485394875831e-53
YWHAQ	1.30898851363327e-57	-0.576030139	0.539	0.668	2.89221012087272e-53
PPP2R2B	1.68221475831704e-57	0.674547889	0.333	0.115	3.7168535085015e-53
NPY	1.72812251567561e-57	-0.725540458	0.011	0.113	3.81828669838525e-53
HNRNPD	2.85084511823489e-57	-0.584554899	0.654	0.733	6.29894228874e-53
TRIM9	3.07901126309312e-57	-0.486181285	0.025	0.145	6.80307538580425e-53
P4HA1	3.73072024147263e-57	0.660573156	0.624	0.366	8.24302637353377e-53
KDM1A	4.10735023038314e-57	-0.663764631	0.367	0.535	9.07519033403156e-53
PSAP	4.23055787758477e-57	0.564648612	0.722	0.45	9.34741763052355e-53
YIF1A	4.36465025691963e-57	0.813116871	0.476	0.232	9.64369474266392e-53
NCKAP5	4.41700713480387e-57	0.582460368	0.198	0.032	9.75937726434914e-53
COX14	4.64422281652594e-57	0.583015554	0.458	0.2	1.02614103131141e-52
ENAH	5.13075682831719e-57	-0.656941192	0.394	0.56	1.13364072121668e-52
ACTG1	8.02190200485891e-57	-0.499241346	0.981	0.994	1.77243924797358e-52
CNKSR3	1.05638438600512e-56	0.5196597	0.173	0.019	2.33408130087832e-52
DACH1	1.57031850861231e-56	0.577664718	0.249	0.062	3.4696187447789e-52
OSBPL1A	2.21736445212196e-56	0.612629979	0.456	0.208	4.89926675696347e-52
MMP23B	2.82169874366387e-56	0.459674111	0.153	0.01	6.23454337412533e-52
SLC1A3	2.9878173008961e-56	-0.593236624	0.043	0.178	6.60158232632993e-52
BTG1	3.37429466997876e-56	-0.631902464	0.553	0.701	7.45550407331807e-52
ZNF462	3.5819314784499e-56	-0.69753488	0.277	0.453	7.91427760163505e-52
ADGRV1	4.3990513690217e-56	-0.720778539	0.156	0.329	9.71970399985345e-52
LRRN2	4.66582103363422e-56	0.456195197	0.176	0.021	1.03091315738148e-51
PCDH7	5.64037885254927e-56	0.510709861	0.233	0.051	1.24624170747076e-51
WSB1	6.04437867500256e-56	-0.620696337	0.649	0.747	1.33550546824182e-51
JUNB	8.66476993574998e-56	0.530361896	0.22	0.045	1.91448091730396e-51
HNRNPH3	1.24225273234995e-55	-0.612652442	0.491	0.626	2.74475741212722e-51
ANXA6	1.38442102830484e-55	0.509903735	0.24	0.055	3.05887826203955e-51
NME3	1.46338385284435e-55	0.594696501	0.492	0.228	3.2333466228596e-51
ANK3	1.78741279678378e-55	-0.843272865	0.154	0.329	3.94928857449375e-51
ADAMTS9	2.21079863410324e-55	0.473231195	0.156	0.012	4.88475958205111e-51
EFCAB1	2.66771463857579e-55	0.552650848	0.156	0.012	5.8943154939332e-51
GRN	2.84235478001367e-55	0.490709253	0.228	0.05	6.2801828864402e-51
CHD9	2.85420260841653e-55	-0.604071791	0.471	0.614	6.30636066329632e-51
PNISR	3.34783691030614e-55	-0.546655923	0.718	0.794	7.39704565332141e-51
SLC3A2	4.66503230882203e-55	0.590457182	0.523	0.26	1.03073888863423e-50
SNCA	6.3454740704352e-55	0.70209846	0.236	0.057	1.40203249586266e-50
CTSD	6.73189306139028e-55	0.531305208	0.316	0.103	1.48741177191418e-50
CAPSL	7.92430227121106e-55	0.52038788	0.131	0.001	1.75087458682408e-50
PMEL	1.0079217324829e-54	1.139798209	0.155	0.013	2.22700306792096e-50
MAPT	1.09818575094067e-54	-0.722523544	0.109	0.276	2.42644141670341e-50
PRTG	1.12293077224423e-54	0.503081048	0.251	0.064	2.48111554127362e-50
DCLK1	1.14928327891823e-54	-0.587987914	0.066	0.214	2.53934140476984e-50
SRRM4	1.37300536474395e-54	-0.688812363	0.061	0.207	3.03365535340177e-50
HNRNPDL	1.64490119351883e-54	-0.533101713	0.786	0.831	3.63440918707984e-50
ST3GAL1	1.68316037589174e-54	0.454026017	0.15	0.01	3.71894285053281e-50
KLHL23	2.46264188853243e-54	-0.627970792	0.27	0.443	5.44120725271241e-50
MDK	3.54182590526741e-54	1.053933588	0.718	0.535	7.82566433768833e-50
LMX1A	3.55521392309252e-54	0.421171304	0.137	0.005	7.85524516307293e-50
MOXD1	3.72523492684542e-54	-0.49602638	0.022	0.134	8.23090657086497e-50
RGMA	4.24629160845758e-54	-0.514884745	0.049	0.184	9.38218130888702e-50
DCLK2	5.10558311164891e-54	-0.608247677	0.058	0.199	1.12807858851883e-49
RCN1	8.1536591121357e-54	0.608307679	0.563	0.304	1.80155098082638e-49
TRIM24	9.21122929950484e-54	-0.646925618	0.25	0.426	2.03522111372559e-49
KCTD8	1.24643320462073e-53	0.431529729	0.135	0.004	2.75399416560949e-49
PTGDS	2.47505744655946e-53	0.626206473	0.151	0.012	5.46863942817313e-49
MAGED1	2.50850874689307e-53	-0.622523635	0.397	0.551	5.54255007626025e-49
ORAI3	2.81258541698987e-53	0.467617373	0.193	0.033	6.21440747883913e-49
HSD17B2	3.2620165802668e-53	0.603991743	0.127	0.001	7.20742563409948e-49
ODF3B	3.31725599054356e-53	0.486998623	0.14	0.007	7.32947711110599e-49
SERTAD1	5.00843917114286e-53	0.503705211	0.233	0.055	1.10661463486402e-48
LSR	6.93380084932168e-53	0.438287634	0.152	0.013	1.53202329765762e-48
CRTAP	8.49265671145398e-53	0.519685527	0.287	0.09	1.87645250039576e-48
KDELR3	9.0690983022548e-53	0.47266133	0.164	0.019	2.0038172698832e-48
NFE2L3	9.71795782975833e-53	0.436354968	0.136	0.006	2.1471827824851e-48
SLC17A8	1.90371777823994e-52	0.490986646	0.127	0.002	4.20626443102115e-48
CHPF	2.06345837491421e-52	0.515514086	0.25	0.066	4.55921127937296e-48
AL391807.1	2.17228553775766e-52	-0.490071925	0.038	0.162	4.79966489567554e-48
B2M	2.41598951911045e-52	0.705592576	0.551	0.297	5.33812884247454e-48
CLDN1	2.63418278849196e-52	0.453596617	0.126	0.002	5.82022687117298e-48
BCL11A	3.5426764421687e-52	-0.690279326	0.123	0.289	7.82754359897175e-48
ACTB	4.93034740367806e-52	-0.503174985	0.964	0.983	1.08936025884267e-47
HDGFL3	6.8328079714548e-52	-0.665015893	0.339	0.499	1.50970892129294e-47
PPP1R14B	9.98791171332984e-52	-0.667915782	0.385	0.537	2.20682909306023e-47
ARHGAP29	1.18647001911673e-51	0.42666673	0.14	0.008	2.62150550723841e-47
SMC3	1.43614383940054e-51	-0.644109944	0.398	0.541	3.17315981315549e-47
GADD45B	1.47551987926659e-51	0.495158592	0.172	0.024	3.26016117323952e-47
YWHAB	2.70363904974815e-51	-0.58262935	0.504	0.637	5.97369048041854e-47
GNG12	3.88568085877576e-51	0.423232554	0.147	0.013	8.58541185746503e-47
GRAMD2B	4.47482278069916e-51	0.46362381	0.143	0.01	9.8871209339548e-47
TMEM179B	4.92018025214328e-51	0.511835391	0.344	0.127	1.08711382671106e-46
P4HB	4.95379773515841e-51	0.682536269	0.524	0.279	1.09454160958325e-46
GLB1	5.20941179144642e-51	0.464242176	0.243	0.063	1.15101953532009e-46
IFI27L2	6.41951438794793e-51	0.606508327	0.524	0.275	1.4183917040171e-46
MORN5	7.99538967606317e-51	0.455972014	0.134	0.006	1.76658134892616e-46
PTGR1	8.364083455628e-51	0.515834758	0.312	0.108	1.84804423952101e-46
HSBP1L1	9.29998832993236e-51	0.412605328	0.144	0.011	2.05483242149855e-46
ATP2B2	1.33046094352439e-50	0.484006943	0.159	0.018	2.93965345471714e-46
GDAP1L1	2.00306607408865e-50	-0.593050751	0.081	0.227	4.42577449069888e-46
RPGR	2.50696096498977e-50	0.548211875	0.235	0.062	5.53913025214491e-46
LRP1B	2.54807771776062e-50	0.424401311	0.154	0.016	5.6299777173921e-46
PPA1	2.9155887626824e-50	-0.586801588	0.308	0.476	6.44199337114677e-46
MLLT1	3.09480167365572e-50	0.525288412	0.276	0.084	6.83796429794232e-46
RNF165	3.66312402707123e-50	-0.590767333	0.106	0.26	8.09367253781387e-46
DLX5	4.44053660584462e-50	-0.659465052	0.03	0.145	9.81136563061368e-46
MIR7-3HG	4.4995729701046e-50	-0.736410424	0.055	0.186	9.94180647744611e-46
SCD	5.12941372827951e-50	-0.512582591	0.282	0.466	1.13334396326336e-45
CPXM2	6.39890529986182e-50	0.421348185	0.122	0.002	1.41383812600447e-45
COL6A2	8.78077832949814e-50	0.44554403	0.208	0.045	1.94011297190261e-45
OTX1	8.96968087098354e-50	0.414370744	0.133	0.007	1.98185098844381e-45
STARD10	9.80375025502294e-50	0.461690332	0.22	0.051	2.16613861884732e-45
SRSF3	9.85484015006752e-50	-0.545807621	0.579	0.688	2.17742693115742e-45
RTN1	1.0636090466419e-49	-0.918547736	0.118	0.275	2.35004418855527e-45
SRSF10	1.06384275057334e-49	-0.619173328	0.433	0.566	2.3505605573918e-45
TLN1	1.20350087241967e-49	0.50590024	0.345	0.133	2.65913517761127e-45
MORN2	1.35287032954587e-49	0.614749886	0.373	0.155	2.98916699313161e-45
CTBS	1.51297453593788e-49	0.424395073	0.17	0.026	3.34291723715475e-45
C1orf122	2.01044930356092e-49	0.558591289	0.673	0.419	4.44208773621784e-45
SCRG1	2.5049528813632e-49	-0.505038041	0.033	0.148	5.534693391372e-45
IER2	2.82369280846559e-49	0.663621613	0.526	0.296	6.23894926030471e-45
RRAS	3.36138417900781e-49	0.442141129	0.187	0.034	7.42697834351775e-45
METRN	4.28401435866631e-49	0.501813948	0.685	0.417	9.46552972547322e-45
CNN3	4.35423504880605e-49	0.670884924	0.689	0.475	9.62068234033696e-45
SCN3A	7.87421122966823e-49	-0.491046155	0.037	0.154	1.7398069711952e-44
CRACR2B	1.43711663836529e-48	0.441563848	0.167	0.026	3.17530921246811e-44
CALM1	1.6108400143051e-48	-0.481342086	0.822	0.881	3.55915101160712e-44
GPC3	1.9169009155431e-48	0.534950455	0.307	0.11	4.23539257289247e-44
NPAS3	2.11957898177892e-48	-0.536725195	0.088	0.233	4.68320976024052e-44
CFAP45	3.68307461153225e-48	0.44341696	0.127	0.006	8.13775335418052e-44
CBX1	4.36285512364475e-48	-0.529086245	0.533	0.653	9.63972839569307e-44
ZIC4	8.07227413811549e-48	0.565457627	0.216	0.054	1.78356897081662e-43
SYPL1	9.17305612054116e-48	0.455417584	0.247	0.071	2.02678674983357e-43
CUTA	1.49796599370006e-47	0.468838035	0.834	0.602	3.30975586308028e-43
CBLN1	1.50290080467181e-47	0.834892379	0.142	0.015	3.32065932792236e-43
ANKRD37	1.70707933391528e-47	0.650681838	0.252	0.076	3.77179178828581e-43
PRPS1	2.74579020971635e-47	0.481396661	0.246	0.071	6.06682346836828e-43
OLFM3	3.50999092543604e-47	0.538159741	0.13	0.009	7.75532494975094e-43
CCDC151	3.71275475451811e-47	0.432253598	0.155	0.021	8.20333163010776e-43
PKDCC	4.58058872386699e-47	0.435147824	0.162	0.024	1.01208107853841e-42
MIR99AHG	5.51217007679192e-47	-0.587810004	0.141	0.295	1.21791397846718e-42
FUT8	8.32387038680384e-47	-0.547892238	0.087	0.226	1.83915916196431e-42
ISLR2	1.47203800636211e-46	-0.516798186	0.042	0.16	3.25246797505708e-42
SPAG6	1.86372263924906e-46	0.418952621	0.119	0.004	4.11789517142079e-42
BAZ2B	2.24787834679334e-46	-0.583954168	0.31	0.462	4.96668720723989e-42
MECOM	2.85936277310835e-46	0.392667986	0.122	0.006	6.31776204718291e-42
RSPH1	3.07214222617849e-46	0.565820317	0.153	0.021	6.78789824874136e-42
UNC5B	3.31299886854353e-46	0.423203761	0.155	0.021	7.32007100004694e-42
CTGF	3.76933668214157e-46	0.507950636	0.127	0.009	8.32834939919179e-42
PIK3R3	4.17507254821815e-46	-0.515857488	0.099	0.245	9.22482279528801e-42
ATP6V0E1	5.25455186998177e-46	0.518908904	0.491	0.247	1.16099323567247e-41
SLC5A6	6.27927093354825e-46	0.419371275	0.179	0.034	1.38740491276749e-41
ZMYND10	6.58520596474289e-46	0.519390648	0.146	0.018	1.45500125790994e-41
PDLIM2	8.34579099379667e-46	0.447014493	0.208	0.051	1.84400252007937e-41
GNAO1	9.78618488165693e-46	-0.548826024	0.062	0.19	2.1622575496021e-41
LRRC9	1.03757838073548e-45	0.413679954	0.142	0.015	2.29252943223503e-41
ZNF667-AS1	1.30403119856458e-45	0.414698732	0.162	0.027	2.88125693322845e-41
LDLR	1.44527817235928e-45	-0.500234898	0.069	0.201	3.19334212182782e-41
PARD6B	1.84260225269333e-45	0.450884115	0.244	0.072	4.07122967732592e-41
LGALS3BP	1.87178001751061e-45	0.444711758	0.248	0.075	4.1356979486897e-41
SLC29A4	2.28989699574691e-45	0.443999025	0.204	0.05	5.05952741210281e-41
AGTRAP	2.52338044603685e-45	0.471085799	0.26	0.083	5.57540909551841e-41
C1orf194	2.65881723969967e-45	0.644183915	0.191	0.043	5.87465669111641e-41
HNRNPA0	2.85303884636429e-45	-0.551130171	0.46	0.579	6.30378933104191e-41
FBN1	3.67470852684503e-45	0.407506836	0.153	0.022	8.11926849006409e-41
KIDINS220	4.39316405208105e-45	-0.842195757	0.277	0.426	9.70669597307308e-41
SLC16A10	5.48970059163077e-45	0.448211637	0.155	0.023	1.21294934572082e-40
S100A6	5.95894171403971e-45	0.892694955	0.339	0.145	1.31662817171707e-40
BEX1	6.97825120265449e-45	-0.610417807	0.493	0.631	1.54184460322651e-40
NSG2	7.25506690114499e-45	-0.75537192	0.075	0.209	1.60300703180799e-40
TMEM147	7.61845671599739e-45	0.516790671	0.561	0.318	1.68329801139962e-40
TAGLN3	8.15761080959666e-45	-0.694866889	0.122	0.271	1.80242410838038e-40
SLC7A6	8.60305727701815e-45	0.426281862	0.176	0.034	1.90084550535716e-40
PPIL6	8.6717632155211e-45	0.463006507	0.214	0.055	1.91602608246939e-40
IFI6	1.02266662252096e-44	0.922026051	0.255	0.085	2.25958190246005e-40
PTBP2	1.25174922894158e-44	-0.556981944	0.167	0.32	2.76573992134643e-40
STX3	1.64345282175037e-44	0.394268521	0.138	0.015	3.63120900965744e-40
GALNT18	1.65744713053045e-44	0.371540322	0.121	0.007	3.66212943490703e-40
SAMD5	1.83047446575725e-44	0.385682623	0.15	0.021	4.04443333209065e-40
LMNB1	1.9008932283926e-44	-0.675880686	0.182	0.336	4.20002358813344e-40
FAM171B	2.2002585626563e-44	-0.618174227	0.137	0.281	4.86147129418909e-40
ARL1	2.2310685677321e-44	0.545985266	0.404	0.187	4.92954600040408e-40
SUPT16H	2.32839622298952e-44	-0.534453041	0.464	0.584	5.14459145469534e-40
TM7SF2	2.76136568705716e-44	0.513170334	0.434	0.207	6.1012374855528e-40
SMARCC2	2.87029628805905e-44	-0.589201538	0.267	0.418	6.34191964846648e-40
APCDD1	3.51009034792155e-44	0.920180203	0.144	0.02	7.75554462373267e-40
HP1BP3	4.48965167925809e-44	-0.564659621	0.504	0.609	9.91988538532076e-40
ANXA5	6.15547328803777e-44	0.561215975	0.467	0.246	1.36005182299194e-39
NMRK2	7.75212048401293e-44	0.386222027	0.112	0.004	1.71283102094266e-39
VCAM1	9.30065655523481e-44	-0.372938999	0.015	0.103	2.05498006587913e-39
BRI3	9.63470129119259e-44	0.474100275	0.713	0.466	2.128787250289e-39
NUSAP1	1.02175580261612e-43	-1.04134758	0.085	0.224	2.25756944588032e-39
P4HA2	1.06734923967957e-43	0.431780988	0.223	0.062	2.358308145072e-39
SLC35F5	1.78743349613149e-43	0.440460732	0.251	0.08	3.94933430970254e-39
AEBP1	1.80986622858597e-43	0.47244813	0.244	0.076	3.9988994320607e-39
ZNF292	1.83319699577124e-43	-0.567865992	0.464	0.586	4.05044876215655e-39
PRR13	2.46543035265105e-43	0.492486443	0.355	0.15	5.44736836418248e-39
GPX8	2.66992263734846e-43	0.485094498	0.282	0.102	5.89919406722143e-39
IDH1	3.04865955976014e-43	-0.567286235	0.187	0.337	6.73601329729003e-39
DDX17	4.47846065434629e-43	-0.466483988	0.709	0.771	9.89515881577812e-39
GALNT12	7.75082897312602e-43	0.370061616	0.129	0.013	1.71254566161219e-38
TMEM134	7.98369349165581e-43	0.448189003	0.322	0.125	1.76399707698135e-38
C4orf47	8.57397089386961e-43	0.43241831	0.167	0.032	1.89441886900049e-38
AC010931.2	8.76745183263038e-43	-0.452964959	0.046	0.159	1.93716848241968e-38
ATP2B1	9.48013114853182e-43	0.576151271	0.387	0.185	2.09463497726811e-38
SNRPD1	1.02122024361131e-42	-0.550411077	0.459	0.579	2.25638612825918e-38
PKM	1.05036185540756e-42	0.454729679	0.861	0.699	2.32077451952301e-38
ATRX	1.22142749371516e-42	-0.593830605	0.46	0.58	2.69874404736364e-38
FXYD1	1.55717109016818e-42	0.393669318	0.122	0.01	3.44056952372659e-38
FUCA1	1.58718634417417e-42	0.392712142	0.17	0.033	3.50688822745283e-38
RASSF8	1.6036842791045e-42	0.46570799	0.313	0.122	3.5433404146814e-38
MNS1	2.6415945555259e-42	0.49199413	0.139	0.018	5.83660317043447e-38
GABPB1-AS1	2.66528328426159e-42	-0.663042299	0.352	0.49	5.88894341657598e-38
ABHD2	3.78732982499964e-42	0.449943151	0.233	0.072	8.3681052483367e-38
BHLHE40	3.95761782097487e-42	0.427087985	0.164	0.031	8.74435657544397e-38
TCTEX1D1	4.05087139219078e-42	0.362755894	0.103	0.002	8.95040034104552e-38
LRRIQ1	5.05812203254142e-42	0.471367176	0.249	0.081	1.11759206309003e-37
CCDC160	6.59695182581939e-42	0.394687324	0.157	0.028	1.45759650591479e-37
HSPA5	7.81275251942192e-42	0.751169825	0.732	0.52	1.72622766916627e-37
DAD1	8.81443566285914e-42	0.533225961	0.708	0.487	1.94754955970873e-37
TRIM2	9.93766407131485e-42	-0.546709832	0.168	0.314	2.19572687655702e-37
SDSL	1.04429862213642e-41	0.351363065	0.123	0.011	2.30737780561041e-37
CSTB	1.48951426065714e-41	0.525389891	0.655	0.425	3.29108175892194e-37
SERPINH1	1.51372552963229e-41	0.474068985	0.395	0.184	3.34457655772255e-37
SSR4	2.0565171965548e-41	0.426258373	0.879	0.694	4.54387474578784e-37
RER1	2.17431582182855e-41	0.505655259	0.384	0.182	4.80415080833018e-37
LINC00982	2.62355857187805e-41	0.51137321	0.213	0.063	5.79675266456455e-37
ARL4A	2.76755413845122e-41	0.615575034	0.277	0.106	6.11491086890797e-37
TMED9	2.8300379536061e-41	0.505292531	0.6	0.36	6.25296885849269e-37
C19orf24	2.83059112204711e-41	0.448973255	0.277	0.101	6.25419108416308e-37
DMD	3.05664305660987e-41	0.437115754	0.239	0.076	6.7536528335795e-37
NAP1L4	3.65005975511887e-41	-0.514545953	0.397	0.522	8.06480702893514e-37
RBMS3	4.67558922919343e-41	0.350881958	0.115	0.008	1.03307144019029e-36
PARP1	5.21720707100133e-41	-0.545126289	0.402	0.534	1.15274190233774e-36
TMOD2	5.43541603218414e-41	-0.470633025	0.05	0.163	1.20095517231109e-36
FBXO2	6.13655353382046e-41	0.363255981	0.125	0.013	1.35587150329763e-36
SLIT2	6.26454267038647e-41	0.409418944	0.278	0.101	1.38415070302189e-36
CDKN1C	8.11227062103067e-41	0.555149958	0.466	0.248	1.79240619371673e-36
CALM3	9.13655498120715e-41	-0.53401174	0.479	0.584	2.01872182309772e-36
KCNQ2	1.11734462093073e-40	-0.436456834	0.063	0.182	2.46877293994644e-36
C9orf116	1.15411142497811e-40	0.540364507	0.225	0.07	2.55000919348914e-36
RHOC	1.17702135437294e-40	0.474297164	0.347	0.149	2.60062868248701e-36
C1orf21	1.18069696693307e-40	-0.496572157	0.12	0.26	2.60874994843862e-36
CNN2	1.47160321261801e-40	0.412514129	0.254	0.087	3.25150729827949e-36
KCNJ13	1.73068012041395e-40	0.340712557	0.101	0.002	3.82393772605463e-36
RRBP1	1.92106799046067e-40	0.488100296	0.313	0.128	4.24459972492286e-36
KLF3	2.33252758431693e-40	0.436649142	0.319	0.128	5.15371969754826e-36
HLA-E	2.35806277215764e-40	0.414960169	0.188	0.047	5.21013969508231e-36
KCTD12	2.56012057609703e-40	0.346900783	0.116	0.009	5.65658641288639e-36
MKI67	2.72293555902768e-40	-0.993949295	0.058	0.176	6.01632611767167e-36
PPIC	3.71577174727064e-40	0.378841358	0.127	0.015	8.20999767559447e-36
DYNLRB2	3.87773554511877e-40	0.423324965	0.118	0.01	8.56785668693993e-36
RAB8B	4.561204558261e-40	-0.621517876	0.243	0.384	1.00779814714777e-35
ADGRB3	4.72598643975818e-40	-0.40608729	0.036	0.138	1.04420670386457e-35
FAM183A	5.01092164885454e-40	0.578562216	0.139	0.021	1.10716313831441e-35
GAS1	5.10880100522171e-40	0.398444917	0.144	0.024	1.12878958210374e-35
LHX2	5.52318832502799e-40	-0.537153749	0.115	0.253	1.22034846041493e-35
GNAI2	6.1715076063324e-40	-0.494170848	0.46	0.579	1.36359460561914e-35
FADS1	6.40950291798609e-40	-0.496796401	0.462	0.587	1.41617966972903e-35
TACR3	6.44605930666217e-40	0.341611261	0.107	0.006	1.42425680380701e-35
MCFD2	7.31195927123579e-40	0.506515992	0.484	0.258	1.61557740097955e-35
AES	8.7184096822219e-40	-0.59201984	0.344	0.474	1.92633261928693e-35
LY6E	9.32655175442781e-40	0.472516831	0.295	0.115	2.06070161014082e-35
NTNG1	1.21308370260156e-39	0.387684326	0.139	0.021	2.68030844089816e-35
ZNF487	1.93552886593631e-39	0.382417502	0.15	0.027	4.27655102928627e-35
RAN	2.17294150189691e-39	-0.47610237	0.726	0.748	4.80111424844123e-35
NT5DC1	2.31400676231237e-39	0.384510772	0.18	0.044	5.11279794132917e-35
PEBP1	2.70683523832195e-39	-0.41116549	0.812	0.845	5.98075245907235e-35
YWHAZ	2.80223423398e-39	-0.444643831	0.772	0.815	6.1915365399788e-35
DPF1	2.94523644650183e-39	-0.424670148	0.047	0.156	6.50749992854579e-35
ZIC5	2.97173570578419e-39	0.35865935	0.135	0.02	6.56605004193016e-35
RBMX	3.34810289079965e-39	-0.491438425	0.48	0.592	7.39763333722183e-35
NDNF	3.64968760257435e-39	0.381091226	0.117	0.011	8.06398475788802e-35
SLC4A8	4.56741015553758e-39	-0.49536089	0.087	0.213	1.00916927386603e-34
LYPD1	5.30623515080657e-39	0.506092384	0.241	0.083	1.17241265657071e-34
TM9SF2	5.37612048970165e-39	0.479410086	0.455	0.235	1.18785382219958e-34
ANKS1B	5.38245934141776e-39	-0.41714615	0.035	0.134	1.18925439148625e-34
NOTCH1	5.91621507292134e-39	-0.427641803	0.059	0.174	1.30718772036197e-34
H2AFY	7.67094829210034e-39	-0.499269164	0.492	0.594	1.69489602513957e-34
FUS	8.37434729765049e-39	-0.433771253	0.725	0.758	1.85031203541588e-34
VKORC1	8.86581951908714e-39	0.474824901	0.524	0.292	1.9589028227423e-34
HMGN3	9.46512913740927e-39	0.48534036	0.758	0.554	2.09132028291058e-34
SAMD11	1.10526169992243e-38	0.410666925	0.114	0.01	2.44207572597862e-34
SLC1A2	1.26644985992775e-38	-0.405411285	0.031	0.127	2.79822096551036e-34
HMGN1	1.28059095037137e-38	-0.417785958	0.723	0.777	2.82946570484555e-34
RAC1	1.43225241622293e-38	-0.394891453	0.837	0.848	3.16456171364457e-34
ROMO1	1.53044010932111e-38	0.462081982	0.699	0.469	3.381507421545e-34
RIBC2	1.55991887268815e-38	0.461349812	0.123	0.015	3.44664074920447e-34
CCDC113	1.62030262650122e-38	0.486668951	0.243	0.083	3.58005865325444e-34
ARHGAP20	2.66267101288426e-38	0.338718079	0.11	0.009	5.88317160296777e-34
TMEM131L	2.76449783013257e-38	-0.334543441	0.019	0.103	6.10815795567791e-34
MAP7	2.92946614977377e-38	0.344295399	0.13	0.018	6.47265545792514e-34
HES1	3.09352404604936e-38	0.428670136	0.465	0.243	6.83514137974606e-34
SOX1	3.53426688183159e-38	-0.466882475	0.074	0.191	7.8089626754069e-34
PDLIM7	7.21644351738916e-38	0.456496699	0.365	0.169	1.59447319516713e-33
TGFBR3L	9.37692522768774e-38	0.349180964	0.121	0.014	2.0718316290576e-33
USP53	9.52305345532024e-38	0.349754348	0.145	0.026	2.10411866095301e-33
PSENEN	1.52803992873252e-37	0.651589312	0.453	0.244	3.37620422253451e-33
BCAM	1.54657567704239e-37	0.395896928	0.196	0.056	3.41715895842516e-33
PLEKHA4	1.90055028344229e-37	0.321902402	0.112	0.01	4.19926585126574e-33
SLC22A17	1.97168047458736e-37	0.415388993	0.374	0.175	4.35642800860077e-33
SASH1	2.20220508389997e-37	0.366276394	0.172	0.042	4.86577213287699e-33
DALRD3	2.90309221528918e-37	0.420281241	0.302	0.124	6.41438224968145e-33
SYNE2	3.0114666137201e-37	-0.517421496	0.499	0.612	6.65383548301457e-33
HNRNPK	3.14808392649934e-37	-0.436697433	0.788	0.809	6.95569143560029e-33
UQCR10	4.33963409109562e-37	0.384304624	0.881	0.712	9.58842152427576e-33
DDIT3	5.57142738931305e-37	0.58238203	0.249	0.092	1.23100688166872e-32
TET1	5.60239725036735e-37	-0.576151497	0.301	0.434	1.23784967246867e-32
NPW	5.93996369789976e-37	0.391211742	0.114	0.012	1.31243497905095e-32
VAT1L	6.0828231149764e-37	0.368859942	0.143	0.026	1.34399976725404e-32
PEX2	6.54301175507861e-37	0.413334215	0.279	0.109	1.44567844728462e-32
C1orf53	7.21600813744901e-37	0.357370992	0.125	0.018	1.59437699796936e-32
AGPAT2	1.0607241941283e-36	0.36785403	0.176	0.045	2.34367010692648e-32
CTSL	1.3144881037911e-36	0.413217134	0.254	0.094	2.90436146532643e-32
SOX5	1.53760888177711e-36	-0.528828346	0.11	0.235	3.39734682428652e-32
FTH1	1.54123841504064e-36	0.355149645	0.998	0.997	3.40536627803229e-32
YIPF2	1.64200035916749e-36	0.4364287	0.251	0.092	3.62799979358058e-32
GPX7	1.78327058201093e-36	0.377140965	0.254	0.092	3.94013635095316e-32
HMGN2	1.8516866174628e-36	-0.728237266	0.809	0.811	4.09130158128407e-32
DSC2	1.91625094647393e-36	0.354337977	0.135	0.023	4.23395646623414e-32
ACADVL	2.22012497001447e-36	0.397821941	0.338	0.149	4.90536612124697e-32
TMEM158	2.37683307690607e-36	-0.41541516	0.045	0.146	5.25161268342395e-32
RSF1	2.44784327673819e-36	-0.556308642	0.439	0.541	5.40850971995302e-32
PDGFRB	2.54186987675385e-36	0.380598269	0.178	0.047	5.61626149268764e-32
LRIG3	2.63505294897449e-36	0.326083101	0.122	0.017	5.82214949075914e-32
C19orf70	3.12768351341684e-36	0.455889192	0.552	0.325	6.9106167228945e-32
SPEF2	4.1139966787651e-36	0.39390783	0.172	0.044	9.08987566173149e-32
NOVA2	4.27287992821665e-36	-0.457369789	0.094	0.215	9.44092820139468e-32
CREB5	4.43597688400084e-36	-0.499053805	0.102	0.228	9.80129092519985e-32
DMRTA1	5.10426695199254e-36	0.315841248	0.103	0.008	1.12778778304275e-31
NPHP1	5.88267448801153e-36	0.384536174	0.199	0.062	1.29977692812615e-31
TENM3	6.03370596695815e-36	0.437780031	0.205	0.066	1.3331473333994e-31
DST	6.14907408428199e-36	-0.560247666	0.206	0.35	1.35863791892211e-31
RTF1	6.23259620507966e-36	-0.521214359	0.579	0.654	1.37709213151235e-31
DLX6	6.4632238861849e-36	-0.460500283	0.022	0.106	1.42804931765255e-31
S100B	7.1036732740369e-36	0.405841654	0.108	0.01	1.56955660989845e-31
AL355338.1	7.4114694994575e-36	0.354074746	0.169	0.043	1.63756418590513e-31
LRRC23	8.15075953919284e-36	0.423774457	0.202	0.063	1.80091032018466e-31
H2AFJ	9.91024245445243e-36	0.413137818	0.235	0.083	2.18966807031126e-31
LDHB	1.00119663257115e-35	-0.359856588	0.875	0.88	2.21214395966597e-31
RPL5	1.02886376399106e-35	-0.30790473	0.998	0.998	2.27327448653826e-31
FZD6	1.19502303700545e-35	0.327956392	0.122	0.017	2.64040340026354e-31
STRA6	1.63505522799085e-35	0.340075751	0.139	0.026	3.61265452624578e-31
CARHSP1	1.9038493758759e-35	-0.493609246	0.284	0.418	4.2065551959978e-31
SPAG8	1.91872978961829e-35	0.336664225	0.103	0.009	4.23943347016161e-31
SPCS1	1.98626172914422e-35	0.446993261	0.772	0.551	4.38864529054415e-31
ILF3	2.02131838390543e-35	-0.509401397	0.473	0.57	4.46610296923904e-31
TEKT2	2.25941549745882e-35	0.405756551	0.161	0.039	4.99217854163527e-31
BCL2	2.43282675264046e-35	0.407537153	0.198	0.062	5.3753307099591e-31
CDON	2.50126688551416e-35	0.374929334	0.133	0.024	5.52654918354354e-31
DPP7	2.52786635080066e-35	0.40402232	0.254	0.096	5.58532070209405e-31
DCX	3.11672246428169e-35	-0.830156317	0.245	0.375	6.88639828483039e-31
SLCO3A1	3.15239055572361e-35	0.37788193	0.191	0.056	6.96520693287131e-31
FAM133B	3.66306893623683e-35	-0.566058127	0.321	0.445	8.09355081461528e-31
PTPRD	3.86898785371464e-35	0.377291041	0.244	0.09	8.54852866278249e-31
CCDC112	4.20836418805031e-35	-0.541251643	0.167	0.301	9.29838067349717e-31
TPM2	4.56098469061498e-35	0.417561712	0.146	0.031	1.00774956739138e-30
STIM2	5.32245826050398e-35	0.416512711	0.27	0.108	1.17599715265836e-30
C11orf96	6.46741770431841e-35	-0.468789057	0.05	0.152	1.42897594176915e-30
PNPLA4	6.81491095920606e-35	0.333643462	0.144	0.03	1.50575457643658e-30
ABLIM1	8.34570878623743e-35	0.324148445	0.115	0.015	1.84398435631916e-30
CD164	8.51779443651023e-35	0.425451993	0.289	0.12	1.88200668074694e-30
TTC9B	1.16755052758059e-34	-0.479901176	0.049	0.151	2.5797028906893e-30
FXYD6	1.31094975719463e-34	-0.489810518	0.252	0.386	2.89654348852153e-30
WNT2B	1.60522597535166e-34	0.739753891	0.169	0.048	3.5467467925395e-30
TMEM35A	1.71454724095919e-34	-0.500669023	0.08	0.193	3.78829212889934e-30
KIF5C	1.90946123053455e-34	-0.701109125	0.274	0.414	4.21895458886609e-30
CLEC11A	1.95462121046635e-34	0.404396706	0.329	0.146	4.3187355645254e-30
BICD1	2.04494466386811e-34	-0.50442233	0.218	0.35	4.51830523481659e-30
B4GALT1	2.41641500410541e-34	0.324872721	0.122	0.019	5.3390689515709e-30
SRGAP3	2.70838908958571e-34	-0.561681779	0.315	0.446	5.98418569343962e-30
MEX3A	3.30592852930703e-34	-0.542108406	0.255	0.385	7.30444908550389e-30
PCDH17	3.39749060955278e-34	-0.436280965	0.045	0.142	7.50675550180687e-30
SEC14L2	4.04809244647848e-34	0.294788948	0.109	0.013	8.9442602604942e-30
GRM8	4.09967290437608e-34	0.308506615	0.1	0.009	9.05822728221895e-30
CPEB2	4.90739215125441e-34	0.329261195	0.124	0.021	1.08428829581966e-29
DCDC2	5.67234188512064e-34	0.317568035	0.1	0.009	1.2533039395174e-29
NUCB1	6.32112679356695e-34	0.415858032	0.368	0.176	1.39665296503862e-29
MAP3K13	7.26725802589694e-34	0.348113816	0.191	0.058	1.60570066082193e-29
PLXNC1	8.3076013392585e-34	-0.379220246	0.041	0.135	1.83556451590916e-29
ALCAM	1.14257113791409e-33	0.351097074	0.126	0.022	2.52451092922119e-29
TRMT112	1.21489822001641e-33	0.470256029	0.725	0.517	2.68431761712625e-29
OST4	1.24048103245155e-33	0.41179913	0.791	0.606	2.74084284120169e-29
EZH2	1.26846492060742e-33	-0.547664814	0.146	0.271	2.8026732420821e-29
PDLIM5	1.44709931115139e-33	0.405467532	0.298	0.131	3.19736592798899e-29
UBC	1.57188218591926e-33	-0.443688556	0.8	0.826	3.4730736897886e-29
MTSS1	1.58065442326469e-33	-0.451324951	0.088	0.203	3.49245594820333e-29
DNER	1.59100292569411e-33	-0.482707091	0.09	0.207	3.51532096432113e-29
CDH7	1.83660722126384e-33	0.354892037	0.141	0.03	4.05798365538246e-29
PDPN	1.92108722751974e-33	-0.443054614	0.09	0.205	4.24464222920487e-29
HELLS	2.01355183834682e-33	-0.567287775	0.172	0.305	4.44894278682731e-29
LMO3	2.0967726155264e-33	-0.489933593	0.103	0.219	4.63281909400558e-29
MYL12A	2.60285115258591e-33	0.526205682	0.372	0.188	5.75099962163856e-29
STC2	2.77108733732785e-33	0.399316196	0.153	0.038	6.12271747182589e-29
METTL26	3.21764027286753e-33	0.462786043	0.576	0.352	7.10937618290081e-29
ATP5ME	3.37796109391679e-33	0.400538823	0.767	0.563	7.46360503700915e-29
JPH4	3.45202267387043e-33	-0.446550442	0.071	0.179	7.62724409791672e-29
CDKN2D	3.9368283920346e-33	-0.475273444	0.094	0.211	8.69842233220044e-29
MAML2	4.76490167402018e-33	0.351720601	0.17	0.048	1.05280502487476e-28
EXT1	4.7940316096927e-33	0.357243198	0.191	0.061	1.0592412841616e-28
SLC38A2	5.48037961229867e-33	-0.474229869	0.137	0.263	1.21088987533739e-28
NEK11	5.75263331435329e-33	0.325513478	0.107	0.013	1.27104433080636e-28
CYP1B1	5.90910910186073e-33	0.508744876	0.102	0.011	1.30561765605613e-28
COL9A2	7.31731415473515e-33	0.393426079	0.142	0.032	1.61676056248873e-28
DPYSL5	8.38360826430219e-33	-0.466481926	0.101	0.217	1.85235824599757e-28
UQCR11	1.04844583619066e-32	0.422538337	0.688	0.471	2.31654107506326e-28
P4HTM	1.08206384542387e-32	0.436206337	0.329	0.151	2.39082006646405e-28
TNFRSF1A	1.11345304627129e-32	0.327049963	0.142	0.032	2.46017450573641e-28
HNRNPM	1.13756999038224e-32	-0.475171056	0.538	0.62	2.51346089374956e-28
LRRC17	1.28420721366482e-32	-0.435229794	0.054	0.154	2.83745583859242e-28
KIF5A	1.31003212693964e-32	-0.487748938	0.109	0.226	2.89451598447314e-28
USP44	1.37908199245727e-32	-0.385260572	0.049	0.144	3.04708166233435e-28
MMP24OS	1.40652771087612e-32	0.412498845	0.341	0.16	3.10772297718079e-28
NCAN	1.73774867850946e-32	-0.362786455	0.037	0.126	3.83955570516664e-28
EVI5	2.06963624478592e-32	0.382082726	0.256	0.104	4.57286128285448e-28
GPC2	2.34592048563994e-32	-0.538287639	0.109	0.228	5.18331131302146e-28
PPIP5K2	2.39541372728192e-32	-0.475466251	0.204	0.327	5.29266663042939e-28
ATAD2	2.73958456658926e-32	-0.481873701	0.074	0.183	6.05311209987896e-28
PLOD1	3.18001451508347e-32	0.332944123	0.158	0.042	7.02624207107694e-28
LHX5-AS1	3.36389449832523e-32	0.363294567	0.145	0.034	7.43252489404961e-28
RAB38	3.36432211417009e-32	0.346505284	0.101	0.011	7.4334697112588e-28
MT3	3.65845216721783e-32	-0.547226852	0.048	0.143	8.08335006346779e-28
LHFPL6	3.76130288897402e-32	0.418500172	0.281	0.122	8.3105987331881e-28
B3GNT2	4.11846110033292e-32	0.303077238	0.111	0.016	9.09973980118559e-28
PDLIM4	4.844912029186e-32	0.344240626	0.162	0.044	1.07048331284865e-27
SNRPF	5.15713871233455e-32	-0.459181915	0.453	0.55	1.13946979849032e-27
SRSF4	5.48451739998524e-32	-0.43289339	0.437	0.534	1.21180411952674e-27
INSIG1	5.64858667315787e-32	-0.444523464	0.084	0.195	1.24805522543423e-27
PRKCSH	5.76057595627174e-32	0.39988637	0.411	0.215	1.27279925753824e-27
MCRIP2	6.07101879332797e-32	0.343740751	0.202	0.068	1.34139160238581e-27
ELOVL6	6.24678298078423e-32	-0.441491098	0.112	0.225	1.38022669960428e-27
RAB34	6.52580957773325e-32	0.357864694	0.202	0.067	1.44187762620016e-27
NMRAL1	6.55880883824594e-32	0.302743031	0.113	0.018	1.44916881281044e-27
REEP6	7.04779391290162e-32	0.29969704	0.116	0.019	1.55721006505561e-27
CELF5	7.23829860655786e-32	-0.532418807	0.105	0.221	1.59930207711896e-27
ZNF704	7.56193811469554e-32	-0.478112751	0.133	0.255	1.67081022644198e-27
SWI5	8.54210219863667e-32	0.391537014	0.31	0.14	1.88737748078877e-27
RIDA	9.0371564382167e-32	0.385982853	0.245	0.098	1.99675971502398e-27
GRIA2	9.26928661829084e-32	-0.589992089	0.051	0.147	2.04804887831136e-27
IGSF21	9.90757051457588e-32	0.282561911	0.104	0.013	2.18907770519554e-27
TMEM50B	1.08882456101973e-31	0.359543644	0.274	0.116	2.40575786757309e-27
TMEM219	1.15908934998834e-31	0.382854442	0.352	0.168	2.56100791879923e-27
SLC15A4	1.32009106857579e-31	0.304588295	0.124	0.023	2.91674121601821e-27
HM13	1.33967712359296e-31	0.465172662	0.443	0.246	2.96001660457864e-27
NMB	1.42427611602246e-31	0.369111845	0.157	0.042	3.14693807835162e-27
ARL2	1.69557657765143e-31	0.428734485	0.527	0.317	3.74637644832083e-27
CHMP2B	1.76878651481247e-31	0.398391955	0.333	0.159	3.90813380447816e-27
C6orf48	1.97055887159244e-31	0.465682467	0.58	0.371	4.35394982678351e-27
ARID4A	2.01427309501533e-31	-0.577009175	0.194	0.318	4.45053640343638e-27
CA11	2.06280382510142e-31	0.326276093	0.166	0.047	4.55776505156159e-27
ZNF638	2.26246441271499e-31	-0.490845972	0.336	0.453	4.99891511989377e-27
RPL10	2.39740855871966e-31	-0.265427353	0.999	1	5.29707421049108e-27
IQCG	2.41054315924329e-31	0.434928155	0.208	0.076	5.32609511034806e-27
CFAP53	2.58008675188616e-31	0.323976918	0.112	0.018	5.70070167829247e-27
APRT	2.87566104835939e-31	0.41336714	0.447	0.243	6.35377308635007e-27
PDZRN4	2.93273555179785e-31	0.331762187	0.123	0.023	6.47987920169735e-27
ANKRD36C	3.74500756463841e-31	-0.434296714	0.103	0.215	8.27459421406856e-27
RBM39	3.92686671824527e-31	-0.439521407	0.631	0.688	8.67641201396292e-27
UBE2E2	4.00207905611191e-31	0.335624563	0.178	0.055	8.84259367447926e-27
ARHGAP18	4.48094980046545e-31	0.353788742	0.13	0.028	9.90065858412841e-27
RASSF8-AS1	4.59939785653547e-31	0.333170919	0.185	0.059	1.01623695640151e-26
BLCAP	4.62345637236482e-31	-0.494319843	0.166	0.283	1.02155268547401e-26
RAB11FIP1	4.6899331286949e-31	0.394616639	0.263	0.111	1.03624072478514e-26
TNFRSF12A	6.0858956617311e-31	0.418075678	0.119	0.022	1.34467864645949e-26
MINCR	6.34371531686807e-31	0.350019873	0.216	0.079	1.401643899262e-26
PKIA	6.76173887535336e-31	-0.549036036	0.189	0.316	1.49400620450932e-26
SMC4	6.8306512210331e-31	-0.61548872	0.108	0.223	1.50923238728726e-26
KISS1R	6.9562197551452e-31	0.340730489	0.116	0.021	1.53697675489933e-26
EPHX2	7.15307977412344e-31	0.327200451	0.164	0.047	1.58047297609257e-26
SVIP	7.39939800596049e-31	0.372618227	0.265	0.112	1.63489698941697e-26
KLC1	8.58449841849926e-31	-0.507193522	0.187	0.312	1.89674492556741e-26
BCAS4	8.9253527969115e-31	0.353029779	0.226	0.085	1.9720567004776e-26
TNRC6B	9.04269706846287e-31	-0.493712199	0.428	0.529	1.99798391727687e-26
TXNDC17	9.50582373076378e-31	0.44769778	0.544	0.337	2.10031175331226e-26
DDX6	1.0292752621762e-30	-0.479360882	0.378	0.487	2.27418369177831e-26
TAGLN	1.09932263348314e-30	0.520201331	0.101	0.013	2.42895335868099e-26
TMEM208	1.12625323690962e-30	0.412961722	0.431	0.235	2.4884565269518e-26
OAF	1.28272314342908e-30	0.298590355	0.124	0.025	2.83417678540655e-26
GGA2	1.47770882738221e-30	0.354551974	0.245	0.099	3.264997654101e-26
SLC39A10	1.51750955253091e-30	-0.478631447	0.301	0.421	3.35293735631705e-26
ORAI1	1.89161973774459e-30	0.307142197	0.135	0.031	4.17953381054667e-26
REEP3	2.0798665024469e-30	0.389124214	0.308	0.142	4.59546503715642e-26
PSD3	2.12653924958947e-30	-0.440537938	0.125	0.24	4.69858847196793e-26
ACSL3	2.14053479102965e-30	-0.474888359	0.217	0.339	4.72951162078002e-26
ZNF503-AS2	2.16417396386249e-30	0.298310936	0.111	0.018	4.78174237315418e-26
PTCHD1	2.40317906472463e-30	0.30013066	0.107	0.017	5.30982414350907e-26
LGALS3	2.54310242191813e-30	0.425056588	0.106	0.017	5.6189848012281e-26
MRPL17	2.71085602620952e-30	0.425607979	0.396	0.211	5.98963638990994e-26
G6PC3	2.78862359583828e-30	0.39846325	0.333	0.161	6.16146383500467e-26
ANK2	2.92053219573379e-30	-0.485558027	0.129	0.248	6.45291588647381e-26
TBC1D9	2.92951044525046e-30	0.321878164	0.2	0.07	6.47275332878089e-26
PCLAF	3.44067361740226e-30	-0.468238741	0.099	0.216	7.60216835765029e-26
KLF7	3.75298229683756e-30	-0.385856132	0.051	0.143	8.29221438486258e-26
RBBP4	3.81328682234092e-30	-0.426681569	0.47	0.563	8.42545723396226e-26
DYNC1LI1	3.8823043625651e-30	-0.502909405	0.275	0.389	8.57795148908759e-26
GUK1	3.96297102173849e-30	0.412241084	0.702	0.494	8.75618447253119e-26
APBB2	4.03942731445316e-30	-0.423966123	0.088	0.193	8.92511465128425e-26
COL6A1	4.04730651330511e-30	0.378851096	0.344	0.17	8.94252374114765e-26
CCDC146	4.96045032418617e-30	0.368995999	0.118	0.023	1.09601149912893e-25
RHBDD2	5.21736600452539e-30	0.392075369	0.38	0.196	1.15277701869988e-25
CTSB	5.2601460671933e-30	0.342791866	0.24	0.098	1.16222927354636e-25
TGDS	5.28257149868827e-30	0.323125699	0.146	0.038	1.16718417263517e-25
SERTAD3	5.47061574196167e-30	0.332271769	0.18	0.058	1.20873254818643e-25
NOTCH2	5.51162674245656e-30	0.343848127	0.221	0.085	1.21779392874578e-25
SPTY2D1	6.0094034149427e-30	0.405357927	0.268	0.116	1.32777768453159e-25
SHC1	6.69820696354024e-30	0.334425041	0.169	0.052	1.47996882859422e-25
CRYL1	6.76309595913582e-30	0.328321815	0.173	0.054	1.49430605217106e-25
ADGRG1	6.87745415388362e-30	-0.374720652	0.067	0.166	1.51957349530058e-25
EIF3E	7.13345641648045e-30	0.376593588	0.81	0.611	1.57613719522136e-25
SCAMP1-AS1	7.47039291889414e-30	0.320808936	0.167	0.05	1.65058331542966e-25
ANKRD12	7.73614066646869e-30	-0.536050795	0.394	0.497	1.70930028025626e-25
C19orf81	8.1557374143376e-30	0.360520602	0.244	0.098	1.80201018169789e-25
ERBB4	8.22804276217932e-30	0.323909096	0.134	0.032	1.81798604830352e-25
HSDL2	9.41121246870616e-30	0.363193094	0.268	0.116	2.07940739496063e-25
PLD3	9.84156094057085e-30	0.416801748	0.653	0.442	2.17449288981913e-25
PHYHIPL	1.0053374118111e-29	-0.42493972	0.07	0.17	2.22129301139662e-25
CTSZ	1.01413829214867e-29	0.29774948	0.121	0.025	2.24073855650249e-25
IRF3	1.11460589186241e-29	0.344943604	0.228	0.088	2.46272171807e-25
TXNIP	1.14116895810555e-29	-0.446860548	0.561	0.66	2.52141281293421e-25
MAP6	1.21462560754303e-29	-0.560093629	0.273	0.393	2.68371527986633e-25
PPP1R15A	1.45004110368042e-29	0.398839808	0.377	0.195	3.20386581858188e-25
ATOX1	1.53752456869794e-29	0.41100393	0.61	0.394	3.3971605345381e-25
LIN7A	1.6321007232042e-29	0.321683948	0.17	0.054	3.60612654791967e-25
MAP3K8	1.76640444151047e-29	0.281150148	0.115	0.021	3.90287061351738e-25
LRP10	2.04975091655924e-29	0.299016188	0.163	0.048	4.52892465013764e-25
GPRC5C	2.09272811026122e-29	0.291341482	0.119	0.023	4.62388275962218e-25
DOK5	2.1838802579396e-29	0.304922303	0.135	0.033	4.82528342991756e-25
TAOK3	2.20447566362847e-29	-0.472734458	0.171	0.287	4.8707889787871e-25
COL9A1	2.2206403622172e-29	0.542404216	0.156	0.048	4.9065048803189e-25
PHF14	2.34788379546817e-29	-0.533818657	0.351	0.455	5.18764924608692e-25
NONO	2.57335505006181e-29	-0.408533322	0.525	0.601	5.68582798311156e-25
MPPED2	2.76909049532467e-29	-0.461821808	0.087	0.191	6.11830544941985e-25
RPL34	3.02184641123977e-29	-0.280892639	0.997	0.997	6.67676964563427e-25
H2AFY2	3.67651212283162e-29	-0.453882818	0.208	0.322	8.12325353539646e-25
HSD17B14	3.71672237438577e-29	0.333197503	0.182	0.061	8.21209808620536e-25
SMIM20	3.97192478890902e-29	0.349713759	0.297	0.135	8.77596782109448e-25
EDNRB	4.13890688897694e-29	-0.344404266	0.029	0.107	9.14491477119455e-25
VIM	4.15328243135993e-29	-0.436028629	0.792	0.826	9.17667753208976e-25
TOP2A	4.281309682845e-29	-0.916729188	0.088	0.196	9.45955374424602e-25
SNHG19	4.71060660201543e-29	0.315228089	0.178	0.059	1.04080852871531e-24
GABRB3	4.78572830038237e-29	-0.384448144	0.048	0.137	1.05740666796949e-24
CDKN1B	4.82986585177168e-29	-0.455195006	0.176	0.292	1.06715885994895e-24
NR6A1	5.53107933134095e-29	0.285746169	0.108	0.019	1.22209197825978e-24
UCHL1	5.58168610826158e-29	-0.485885559	0.586	0.668	1.2332735456204e-24
BNIP3L	5.80670267029258e-29	-0.455231332	0.557	0.624	1.28299095500114e-24
SDC2	6.83537605451653e-29	0.357401247	0.248	0.104	1.51027633924543e-24
ABCG1	7.27614539182827e-29	0.270663444	0.1	0.014	1.60766432432446e-24
DTNA	7.30284298283491e-29	0.309590826	0.198	0.071	1.61356315705737e-24
SLF1	7.52290387436626e-29	-0.459446716	0.125	0.236	1.66218561104122e-24
CACNG8	8.71621117297617e-29	-0.385189263	0.05	0.139	1.92584685866908e-24
ZEB2	9.91005020071545e-29	-0.470094615	0.098	0.207	2.18962559184808e-24
FZD1	1.21410816605123e-28	0.288680562	0.101	0.015	2.68257199289019e-24
SIL1	1.35503599238596e-28	0.320682921	0.165	0.051	2.99395202517677e-24
HNRNPC	1.38396454163139e-28	-0.352764234	0.841	0.85	3.05786965473457e-24
WASF2	1.68001348224957e-28	0.374894128	0.393	0.21	3.71198978903043e-24
ENHO	1.77461832336149e-28	-0.370020297	0.055	0.146	3.92101918546721e-24
CFAP46	1.82522042624089e-28	0.289989012	0.117	0.024	4.03282453177925e-24
TECR	1.84442934269375e-28	0.40104104	0.493	0.296	4.07526663268185e-24
CD151	2.06792011421962e-28	0.382038076	0.358	0.18	4.56906949236824e-24
HADHB	2.76967993323157e-28	0.337910289	0.292	0.135	6.11960781247515e-24
TMEM161B-AS1	2.87130849369903e-28	-0.481137183	0.145	0.259	6.34415611682801e-24
CCDC173	2.99465328706293e-28	0.407688456	0.154	0.046	6.61668643776554e-24
MAP9	3.05535065794146e-28	0.412854396	0.526	0.325	6.75079727872166e-24
ZC2HC1A	3.16435467837574e-28	-0.480607838	0.167	0.283	6.9916416618712e-24
SYT1	3.18698916952786e-28	-0.654025582	0.316	0.438	7.04165257007181e-24
FLNA	3.24206947221634e-28	0.344152978	0.303	0.144	7.16335249886201e-24
LRRC73	3.27214969798482e-28	0.286188417	0.113	0.022	7.22981475769745e-24
SPA17	3.65224271552755e-28	0.41932039	0.223	0.091	8.06963027995812e-24
TERF2IP	4.29425626903365e-28	-0.545162078	0.547	0.6	9.48815922642984e-24
P3H4	4.51326221952928e-28	0.382763012	0.337	0.17	9.97205287404995e-24
TPM1	4.62312675197486e-28	0.652416644	0.491	0.32	1.02147985584884e-23
TANC1	4.8208998905429e-28	0.272685016	0.108	0.02	1.06517783081545e-23
WWC2	5.00611503056093e-28	0.286891675	0.129	0.031	1.10610111600244e-23
UBE2E3	5.11888455328352e-28	-0.443369128	0.325	0.442	1.13101754204799e-23
INTU	5.16167534148126e-28	-0.473239731	0.237	0.349	1.14047216670029e-23
ERP29	5.73836879765881e-28	0.383952683	0.633	0.411	1.26789258584271e-23
TPPP3	6.1515779897453e-28	0.507815676	0.141	0.039	1.35919115683423e-23
TGIF1	6.4749762529467e-28	0.318859526	0.165	0.053	1.43064600308857e-23
C2orf40	6.47951020251868e-28	0.31576118	0.109	0.021	1.4316477792465e-23
SLC31A1	6.59053971222374e-28	0.35878647	0.225	0.091	1.45617974941583e-23
GRAMD1B	6.65256481737544e-28	0.273213551	0.104	0.018	1.4698841963991e-23
OCEL1	7.55153881001659e-28	0.301405093	0.146	0.041	1.66851250007317e-23
MMRN1	7.79485181149046e-28	0.315719746	0.109	0.021	1.72227250774882e-23
TMED3	7.86797633807051e-28	0.349956815	0.275	0.126	1.73842937189668e-23
VEPH1	7.89344067477582e-28	-0.3261984	0.036	0.115	1.74405571709172e-23
DHRS4L2	8.3296787576866e-28	0.289182601	0.15	0.043	1.84044252151085e-23
TANC2	8.80128206831537e-28	-0.396463365	0.088	0.188	1.94464327299428e-23
ALG3	9.47831425115419e-28	0.347089338	0.207	0.08	2.09423353379252e-23
DNAJA1	9.63467856315644e-28	-0.395768832	0.778	0.795	2.12878222852942e-23
TUT4	1.01683643597039e-27	-0.427714612	0.504	0.59	2.24670010527657e-23
CCDC80	1.09792005175662e-27	0.313208082	0.1	0.017	2.42585435435624e-23
C17orf97	1.20633084524667e-27	0.268205939	0.116	0.025	2.66538800257253e-23
GPM6A	1.92204020859882e-27	-0.602671968	0.354	0.474	4.24674784089909e-23
ANXA11	1.9903633917034e-27	0.263339364	0.105	0.019	4.39770791396867e-23
CETN2	2.09890045031488e-27	0.515090352	0.493	0.31	4.63752054497073e-23
PTPRK	2.12726178509569e-27	0.28909316	0.133	0.035	4.70018491416892e-23
ANP32A	2.233172985078e-27	-0.414637709	0.423	0.51	4.93419571052985e-23
GCC2	2.28122351001718e-27	0.405595766	0.452	0.263	5.04036334538296e-23
C19orf53	2.6321642133509e-27	0.37210092	0.757	0.564	5.8157668293988e-23
ABI2	2.84891664175972e-27	-0.440584218	0.405	0.498	6.29468131996811e-23
WNT5B	3.04449614039239e-27	0.304332192	0.149	0.044	6.72681422219699e-23
SLC9A3R1	3.14299767708477e-27	0.311278137	0.192	0.07	6.9444533675188e-23
DNAJC3	3.16085487168428e-27	0.388732189	0.264	0.122	6.98390883898642e-23
NHSL1	3.35533055199061e-27	0.340007759	0.23	0.096	7.41360285462326e-23
TSC22D3	3.50770367721096e-27	0.279482463	0.151	0.045	7.75027127479762e-23
AMER2	3.93341216882056e-27	-0.388717346	0.084	0.185	8.69087418700903e-23
SREBF2	4.27251618183574e-27	-0.393371351	0.098	0.199	9.44012450376607e-23
ZNF506	4.48047892740987e-27	0.300351586	0.181	0.064	9.8996181901121e-23
IER5L	4.51746977346564e-27	0.389969896	0.283	0.135	9.98134946447233e-23
BAALC	4.5788059635747e-27	0.292172352	0.12	0.028	1.01168717765183e-22
EPHX1	5.56704679640886e-27	0.269240519	0.116	0.026	1.23003898966654e-22
LTBP3	5.82649324595073e-27	0.311105619	0.157	0.05	1.28736368269281e-22
SON	5.90125838710698e-27	-0.358915713	0.763	0.778	1.30388304063129e-22
LINC00665	6.00023884970536e-27	0.338302608	0.302	0.144	1.3257527738424e-22
YWHAG	6.10324598771299e-27	-0.494806368	0.339	0.442	1.34851220098519e-22
MYT1L	6.75852286735608e-27	-0.433707258	0.037	0.115	1.49329562754233e-22
TMEM14B	6.81805730220023e-27	0.455576593	0.624	0.429	1.50644976092114e-22
DNPH1	7.1969710621977e-27	0.388366794	0.451	0.261	1.59017075619258e-22
OSBP2	7.31309530857692e-27	0.251368248	0.104	0.019	1.61582840843007e-22
PEA15	7.88365741693661e-27	-0.477792767	0.139	0.247	1.74189410627214e-22
MIR124-2HG	8.18472738670989e-27	-0.365079434	0.061	0.151	1.80841551609355e-22
SSSCA1	9.00645966773638e-27	0.402332744	0.256	0.118	1.98997726358635e-22
DBN1	9.02805477083608e-27	-0.492451548	0.263	0.372	1.99474870161623e-22
RPRM	9.18987365142594e-27	0.272189185	0.133	0.035	2.03050258328256e-22
PAK3	9.5945574847974e-27	-0.490688541	0.136	0.243	2.11991747626599e-22
MAGI1	1.06693706386239e-26	-0.441892501	0.117	0.22	2.35739744260395e-22
COMT	1.23826221859691e-26	0.354957481	0.397	0.216	2.73594037198988e-22
HNRNPH1	1.3105502369914e-26	-0.419337132	0.462	0.553	2.89566074863251e-22
BIRC5	1.35862390341632e-26	-0.540815037	0.062	0.155	3.00187951459836e-22
HOMER1	1.47579791600325e-26	0.268727314	0.111	0.023	3.26077549540918e-22
GON7	1.47797028326351e-26	0.321631631	0.185	0.068	3.26557534087073e-22
MMAB	1.50585779063073e-26	-0.440199163	0.177	0.287	3.3271927883986e-22
CBX3	1.52498304912103e-26	-0.399535559	0.566	0.619	3.36945004703291e-22
PNN	1.61685535134494e-26	-0.35733085	0.676	0.728	3.57244189879664e-22
LOXL1	1.65162045167124e-26	0.310326017	0.159	0.052	3.6492553879676e-22
SURF1	1.74441881279402e-26	0.322892573	0.258	0.116	3.85429336686838e-22
TPP1	1.77147528388958e-26	0.276679857	0.14	0.04	3.91407463975404e-22
SLC6A15	2.03294860986022e-26	0.287898736	0.117	0.027	4.49179995348616e-22
WFDC2	2.069209328557e-26	0.383232697	0.23	0.099	4.57191801144669e-22
KDELR2	2.07384638586557e-26	0.467844023	0.45	0.284	4.58216358956999e-22
GLMP	2.10068505828331e-26	0.293706712	0.161	0.053	4.64146363627698e-22
SMARCB1	2.35496045744409e-26	-0.426459954	0.348	0.449	5.20328513072272e-22
MYADM	2.40838687951201e-26	0.318665708	0.171	0.059	5.32133081028179e-22
PBK	2.44815452231578e-26	-0.406795821	0.039	0.118	5.40919741705672e-22
CLASP2	2.56761692028241e-26	-0.437940416	0.163	0.276	5.67314958536398e-22
DTD1	2.86722806865609e-26	-0.429316832	0.19	0.301	6.33514041769564e-22
TBCB	2.87296085998246e-26	-0.429234808	0.399	0.494	6.34780702013125e-22
LCOR	3.08658862073947e-26	-0.496248967	0.223	0.329	6.81981755752385e-22
HMGB2	3.4173095649806e-26	-0.907005245	0.342	0.441	7.55054548382463e-22
DPCD	3.65721365156503e-26	0.388942435	0.371	0.199	8.08061356313294e-22
MISP3	3.9495685485028e-26	0.255159583	0.105	0.021	8.72657170791695e-22
GCLM	4.01957233075497e-26	0.341682787	0.196	0.076	8.8812450648031e-22
TUBA1C	4.90174205386917e-26	0.346109316	0.201	0.08	1.08303990680239e-21
MGMT	5.12375761060251e-26	0.348538262	0.308	0.153	1.13209424406263e-21
SNRPB2	5.68556257088621e-26	-0.407963057	0.456	0.529	1.25622505003731e-21
DNAH7	5.74932617048012e-26	0.285635468	0.109	0.023	1.27031361736758e-21
SBK1	7.2513868456773e-26	-0.432535284	0.119	0.221	1.6021939235524e-21
WNT4	7.44625859450283e-26	0.544668239	0.102	0.021	1.6452508364554e-21
MIA2	7.61190114883413e-26	0.314199103	0.223	0.092	1.6818495588349e-21
ZNF593	7.74388667221093e-26	0.336365965	0.298	0.143	1.711011760225e-21
DMAC1	8.27297613950165e-26	0.396663133	0.436	0.255	1.82791407802289e-21
TMED1	8.93219953095428e-26	0.307218358	0.247	0.109	1.97356948636435e-21
CHD3	9.07732824853634e-26	-0.542197983	0.218	0.328	2.0056356765141e-21
NOL3	9.6273517430958e-26	0.275739603	0.126	0.033	2.12716336763702e-21
PDGFC	9.85859491540796e-26	0.265827937	0.108	0.023	2.17825654655939e-21
AXIN2	1.12912013901365e-25	0.283941187	0.111	0.025	2.49479094715065e-21
UNC119	1.1854202815525e-25	0.364588321	0.377	0.204	2.61918611209025e-21
WHAMM	1.22017509746914e-25	0.295415935	0.167	0.058	2.69597687785806e-21
TUBA1B	1.25836393252208e-25	-0.591472197	0.612	0.64	2.78035510890753e-21
ENO3	1.26871859194376e-25	0.304239449	0.122	0.031	2.80323372889974e-21
RBFOX2	1.31576438445342e-25	-0.580127562	0.188	0.295	2.90718140744982e-21
MGAT4B	1.33460441554445e-25	0.314774982	0.269	0.123	2.94880845614547e-21
SLC9A3R2	1.3671281229528e-25	0.263239624	0.123	0.031	3.02066958766421e-21
ZNHIT2	1.44754618743237e-25	0.29307713	0.136	0.039	3.19835330113182e-21
SURF4	1.55607703321957e-25	0.34287903	0.244	0.108	3.43815220489864e-21
HEXB	1.78789800553034e-25	0.27101985	0.137	0.04	3.95036064321929e-21
HYDIN	1.82361628280773e-25	0.323201321	0.148	0.047	4.02928017686369e-21
ZDHHC12	2.00612604710713e-25	0.28969319	0.152	0.05	4.43253550108319e-21
XBP1	2.27305760555951e-25	0.347950929	0.248	0.114	5.02232077948375e-21
GRINA	2.56182107130485e-25	0.317749144	0.303	0.147	5.66034365704808e-21
ISCU	2.73882678539013e-25	0.37430484	0.414	0.236	6.05143778231949e-21
MIS18BP1	2.83239962037916e-25	-0.449469433	0.083	0.179	6.25818696122776e-21
COPRS	2.8652698171055e-25	0.350752584	0.315	0.162	6.3308136608946e-21
ADAM9	3.04359265248799e-25	0.289046033	0.17	0.061	6.72481796567221e-21
FLRT2	3.30936221537567e-25	0.316282314	0.182	0.07	7.31203581487255e-21
S100A11	3.47059065603847e-25	0.391912012	0.102	0.021	7.668270054517e-21
NRXN3	3.6948070969758e-25	-0.371267856	0.046	0.126	8.16367628076804e-21
SLC4A7	3.95140050030165e-25	-0.455848653	0.231	0.337	8.73061940541649e-21
EPHA7	4.01757264187111e-25	0.463905235	0.163	0.059	8.87682675221421e-21
SMARCA5	4.09159044650946e-25	-0.40492647	0.618	0.668	9.04036909156264e-21
LRRC10B	4.17416033166866e-25	0.258995939	0.104	0.022	9.2228072528219e-21
LRPAP1	4.17952376819666e-25	0.369477555	0.458	0.271	9.23465776583052e-21
CERS4	4.83233416288377e-25	0.288311567	0.175	0.063	1.06770423328917e-20
FKBP10	5.02350906315311e-25	0.332373722	0.298	0.145	1.10994432750368e-20
POU2F2	5.36101295273547e-25	-0.499157122	0.072	0.163	1.1845158119069e-20
RIC3	5.69755322786996e-25	-0.46121352	0.118	0.215	1.25887438569787e-20
CAT	6.19511244572278e-25	0.278128277	0.152	0.049	1.36881009488245e-20
PRRC2C	6.24540622929287e-25	-0.353117934	0.727	0.737	1.37992250636226e-20
DNAJC4	6.52823116536554e-25	0.34227048	0.27	0.128	1.44241267598752e-20
GINS2	6.5381887351541e-25	-0.427842873	0.095	0.192	1.4446128010323e-20
MFGE8	6.89384147942556e-25	0.297988485	0.177	0.067	1.52319427487908e-20
MN1	7.35262790712391e-25	-0.30892154	0.05	0.131	1.62456313607903e-20
SDC4	7.93821622352496e-25	0.258238843	0.105	0.023	1.75394887458784e-20
CALR	8.25057327210053e-25	0.341507963	0.707	0.515	1.82296416447061e-20
EFHC1	9.09745113606565e-25	0.361375716	0.285	0.14	2.0100818285137e-20
TMEM141	9.33769199622159e-25	0.333560443	0.307	0.158	2.06316304656516e-20
NUCB2	1.10449656470751e-24	0.363251851	0.496	0.307	2.44038515972123e-20
TSPYL4	1.16306240317977e-24	-0.463444983	0.334	0.437	2.5697863798257e-20
MAN2A1	1.20567029470524e-24	0.268052713	0.121	0.032	2.66392851615123e-20
FOSB	1.30394781226673e-24	0.281554262	0.107	0.025	2.88107269120333e-20
GTF2F2	1.38374920783564e-24	0.380671788	0.354	0.188	3.05739387471285e-20
WASF1	1.39457838618669e-24	-0.407977815	0.22	0.329	3.08132094427949e-20
SERBP1	1.57593912352045e-24	-0.342303358	0.766	0.77	3.48203749341843e-20
PLEKHO1	1.76790429081772e-24	-0.418635522	0.205	0.309	3.90618453056175e-20
RABAC1	1.78192731699413e-24	0.390041376	0.735	0.563	3.93716840689854e-20
AP2S1	1.79373011880287e-24	0.362611263	0.634	0.426	3.96324669749493e-20
TMEM14C	1.99843187164579e-24	0.403536729	0.673	0.481	4.41553522040138e-20
PTGES3	2.01400787104475e-24	-0.268390693	0.81	0.803	4.44995039107338e-20
ATP5F1D	2.06854854722701e-24	0.325912949	0.814	0.628	4.57045801509808e-20
SOD1	2.20441691948985e-24	0.298529108	0.86	0.698	4.87065918361282e-20
HEBP2	2.35416246761143e-24	0.331860245	0.304	0.154	5.20152197218746e-20
RSBN1	2.50412512810048e-24	-0.440338889	0.251	0.35	5.532864470538e-20
KLF10	2.83565071579306e-24	0.287195054	0.157	0.054	6.26537025654477e-20
NRXN1	3.00405819887553e-24	-0.478099784	0.11	0.211	6.63746659041549e-20
FGF11	3.17185931050585e-24	0.273280877	0.153	0.051	7.00822314656267e-20
ABHD11	3.43663366845389e-24	0.296442012	0.167	0.061	7.59324209044887e-20
BCAP31	3.55518500937949e-24	0.362098324	0.472	0.287	7.85518127822398e-20
ZNF436-AS1	4.28053077973245e-24	0.302420823	0.215	0.09	9.45783275781886e-20
PCAT6	4.28248323900628e-24	0.294353167	0.172	0.063	9.46214671658438e-20
PROM1	4.68607678245362e-24	0.255815465	0.1	0.022	1.03538866508313e-19
NFIA	4.80103641998982e-24	0.450985002	0.338	0.191	1.06078899699675e-19
CENPF	4.83241572419809e-24	-0.904746296	0.128	0.235	1.06772225426157e-19
RBM6	4.84957113273663e-24	-0.425977189	0.291	0.39	1.07151274177816e-19
ASAH1	5.32868884779306e-24	0.315920467	0.356	0.192	1.17737380091988e-19
A1BG	5.47611515113441e-24	0.367115652	0.389	0.22	1.20994764264315e-19
FKBP3	5.52375876330522e-24	-0.412793899	0.388	0.485	1.22047449875229e-19
U2SURP	5.71331991410895e-24	-0.392490954	0.467	0.539	1.26235803502237e-19
NARS2	5.89165414406577e-24	0.283644409	0.19	0.075	1.30176098313133e-19
DSG2	5.97603348709914e-24	0.293906038	0.196	0.08	1.32040459897455e-19
FLNB	5.98240969700889e-24	0.280414521	0.126	0.036	1.32181342255411e-19
PTTG1	6.10979633664009e-24	-0.898217573	0.179	0.287	1.34995950058063e-19
C6orf118	7.40425339144445e-24	0.2675799	0.108	0.026	1.63596978683965e-19
PBX3	7.83645041035844e-24	-0.437283588	0.106	0.203	1.7314637181687e-19
UBE2T	8.13287907853767e-24	-0.485574771	0.117	0.216	1.7969596324029e-19
PFDN2	8.54297891633902e-24	-0.387061591	0.472	0.54	1.88757119156511e-19
LCA5	8.90046515820483e-24	0.306073945	0.185	0.074	1.96655777670536e-19
DBI	9.29573727519324e-24	-0.462705887	0.339	0.43	2.05389315095395e-19
ATRAID	1.0616695852691e-23	0.358860026	0.521	0.327	2.34575894865207e-19
EFR3A	1.1181525939168e-23	0.250020701	0.118	0.031	2.47055815625918e-19
CCDC8	1.12261139892915e-23	0.273550204	0.172	0.064	2.48040988593395e-19
TMED2	1.1279079349693e-23	0.356052289	0.481	0.295	2.49211258231467e-19
CDC42	1.14856778868712e-23	-0.381904951	0.66	0.691	2.53776052910419e-19
FUOM	1.17792803922087e-23	0.270881536	0.121	0.034	2.6026320026585e-19
CBY1	1.19818577277099e-23	0.310908433	0.245	0.114	2.64739146493751e-19
SUCLG2	1.28515999059964e-23	0.274121296	0.141	0.046	2.83956099922991e-19
ATF3	1.30565150521121e-23	0.391235884	0.125	0.037	2.88483700076418e-19
GNB3	1.31947744446065e-23	0.265386842	0.108	0.026	2.91538541353581e-19
UBE2I	1.4200945121864e-23	-0.374506408	0.444	0.525	3.13769882467585e-19
METTL23	1.45971092331613e-23	0.298711869	0.237	0.109	3.22523128506698e-19
ANXA2	1.50166841225281e-23	0.368058344	0.29	0.15	3.31793635687257e-19
PRIM1	1.65352657708241e-23	-0.342794728	0.077	0.166	3.65346697206357e-19
CRELD1	1.80133517684343e-23	0.28612351	0.195	0.079	3.98005007323557e-19
H2AFV	1.82974696721708e-23	-0.464369348	0.387	0.466	4.04282592406614e-19
NME5	1.96506793348813e-23	0.316584177	0.169	0.063	4.34181759904203e-19
GADD45A	2.00858210738203e-23	0.373280824	0.198	0.083	4.4379621662606e-19
B4GAT1	2.19376900083237e-23	0.317808197	0.288	0.143	4.84713260733912e-19
RBFA	2.25452127826838e-23	-0.39419912	0.14	0.237	4.98136476433398e-19
ENC1	2.39331281538417e-23	-0.505367768	0.121	0.224	5.28802466559132e-19
PDXK	2.45189499368424e-23	0.308015658	0.235	0.107	5.41746198854533e-19
NTPCR	2.83851503518236e-23	0.358907224	0.317	0.167	6.27169897023542e-19
HDLBP	2.94911170901082e-23	0.394619442	0.516	0.333	6.5160623210594e-19
WSCD1	2.95690582647292e-23	0.269746461	0.14	0.045	6.53328342359192e-19
PRKDC	2.98615303019311e-23	-0.40525841	0.557	0.605	6.59790512021167e-19
TCAF1	3.08258755133702e-23	-0.432564693	0.29	0.39	6.81097719467914e-19
MIB2	3.34697216252301e-23	0.279338216	0.185	0.073	7.39513499309459e-19
DAP	3.51557598981412e-23	0.3175279	0.249	0.118	7.76766514949429e-19
TIMP3	3.84638826472767e-23	0.278107048	0.144	0.049	8.4985948709158e-19
CCDC85B	3.99169956436793e-23	0.320166122	0.331	0.174	8.81966018747093e-19
GLIS3	4.09363145051093e-23	0.254341685	0.128	0.038	9.0448786899039e-19
SPATS2L	4.10542499015848e-23	0.44797827	0.408	0.251	9.07093651575516e-19
ZFHX3	4.10839074941318e-23	-0.72970063	0.232	0.33	9.07748936082843e-19
AUTS2	4.38723793514869e-23	-0.418323438	0.155	0.255	9.69360221771102e-19
KRTCAP2	4.67154517911833e-23	0.322039894	0.384	0.219	1.03217790732619e-18
CCT5	5.12153436383316e-23	-0.407632557	0.436	0.514	1.13160301768894e-18
SRRM1	5.65858095995988e-23	-0.339461372	0.674	0.699	1.25026346310314e-18
NFIC	6.0385082318836e-23	0.277264089	0.212	0.092	1.33420839383468e-18
HDDC2	7.14180862230141e-23	0.341575457	0.358	0.197	1.5779826150975e-18
CEMIP2	8.3896404494324e-23	0.259414833	0.151	0.053	1.85369105730209e-18
SRSF7	9.43263716044708e-23	-0.399919351	0.44	0.519	2.08414118060078e-18
FKBP2	9.74597655392687e-23	0.348419771	0.641	0.446	2.15337351959014e-18
SPTSSA	1.04149485817178e-22	0.302787391	0.318	0.165	2.30118288913054e-18
TFDP2	1.1066403197083e-22	-0.516873591	0.289	0.38	2.44512178639549e-18
EMC7	1.11372983632073e-22	0.29113197	0.343	0.184	2.46078607335064e-18
CNPY4	1.13978039787758e-22	0.297880374	0.175	0.07	2.51834478911051e-18
FARP1	1.14169893340512e-22	-0.428427308	0.233	0.336	2.52258379335862e-18
DNASE2	1.15128407922781e-22	0.271346615	0.141	0.047	2.54376217305385e-18
PUSL1	1.18546134319521e-22	0.266190322	0.162	0.06	2.61927683778981e-18
MYEF2	1.26858846130022e-22	-0.436734646	0.365	0.454	2.80294620524284e-18
RHOQ	1.27557793607579e-22	0.300634153	0.265	0.13	2.81838944975947e-18
PRKG1	1.32026906193119e-22	0.256805444	0.113	0.031	2.91713449233697e-18
SPECC1	1.47367821742429e-22	-0.40472744	0.117	0.212	3.25609202139897e-18
HBP1	1.4866237798796e-22	0.277290397	0.218	0.097	3.28469524164397e-18
ASH1L	1.56711802547801e-22	-0.414892593	0.331	0.422	3.46254727729367e-18
MYH10	1.64851227373437e-22	-0.400033802	0.323	0.416	3.64238786881608e-18
MCM7	1.77652288274655e-22	-0.436194396	0.157	0.256	3.9252273094285e-18
MVD	1.77663106573531e-22	-0.405536393	0.114	0.207	3.92546633974217e-18
BRSK2	1.85244509776901e-22	-0.386255606	0.099	0.189	4.09297744352062e-18
MND1	2.11013271283573e-22	-0.261196847	0.035	0.104	4.66233822901055e-18
ECH1	2.17054177928014e-22	0.367214866	0.468	0.292	4.79581206131948e-18
ZEB1	2.31467669161727e-22	-0.403327869	0.255	0.354	5.11427815012836e-18
ASXL3	2.65735980232775e-22	0.289792583	0.197	0.085	5.87143648324317e-18
HIVEP1	2.67926531083904e-22	0.27169205	0.194	0.082	5.91983670429886e-18
CCDC51	2.68980239340345e-22	0.268078578	0.145	0.05	5.94311838822493e-18
IGF2BP2	2.76556228312357e-22	-0.371651101	0.419	0.503	6.11050986456153e-18
LRRC75A	3.16483602830344e-22	0.4246406	0.319	0.179	6.99270520453645e-18
SYS1	3.16533583436382e-22	0.275489121	0.202	0.087	6.99380952602686e-18
EML4	3.50058671772342e-22	0.298195841	0.219	0.099	7.7345463528099e-18
ZNF428	3.56780961863607e-22	-0.385476795	0.61	0.659	7.8830753523764e-18
GMPR2	3.79843702875881e-22	0.273553246	0.185	0.076	8.3926466150426e-18
HSP90B1	4.10318970991835e-22	0.35056787	0.822	0.665	9.0659976640646e-18
TOP1	5.11549146586311e-22	-0.389391954	0.528	0.585	1.13026783938245e-17
IQCK	5.23141963422296e-22	0.283274357	0.232	0.107	1.15588216818156e-17
PIGP	5.44152595463789e-22	0.289262627	0.232	0.108	1.20230515967724e-17
CFAP298	5.73883967042886e-22	0.331454802	0.363	0.203	1.26799662518126e-17
RALGPS2	5.80697723351015e-22	0.325776589	0.309	0.167	1.28305161974407e-17
SDF4	5.97966509524114e-22	0.321690479	0.344	0.187	1.32120700279353e-17
IFT22	6.16554468446048e-22	0.389126168	0.417	0.248	1.36227709803154e-17
REST	7.24560101612075e-22	0.317823907	0.3	0.158	1.60091554451188e-17
NBEAL1	7.31571515113516e-22	0.257043277	0.186	0.077	1.61640726264331e-17
VEGFB	7.57953614299758e-22	0.351627579	0.417	0.253	1.67469851079532e-17
DYNC1H1	7.68437511017942e-22	-0.450116242	0.39	0.47	1.69786268059414e-17
DECR1	9.02729185379308e-22	0.301447008	0.228	0.106	1.99458013509558e-17
PAXBP1	1.02159358539744e-21	-0.422804171	0.32	0.412	2.25721102693564e-17
TNNT1	1.08019832359156e-21	0.266344795	0.147	0.053	2.38669819597554e-17
C4orf3	1.21311819634345e-21	0.348626122	0.619	0.434	2.68038465482086e-17
APC2	1.24243411636164e-21	-0.296573948	0.039	0.107	2.74515818010104e-17
SEPT6	1.25259530728459e-21	-0.38071995	0.133	0.227	2.7676093314453e-17
SAP18	1.27351192406105e-21	0.32975353	0.689	0.489	2.8138245962129e-17
FZD3	1.27416855054494e-21	-0.375852059	0.482	0.553	2.81527541242904e-17
VCL	1.38454762620468e-21	0.30806469	0.204	0.092	3.05915798009924e-17
ATP5IF1	1.3894031272287e-21	0.310055485	0.83	0.672	3.06988620961182e-17
CCDC40	1.53958048443332e-21	0.263895356	0.152	0.056	3.40170308035541e-17
SERP1	1.55713405922898e-21	0.432612918	0.504	0.339	3.44048770386643e-17
UROD	1.57787686335772e-21	0.28331543	0.227	0.104	3.48631892958888e-17
LINC00467	1.60566084597986e-21	0.292262203	0.188	0.08	3.54770763919251e-17
HMGCL	1.61920479251492e-21	0.257886493	0.188	0.078	3.57763298906172e-17
ZNF521	1.67197544970492e-21	0.294848242	0.271	0.138	3.69422975612302e-17
LAMP2	1.68854378971706e-21	0.281358403	0.265	0.133	3.73083750337984e-17
SMIM4	1.69199141056764e-21	0.268194351	0.173	0.07	3.7384550216492e-17
CNTFR	1.69545845652635e-21	-0.350812268	0.099	0.188	3.74611545969497e-17
SELENOS	1.88288286907434e-21	0.35279837	0.498	0.32	4.16022969921975e-17
DNAJC3-DT	2.11277891109977e-21	0.25637771	0.127	0.041	4.66818500407493e-17
BZW1	2.12354874876276e-21	-0.335544324	0.634	0.676	4.69198096039132e-17
COX8A	2.30075316151257e-21	0.267999446	0.858	0.704	5.08351411036203e-17
PHF19	2.59391363726529e-21	-0.255873812	0.034	0.1	5.73125218153766e-17
SEPT3	2.67549561011405e-21	-0.353259789	0.09	0.177	5.91150755054699e-17
SLC23A2	2.67928648003864e-21	0.251566786	0.113	0.033	5.91988347764538e-17
FZD8	2.70645772773375e-21	-0.339371511	0.072	0.153	5.97991834942772e-17
CFAP36	3.0169798458963e-21	0.339646401	0.435	0.264	6.66601696950786e-17
ATL1	3.11364561737546e-21	-0.316160081	0.068	0.149	6.87959999159108e-17
STOX1	3.35037921593074e-21	0.263677946	0.125	0.04	7.40266287759898e-17
NUDT14	3.6792407751897e-21	0.258610654	0.162	0.063	8.12928249278163e-17
PDS5B	3.68612968148896e-21	-0.412427816	0.194	0.291	8.14450353124986e-17
SELENOW	3.83644595272551e-21	0.369466633	0.788	0.671	8.47662733254702e-17
SF3B1	4.04551700946791e-21	-0.349086577	0.485	0.553	8.93856983241934e-17
LGMN	4.11501389761288e-21	0.280453841	0.183	0.077	9.09212320677565e-17
GSTK1	4.86611701668613e-21	0.280626053	0.25	0.12	1.0751685548368e-16
DCTN3	5.20346324741394e-21	-0.405450055	0.458	0.517	1.14970520451611e-16
EPHB2	5.29407285348464e-21	-0.33409824	0.099	0.186	1.16972539697743e-16
RCN2	5.43058044354742e-21	-0.34856561	0.598	0.647	1.1998867490018e-16
WBP2	5.55324498415993e-21	0.302863505	0.278	0.142	1.22698947925014e-16
SRPRA	6.38544336706634e-21	0.395386023	0.437	0.281	1.41086371195331e-16
MKNK2	6.91723641043274e-21	0.280000898	0.175	0.072	1.52836338488511e-16
RTL8C	7.14536594854237e-21	-0.380004839	0.328	0.416	1.57876860633044e-16
TMEM223	8.17803781178378e-21	0.319257931	0.329	0.183	1.80693745451363e-16
ASPM	8.31906010317168e-21	-0.602939077	0.056	0.132	1.83809632979578e-16
SRP9	8.62588508045791e-21	-0.31568116	0.7	0.723	1.90588930852718e-16
NKTR	8.99718632151987e-21	-0.388795671	0.402	0.475	1.98792831773981e-16
PRDX3	9.08794233590929e-21	0.298591938	0.445	0.268	2.00798085911916e-16
CEBPB	9.4573589454648e-21	0.28139251	0.141	0.051	2.08960345900045e-16
GNB1	1.02315367644092e-20	-0.386509816	0.392	0.471	2.26065804809622e-16
SERPINB6	1.08477851244017e-20	0.277289775	0.255	0.128	2.39681812323655e-16
CADPS2	1.0933561987548e-20	0.300125254	0.147	0.056	2.41577052114873e-16
EML1	1.28149969787641e-20	0.26814509	0.185	0.079	2.83147358245793e-16
GALK1	1.29548977849606e-20	0.260048118	0.186	0.079	2.86238466558704e-16
MRPL28	1.35996196414717e-20	0.323087346	0.423	0.255	3.00483595978317e-16
TAPBP	1.36242872406269e-20	0.262097407	0.159	0.062	3.01028626581652e-16
TMEM101	1.54147476382979e-20	0.262786863	0.203	0.09	3.40588849068193e-16
RSRC2	1.5857143243627e-20	-0.390196622	0.505	0.564	3.5036357996794e-16
TSPAN3	1.59813409711954e-20	0.323368424	0.588	0.398	3.53107728758563e-16
STC1	1.69395679160172e-20	0.277271599	0.163	0.065	3.742797531044e-16
TMA7	1.80861148050715e-20	0.284008499	0.863	0.723	3.99612706618054e-16
FAM227A	1.90107674214751e-20	0.300677011	0.235	0.115	4.20042906177492e-16
BAD	1.99693607555437e-20	0.325493603	0.457	0.277	4.41223025893737e-16
LRRN1	2.05655557840853e-20	0.285404063	0.215	0.102	4.54395955049364e-16
DBP	2.06145333919318e-20	0.251288815	0.127	0.043	4.55478115294733e-16
BDH2	2.06573904504893e-20	0.28613949	0.311	0.168	4.56425042003561e-16
TSTA3	2.07115150865545e-20	0.271119463	0.185	0.08	4.57620925837421e-16
REEP5	2.09913137803386e-20	0.32854815	0.344	0.193	4.63803077976582e-16
PPCS	2.11540487437554e-20	0.268120616	0.263	0.132	4.67398706993276e-16
COPB2	2.22176864872138e-20	0.351914104	0.384	0.232	4.90899782934989e-16
CCND2	2.33076659705985e-20	-0.546061073	0.373	0.449	5.14982879620373e-16
VAMP2	2.55286694760948e-20	-0.449973415	0.529	0.576	5.64055952074314e-16
TOB1	2.57697878039216e-20	0.276253058	0.225	0.107	5.69383461527647e-16
DYNC1LI2	2.68049934791883e-20	-0.359360485	0.348	0.431	5.92256330922666e-16
DAAM1	3.06066649880092e-20	-0.513673125	0.381	0.457	6.76254262910062e-16
TRAM1	3.22379068164335e-20	0.312317411	0.322	0.18	7.12296551109098e-16
CHKA	3.40122133518344e-20	0.288288178	0.235	0.116	7.5149985400878e-16
TAF10	3.45754615507291e-20	0.304008522	0.506	0.325	7.63944822963359e-16
OBSL1	3.58170115233081e-20	0.322042699	0.389	0.228	7.91376869607493e-16
RPN1	3.94875935011914e-20	0.276512606	0.25	0.126	8.72478378408825e-16
DLL3	3.96742484811458e-20	-0.514692986	0.106	0.191	8.76602520190916e-16
NDUFAF3	3.99832703805048e-20	0.410874894	0.529	0.361	8.83430359057254e-16
RSPH9	4.23394857421749e-20	0.313935043	0.165	0.068	9.35490937473354e-16
LAPTM4A	4.24817643206136e-20	0.338072949	0.513	0.334	9.38634582663957e-16
TMCO3	4.36882809537264e-20	0.291394194	0.24	0.119	9.65292567672585e-16
TCTN1	4.39741534483985e-20	0.299014058	0.224	0.108	9.71608920442364e-16
CYP51A1	4.91937619335814e-20	-0.347422714	0.101	0.185	1.08693616992248e-15
EPHB1	5.09748501254153e-20	-0.303247649	0.046	0.114	1.12628931352105e-15
UFL1	5.29794480785115e-20	0.336005533	0.382	0.228	1.17058090529471e-15
APH1A	5.36864276211578e-20	0.298945501	0.348	0.197	1.18620161828948e-15
GDF11	5.37677682033165e-20	0.30830286	0.309	0.17	1.18799883845228e-15
UQCRB	5.61953438947038e-20	0.288229022	0.845	0.691	1.24163612335348e-15
DUSP4	5.93642119742384e-20	-0.325667552	0.071	0.148	1.3116522635708e-15
CFDP1	6.158215305498e-20	-0.341533112	0.556	0.607	1.36065767174978e-15
LPP	6.28850443743532e-20	0.27167863	0.201	0.093	1.38944505545133e-15
DPYSL4	6.694239192427e-20	-0.339117476	0.117	0.204	1.47909214956675e-15
AURKAIP1	6.81853664234203e-20	0.397091265	0.641	0.462	1.50655567112547e-15
IQCE	7.00453189624544e-20	0.268352138	0.198	0.089	1.54765132247543e-15
TEX264	7.38409135946313e-20	0.251887865	0.196	0.087	1.63151498587338e-15
TUBB4B	7.92809676704619e-20	0.290627656	0.505	0.329	1.75171298067886e-15
GGH	8.70989382109257e-20	0.268829283	0.21	0.1	1.9244510397704e-15
OXLD1	8.78365115915847e-20	0.267083176	0.223	0.107	1.94074772361606e-15
TSEN34	9.05506666828544e-20	0.291273136	0.307	0.165	2.00071698035767e-15
SPCS2	9.05655174956778e-20	-0.336551097	0.601	0.637	2.001045109067e-15
UBXN11	9.10390684669984e-20	0.278108887	0.155	0.062	2.01150821777833e-15
ATCAY	1.11633770090133e-19	-0.426324327	0.118	0.205	2.46654815014148e-15
ANXA7	1.13363729194655e-19	0.271511527	0.241	0.119	2.50477159655591e-15
TET2	1.15952678274974e-19	-0.362016643	0.124	0.211	2.56197442648554e-15
CELF3	1.16886889366337e-19	-0.28354526	0.037	0.101	2.58261582054922e-15
TPI1	1.18337930147925e-19	-0.31391564	0.921	0.91	2.6146765666184e-15
MYO1B	1.21670417348322e-19	-0.360723098	0.064	0.139	2.68830787131117e-15
MORC4	1.23056984251897e-19	0.266038226	0.167	0.071	2.71894406704566e-15
TPM4	1.46636685471088e-19	-0.361866413	0.331	0.418	3.23993756548369e-15
BET1	1.5749077582037e-19	0.262887395	0.182	0.08	3.47975869175108e-15
GOLGA4	1.58385689492449e-19	0.354420406	0.541	0.375	3.49953180933566e-15
CHID1	1.59346665783294e-19	0.298939452	0.362	0.207	3.52076458048187e-15
ODF2L	1.63883954348689e-19	-0.374571575	0.239	0.329	3.62101597133429e-15
GMNN	1.64642959073432e-19	-0.380795684	0.122	0.211	3.63778618072747e-15
SDF2L1	1.70219404653404e-19	0.266172188	0.198	0.092	3.76099774581697e-15
GDAP1	1.71503854424569e-19	-0.363787875	0.111	0.196	3.78937766351084e-15
C11orf1	1.79043083680161e-19	0.309933059	0.279	0.15	3.95595693391316e-15
ALKBH5	1.81911826033765e-19	0.328723197	0.301	0.167	4.01934179621604e-15
TEX9	1.8204704023149e-19	0.267682665	0.199	0.091	4.02232935391476e-15
GTSE1	1.87339796372119e-19	-0.411937154	0.052	0.124	4.13927280084198e-15
DHX36	1.89451552809887e-19	-0.381590729	0.425	0.494	4.18593205933446e-15
LSM7	1.95557927653894e-19	-0.319694713	0.684	0.699	4.32085241151279e-15
PCYOX1	2.20288952209682e-19	0.287061459	0.298	0.162	4.86728439907292e-15
NECTIN2	2.28441395790406e-19	0.270996798	0.211	0.1	5.04741263998903e-15
SNU13	2.42237536016036e-19	0.351093522	0.682	0.503	5.35223835827431e-15
USP51	2.62856130092247e-19	0.25851188	0.165	0.071	5.80780619438819e-15
RAB33A	3.04935742584275e-19	-0.279732648	0.055	0.126	6.73755523239956e-15
CCDC181	3.07154946827946e-19	0.281647443	0.205	0.096	6.78658855016347e-15
TRAPPC2L	3.28944167778446e-19	0.305515393	0.35	0.201	7.26802138706477e-15
ZKSCAN1	3.41752955177747e-19	-0.412314263	0.427	0.487	7.55103154465233e-15
IL17RD	4.43715229772726e-19	0.261055203	0.144	0.056	9.80388800182839e-15
SLC38A1	4.88146218260134e-19	-0.41595656	0.182	0.276	1.07855906924577e-14
STX7	4.98153217130963e-19	-0.361358808	0.145	0.232	1.10066953325086e-14
SENP7	5.06929953566341e-19	-0.386546673	0.171	0.259	1.12006173240483e-14
MARCH6	5.20880699927074e-19	-0.409900141	0.356	0.433	1.15088590648887e-14
REEP1	5.49641551221022e-19	-0.28664608	0.045	0.112	1.21443300742285e-14
CELF2	5.50790215401106e-19	-0.381092779	0.286	0.378	1.21697098092874e-14
HSBP1	5.53741363530556e-19	0.316961603	0.862	0.764	1.22349154272076e-14
CCPG1	5.58071426973511e-19	0.305446434	0.29	0.16	1.23305881789797e-14
CSRP2	5.81088603424397e-19	-0.387406049	0.379	0.466	1.28391526926621e-14
MPHOSPH8	5.83826932821024e-19	-0.399728952	0.364	0.442	1.28996560806805e-14
C1orf54	5.95415808999487e-19	0.259473073	0.201	0.093	1.31557122998437e-14
SRI	6.00898658427697e-19	-0.331704811	0.401	0.474	1.327685585796e-14
NDUFA2	6.57934092893095e-19	0.320408683	0.604	0.425	1.45370537824729e-14
NAXE	7.01171266961112e-19	0.272442018	0.261	0.138	1.54923791435058e-14
CHMP2A	7.12406996380605e-19	0.324172278	0.597	0.411	1.57406325850295e-14
PLIN3	8.21633981370245e-19	0.256698472	0.26	0.135	1.81540028183756e-14
AL078639.1	8.2667345557975e-19	0.291643288	0.256	0.134	1.82653500010346e-14
PALLD	9.04027304670432e-19	0.375497714	0.405	0.258	1.99744832966932e-14
ATP6V1D	1.04789331153686e-18	0.299404092	0.389	0.235	2.31532027184069e-14
THY1	1.05238505081034e-18	-0.271174646	0.041	0.104	2.32524476976545e-14
SAP30	1.07289105965501e-18	-0.338900227	0.205	0.295	2.37055279630775e-14
UPF3A	1.16009268936663e-18	-0.412851842	0.373	0.441	2.56322479715557e-14
TMEM230	1.22932901250742e-18	0.300344156	0.44	0.269	2.71620245313514e-14
TMEM98	1.23577217995433e-18	0.31334662	0.419	0.257	2.7304386316091e-14
CORO1B	1.27152565423114e-18	0.253351967	0.19	0.086	2.8094359330237e-14
CREB3	1.41819203512838e-18	0.283089424	0.26	0.139	3.13349530161616e-14
KIF3A	1.42089696985054e-18	-0.459264056	0.214	0.299	3.13947185488477e-14
BBS4	1.42662085506948e-18	0.274419429	0.251	0.132	3.15211877927602e-14
EVL	1.4925688752822e-18	-0.363855488	0.3	0.387	3.29783092993603e-14
AKT3	1.50753806112693e-18	-0.368781178	0.168	0.255	3.33090534605996e-14
KIFAP3	1.53728166298321e-18	-0.406628652	0.211	0.301	3.3966238343614e-14
HSPE1	1.72601104882856e-18	0.317787681	0.794	0.629	3.8136214123867e-14
NDUFS8	1.7454310829818e-18	0.294424244	0.694	0.503	3.85652997784828e-14
JTB	2.00176125973808e-18	0.298512972	0.498	0.323	4.4228915033913e-14
EPB41	2.03152976790481e-18	-0.39774128	0.206	0.295	4.48866502218569e-14
GOLGA2	2.10081516398293e-18	0.330813523	0.4	0.251	4.64175110482029e-14
ATE1	2.24675490407061e-18	0.258627231	0.27	0.144	4.964204960544e-14
NAT14	2.36384941226061e-18	0.268984291	0.336	0.192	5.22292527638982e-14
TLE4	2.37656198725052e-18	-0.496782888	0.292	0.381	5.25101371083002e-14
SRSF2	2.765768492759e-18	-0.356660778	0.415	0.477	6.11096548475102e-14
ZNF106	2.98935351473348e-18	0.377686547	0.415	0.268	6.60497659080361e-14
CBL	3.05563034012775e-18	-0.338600218	0.147	0.231	6.75141523651226e-14
CEP126	3.47272191688387e-18	0.304296105	0.229	0.117	7.67297907535491e-14
MGAT4C	3.5796323550124e-18	-0.26464358	0.042	0.106	7.9091976883999e-14
UQCC3	3.60185158388127e-18	0.285688011	0.391	0.239	7.95829107458567e-14
TCEAL2	3.70678770851932e-18	-0.381899102	0.235	0.325	8.19014744197344e-14
ATAD5	3.71694602916674e-18	-0.348049959	0.101	0.182	8.2125922514439e-14
EIF4G2	3.87883972667526e-18	-0.278758356	0.77	0.78	8.57029637608898e-14
TPX2	3.95702257467e-18	-0.601244314	0.082	0.16	8.74304137873337e-14
SSBP4	4.30772757748823e-18	0.29487457	0.372	0.219	9.51792408246024e-14
KIF21A	4.334398582899e-18	0.33041456	0.5	0.335	9.57685366891534e-14
AKR7A2	4.66392540962439e-18	0.324313215	0.346	0.207	1.03049431925651e-13
BOLA3	4.67033733389975e-18	0.270755648	0.303	0.172	1.03191103392515e-13
CALCOCO2	4.69942040117476e-18	0.265780838	0.316	0.178	1.03833693763956e-13
ERLEC1	4.78151356158998e-18	0.319308218	0.462	0.299	1.05647542143331e-13
PSMA4	4.94753499195082e-18	-0.342342728	0.497	0.54	1.09315785647153e-13
PSMA7	5.409863470562e-18	-0.28358815	0.818	0.814	1.19530933382067e-13
KIF2A	5.93865041936864e-18	-0.383669334	0.403	0.475	1.3121448101595e-13
CELSR2	6.06149745966534e-18	-0.32235642	0.097	0.175	1.33928786371306e-13
MTUS1	6.10791496721142e-18	-0.297871778	0.062	0.132	1.34954381200536e-13
LYPLAL1	6.53916999458448e-18	0.26498277	0.242	0.124	1.44482961030344e-13
MAZ	7.05041603110023e-18	-0.358709803	0.301	0.38	1.5577894220716e-13
PHIP	7.17354371732317e-18	-0.383743622	0.324	0.404	1.58499448434255e-13
LMAN2	7.51865243753456e-18	0.283303343	0.336	0.194	1.66124625607326e-13
JAK1	7.62083518712695e-18	0.265908626	0.355	0.212	1.6838235345957e-13
RPAIN	7.86751126068331e-18	-0.3858068	0.48	0.529	1.73832661304798e-13
WNK3	8.5732065476229e-18	-0.364562061	0.194	0.28	1.89424998669728e-13
TCF7L2	9.57702859504235e-18	-0.392380343	0.201	0.281	2.11604446807461e-13
ROBO1	9.92885702372493e-18	-0.31795097	0.048	0.112	2.19378095939202e-13
UQCRQ	1.00518257626707e-17	0.32944022	0.76	0.603	2.22095090226208e-13
DYNLL2	1.00629489288197e-17	-0.372329834	0.194	0.279	2.2234085658227e-13
TRIM13	1.02815418991164e-17	-0.368361074	0.149	0.233	2.27170668260977e-13
SOX3	1.11465922397572e-17	-0.344535735	0.105	0.184	2.46283955537436e-13
CHCHD5	1.12047293642103e-17	0.306926278	0.419	0.262	2.47568495302227e-13
SMIM30	1.1772919041948e-17	0.282697395	0.335	0.195	2.60122646231841e-13
ODF2	1.25342975086504e-17	0.269894707	0.193	0.094	2.7694530345363e-13
LAMTOR4	1.26865114294352e-17	0.298323013	0.591	0.409	2.80308470033371e-13
TSPAN5	1.40801491030314e-17	-0.353982837	0.158	0.244	3.11100894431479e-13
FTX	1.47216532105906e-17	-0.418125719	0.262	0.345	3.25274927687999e-13
PLK2	1.59794186782004e-17	0.274739424	0.213	0.107	3.53065255694839e-13
SPAST	1.69294641704226e-17	-0.352173145	0.183	0.265	3.74056510845488e-13
TIMP2	1.71519075948174e-17	0.280224429	0.292	0.163	3.7897139830749e-13
PRR7	1.75636541941207e-17	0.255181446	0.294	0.163	3.88068939419097e-13
GDE1	1.77456972115662e-17	0.252441526	0.223	0.114	3.92091179889556e-13
SYP	1.85245654820733e-17	-0.3952832	0.121	0.204	4.0930027432641e-13
PRDX2	1.93043394996814e-17	-0.278365241	0.895	0.878	4.2652938124546e-13
CENPK	1.99246554676791e-17	-0.280558644	0.075	0.15	4.4023526255837e-13
UBE2C	2.12042454805766e-17	-0.555329896	0.069	0.143	4.6850780389334e-13
SLC39A7	2.12791490877502e-17	0.291597621	0.396	0.241	4.70162799093841e-13
NCAPG	2.31367662574035e-17	-0.261853966	0.041	0.102	5.11206850457329e-13
DHCR24	2.31608781417402e-17	-0.28889568	0.095	0.172	5.1173960254175e-13
COX20	2.37392312385121e-17	-0.382268437	0.34	0.414	5.24518314214925e-13
GPBP1	2.53833839299315e-17	-0.347982333	0.445	0.505	5.60845867931837e-13
CCNA2	2.6473900596213e-17	-0.328656454	0.042	0.104	5.84940833673326e-13
USP22	2.81024278393741e-17	-0.388278278	0.317	0.394	6.20923143110972e-13
KDSR	2.8707364490648e-17	0.266858078	0.282	0.155	6.34289218420867e-13
PANK3	3.50845150291342e-17	-0.354345268	0.181	0.262	7.7519235956872e-13
GIPC1	3.5596476268017e-17	0.273576239	0.29	0.163	7.86504143141836e-13
ARL3	3.85732314228607e-17	-0.317380981	0.426	0.488	8.52275548288106e-13
ZIC1	4.16881903354936e-17	0.355983886	0.226	0.123	9.2110056546273e-13
ATP6V1F	4.18648784035382e-17	0.268351089	0.688	0.507	9.25004488326176e-13
ZNF738	4.26137829570983e-17	-0.344623634	0.123	0.202	9.41551534437087e-13
BPTF	4.28114665285525e-17	-0.318689374	0.598	0.622	9.45919352948367e-13
NSD2	4.45364686874785e-17	-0.348529524	0.244	0.327	9.84033275649838e-13
LPIN2	4.59587316184541e-17	0.28203179	0.289	0.164	1.01545817510974e-12
ZNF330	4.71721211251537e-17	0.251390467	0.268	0.146	1.04226801626027e-12
PRELID1	4.79126669704478e-17	0.337931155	0.58	0.417	1.05863037671205e-12
DDX46	5.12681440359799e-17	-0.354649571	0.532	0.575	1.13276964247498e-12
CLINT1	5.65778068581814e-17	0.287854895	0.402	0.251	1.25008664253152e-12
SFT2D1	6.2234914536787e-17	0.253067683	0.193	0.094	1.37508043669031e-12
NCBP2-AS2	7.07513435292461e-17	0.258179654	0.311	0.177	1.56325093527869e-12
ZDHHC4	7.12715019260871e-17	0.26187616	0.273	0.15	1.57474383505689e-12
PRMT2	7.9171801964199e-17	-0.373210279	0.405	0.464	1.74930096439898e-12
FAM57B	8.03226437027639e-17	-0.295389447	0.055	0.119	1.77472881261257e-12
VBP1	8.90667437675959e-17	-0.35814256	0.315	0.385	1.96792970354503e-12
KIAA0895L	9.02131512782938e-17	-0.371727041	0.12	0.199	1.9932595774939e-12
ATP2B4	9.27931357349713e-17	-0.347671241	0.123	0.2	2.05026433406419e-12
SYT11	9.54628923712428e-17	-0.408652695	0.315	0.392	2.10925260694261e-12
SELENOH	1.02837333949462e-16	0.2730841	0.678	0.506	2.27219089361336e-12
SORCS1	1.10431368693002e-16	-0.25213023	0.047	0.108	2.43998109127188e-12
MTRNR2L12	1.16901751881972e-16	0.27449451	0.341	0.203	2.58294420783218e-12
SDCBP	1.2721249275994e-16	0.356171543	0.401	0.256	2.81076002753087e-12
TNRC6C	1.38093378553588e-16	-0.39193666	0.154	0.233	3.05117319914153e-12
RAD51AP1	1.44341365836917e-16	-0.313405626	0.061	0.129	3.18922247816668e-12
PBRM1	1.63982078375186e-16	-0.372279419	0.259	0.337	3.62318402169974e-12
CYR61	1.71396779435869e-16	0.294247133	0.221	0.117	3.78701184163552e-12
ATF7IP	1.93269692684359e-16	-0.356282294	0.311	0.385	4.2702938598609e-12
ELAVL2	2.15898842172811e-16	-0.318500018	0.08	0.153	4.77028491780826e-12
PRDX5	2.21839960593234e-16	0.262271925	0.828	0.681	4.9015539293075e-12
LAMTOR5	2.30761310006742e-16	0.302396446	0.712	0.548	5.09867114459896e-12
RSRP1	2.367950265801e-16	0.270202874	0.328	0.194	5.2319861122873e-12
GLCCI1	2.38187403696619e-16	-0.338273481	0.116	0.193	5.26275068467679e-12
STAT1	2.39634273041886e-16	0.266560168	0.151	0.067	5.29471926286047e-12
UBE2N	2.66527165476864e-16	-0.337678962	0.227	0.303	5.8889177212113e-12
OGA	2.72574949029704e-16	-0.347228735	0.31	0.38	6.02254349881131e-12
AP1S1	2.88408891527873e-16	-0.325883595	0.213	0.29	6.37239445830836e-12
ITGA6	2.90668729773722e-16	0.250367189	0.146	0.065	6.42232558435038e-12
HIGD2A	3.60525852658091e-16	0.267463953	0.549	0.377	7.96581871448052e-12
ARL4C	4.01845120885621e-16	0.390762925	0.444	0.309	8.87876794596779e-12
SYNCRIP	4.18977649158647e-16	-0.326146123	0.312	0.389	9.25731115816031e-12
RANBP1	4.60904371118768e-16	-0.353515609	0.555	0.579	1.01836820798692e-11
EFNB1	5.05593731769651e-16	-0.305526332	0.107	0.182	1.11710935034504e-11
LIMD2	5.15746232456567e-16	-0.349007409	0.142	0.217	1.13954130061278e-11
ACVR2B	5.35786183135773e-16	-0.346031701	0.187	0.264	1.18381957163849e-11
GOLGA3	5.39408355402285e-16	0.258644089	0.256	0.144	1.19182276126135e-11
LUC7L	5.97732916701415e-16	-0.316957354	0.242	0.318	1.32069087945178e-11
CDO1	6.03760053359412e-16	0.33681302	0.423	0.282	1.33400783789762e-11
DPY30	6.08981090566647e-16	0.299557428	0.416	0.267	1.34554371960701e-11
HLA-C	7.09864323348069e-16	0.290875565	0.22	0.115	1.56844522243756e-11
MACF1	7.30968340975893e-16	-0.353480003	0.333	0.405	1.61507454938623e-11
ADNP	7.63709319749967e-16	-0.340437398	0.308	0.374	1.68741574198755e-11
MYDGF	8.83813471751828e-16	0.268926713	0.393	0.248	1.95278586583566e-11
KMT2E	8.87129677693786e-16	-0.364109541	0.468	0.507	1.96011302286442e-11
GNG2	8.93148414802378e-16	-0.30115858	0.066	0.131	1.97341142250585e-11
VEZT	8.95979727702446e-16	-0.38883221	0.209	0.284	1.97966720835855e-11
NME1	9.05003858861438e-16	-0.313902324	0.388	0.453	1.99960602615435e-11
ACVR2A	9.56522202832143e-16	-0.325556471	0.081	0.149	2.11343580715762e-11
CKS2	9.63460828330197e-16	-0.488098863	0.251	0.331	2.12876670019557e-11
EPC1	9.94263102761095e-16	-0.407330391	0.325	0.387	2.19682432555064e-11
EXOG	1.01629545286508e-15	-0.323278016	0.095	0.165	2.2455048031054e-11
THSD7A	1.11373817223999e-15	-0.358493832	0.068	0.135	2.46080449156425e-11
PRKAR2B	1.15879729293069e-15	-0.353228869	0.157	0.239	2.56036261873035e-11
FAM229B	1.33318567685226e-15	0.389335831	0.462	0.31	2.94567375300507e-11
PAK1	1.3436638347964e-15	-0.334330239	0.155	0.229	2.96882524298264e-11
ACOT13	1.35928443505192e-15	0.250670494	0.287	0.163	3.00333895924721e-11
PRMT1	1.36583311626441e-15	-0.328671219	0.534	0.569	3.01780827038621e-11
ING2	1.47276478600934e-15	0.256915087	0.307	0.182	3.25407379468764e-11
SRA1	1.47415757387473e-15	0.280445236	0.329	0.2	3.25715115947621e-11
STMN3	1.55620582757537e-15	-0.288921394	0.104	0.176	3.43843677602779e-11
ANKRD6	1.7859288200657e-15	-0.25742122	0.052	0.111	3.94600972793516e-11
RSL24D1	1.80190741700349e-15	-0.336410045	0.518	0.559	3.98131443786921e-11
ZFAND6	1.80270259554059e-15	-0.346640917	0.359	0.421	3.98307138484692e-11
PUS7L	1.850615316367e-15	-0.32933403	0.111	0.182	4.08893454151289e-11
HIRIP3	1.93255600239724e-15	-0.330957545	0.127	0.203	4.26998248729671e-11
SSR3	2.03080168273548e-15	0.302936806	0.448	0.299	4.48705631800404e-11
SRRM3	2.25664819382869e-15	-0.289229288	0.045	0.102	4.98606418426449e-11
FLRT3	2.44279023433067e-15	0.27579989	0.173	0.085	5.39734502275361e-11
SACS	2.48038818558148e-15	-0.357546344	0.152	0.228	5.48041769604229e-11
TRA2B	2.63701897103782e-15	-0.340933063	0.338	0.405	5.82649341650807e-11
CBR1	2.66017193567104e-15	0.251165619	0.247	0.137	5.87764989186516e-11
BRCA1	2.78495883821599e-15	-0.29181088	0.064	0.128	6.15336655303822e-11
SRSF11	2.80239895421921e-15	-0.326989405	0.56	0.583	6.19190048934735e-11
GSK3B	2.96632400559796e-15	-0.346385538	0.238	0.311	6.55409289036869e-11
PPP2R5E	2.97419746169235e-15	-0.356162078	0.224	0.3	6.57148929160925e-11
PRRC2B	2.98599494897233e-15	-0.353091934	0.418	0.467	6.59755583975436e-11
TIA1	3.30499009334546e-15	-0.33572279	0.216	0.292	7.3023756112468e-11
TCF4	3.47226416278615e-15	-0.407462422	0.266	0.342	7.67196766767599e-11
ZNHIT1	3.51824383129965e-15	0.297277191	0.612	0.443	7.77355974525658e-11
KRT10	3.83653670824471e-15	0.328261034	0.637	0.48	8.4768278568667e-11
FYN	4.09211966162797e-15	-0.304310447	0.249	0.326	9.041538392367e-11
SESTD1	4.34745304572672e-15	-0.328813319	0.154	0.229	9.6056975045332e-11
GSPT2	4.82167781220862e-15	-0.369615392	0.223	0.296	1.06534971260749e-10
RRM1	4.91600210284264e-15	-0.335003935	0.153	0.231	1.08619066462308e-10
DSTN	5.09536367941178e-15	-0.310717867	0.568	0.589	1.12582060496603e-10
IDH2	5.30927644415796e-15	-0.318569591	0.181	0.259	1.1730846303367e-10
RBM25	6.29291049513975e-15	-0.312464349	0.531	0.572	1.39041857390113e-10
KCNQ1OT1	6.40117931048493e-15	0.271474698	0.771	0.631	1.41434056865165e-10
RNF181	6.81139324034555e-15	0.308408408	0.453	0.301	1.50497733645435e-10
RNF24	7.49184257750157e-15	-0.337215433	0.121	0.193	1.65532261749897e-10
GSPT1	8.05114492832643e-15	-0.296108606	0.39	0.446	1.77890047191372e-10
GNG11	8.30025430313424e-15	0.325985998	0.167	0.083	1.83394118827751e-10
PON2	8.90076328081245e-15	-0.37468931	0.195	0.266	1.96662364689551e-10
PHACTR1	1.05718527526556e-14	-0.253490706	0.046	0.101	2.33585086569925e-10
SH3BGRL	1.09374350500688e-14	-0.354148712	0.314	0.378	2.41662627431271e-10
PNRC1	1.22452790882691e-14	-0.348150261	0.595	0.608	2.70559441455305e-10
FHOD3	1.28644107988799e-14	-0.271618624	0.076	0.14	2.84239156601252e-10
DLGAP4	1.37160583115441e-14	-0.332194125	0.19	0.264	3.03056308393568e-10
CLSPN	1.66250555175131e-14	-0.308065775	0.071	0.136	3.67330601659452e-10
PAFAH1B2	1.67881470217696e-14	-0.322923641	0.219	0.293	3.70934108445998e-10
CKAP5	1.84329738304685e-14	-0.355346666	0.193	0.27	4.07276556784201e-10
MID1	1.91300846357424e-14	0.253647415	0.184	0.096	4.22679220026728e-10
NDUFB5	2.01413451938704e-14	0.252534779	0.443	0.287	4.45023022058567e-10
MYCBP2	2.0206827241522e-14	-0.354766739	0.274	0.349	4.46469847901429e-10
PSMB2	2.20662807144789e-14	-0.296553917	0.413	0.461	4.87554472386411e-10
EIF1B	2.25023579940433e-14	-0.312521322	0.633	0.646	4.97189599878387e-10
TRIR	3.07279859270296e-14	-0.296671724	0.506	0.542	6.78934849057719e-10
CKAP2	3.29230783572691e-14	-0.526534914	0.161	0.232	7.2743541630386e-10
RBM26	3.39032641464067e-14	-0.336018774	0.289	0.352	7.49092621314857e-10
FBLN1	3.75822765247314e-14	-0.362465487	0.142	0.215	8.30380399813941e-10
ARPP19	4.12077300903344e-14	-0.295181809	0.338	0.4	9.1048479634594e-10
ZNF431	4.25074442979231e-14	-0.329710459	0.154	0.223	9.39201981762611e-10
SHTN1	5.16519765426322e-14	-0.351215851	0.36	0.426	1.14125042170946e-09
SMC2	6.67064635991854e-14	-0.373211492	0.144	0.216	1.473879313224e-09
RUNX1T1	6.79469210847954e-14	-0.403820065	0.075	0.138	1.50128722136855e-09
TSPAN6	7.37646580321719e-14	0.253667099	0.332	0.205	1.62983011922084e-09
NDUFA1	7.39816149748287e-14	0.257820377	0.605	0.437	1.63462378286884e-09
USP3	8.02861040235644e-14	-0.324449578	0.179	0.251	1.77392146840066e-09
AGO2	9.00446976409121e-14	-0.294609775	0.192	0.265	1.98953759437595e-09
ASRGL1	9.21542377805539e-14	-0.311649354	0.142	0.213	2.03614788376134e-09
SARS	9.5996397765146e-14	-0.295917522	0.29	0.358	2.1210404086209e-09
RSBN1L	1.01199847843548e-13	-0.321312129	0.357	0.412	2.23601063810319e-09
GSTA4	1.0123966534052e-13	-0.340917301	0.226	0.296	2.23689040569879e-09
SNRPB	1.13998642985183e-13	-0.360214994	0.511	0.542	2.51880001675763e-09
ABAT	1.24015416147095e-13	-0.340612781	0.264	0.332	2.74012061977006e-09
CAND1	1.30703064486362e-13	-0.331258357	0.296	0.358	2.88788420982617e-09
DBF4	1.31661471941283e-13	-0.335639088	0.143	0.213	2.90906022254264e-09
CCDC136	1.75187493678352e-13	-0.307235619	0.118	0.184	3.87076767282319e-09
IFT43	1.83409773992199e-13	0.25608218	0.275	0.163	4.05243895635763e-09
MCM4	1.990050301719e-13	-0.419824674	0.118	0.186	4.39701614164814e-09
CDK6	2.06194664885597e-13	-0.353693428	0.129	0.198	4.55587112064726e-09
NUDT1	2.0788479708772e-13	-0.3152113	0.167	0.238	4.59321459165316e-09
DDX3X	2.28112689607398e-13	-0.298493329	0.436	0.478	5.04014987687546e-09
MYL12B	2.49939171850011e-13	0.259139382	0.589	0.421	5.522406002026e-09
ZC3H15	2.64287801936e-13	-0.274299069	0.443	0.493	5.83943898377593e-09
MAGEH1	2.88409659959751e-13	0.271556391	0.359	0.24	6.37241143681069e-09
SLTM	2.89272516725764e-13	-0.330358405	0.347	0.402	6.39147625705576e-09
KIAA1586	2.89978143615098e-13	-0.34302998	0.172	0.239	6.4070670831756e-09
IGF2BP1	2.97446207810487e-13	-0.333798752	0.221	0.288	6.57207396157271e-09
CCDC82	3.48110924359091e-13	-0.341980286	0.263	0.326	7.69151087371412e-09
FAT3	3.57535229122683e-13	-0.276326523	0.067	0.126	7.89974088746568e-09
GRIPAP1	3.65256865115623e-13	-0.328357427	0.199	0.267	8.07035043472968e-09
PTPRN2	3.7917624241491e-13	-0.277646935	0.09	0.153	8.37789907615744e-09
MPC1	3.83748967925118e-13	0.350465057	0.335	0.225	8.47893344630549e-09
CPE	4.21890546182624e-13	-0.301238227	0.341	0.41	9.32167161790507e-09
CENPH	4.87969649448306e-13	-0.319671606	0.12	0.188	1.07816894045603e-08
RASAL2	5.2371118679894e-13	-0.337148421	0.16	0.228	1.15713986723226e-08
ACOT7	5.78458458468948e-13	-0.259361506	0.081	0.142	1.27810396398714e-08
FIS1	5.85716530702459e-13	0.267030469	0.559	0.398	1.29414067458708e-08
TOX	6.93587905600905e-13	-0.26447321	0.068	0.126	1.5324824774252e-08
ANKRD36	7.16770287817836e-13	-0.279268632	0.096	0.159	1.58370395093351e-08
NECTIN3	7.21135083495634e-13	-0.304069625	0.093	0.156	1.5933479669836e-08
ROBO2	7.52784320279249e-13	-0.287914	0.053	0.107	1.663276955657e-08
XPR1	7.53631022454739e-13	-0.319366862	0.134	0.201	1.66514774411375e-08
DNAJC8	8.0035763083426e-13	-0.272773509	0.559	0.57	1.7683901853283e-08
CCNB1IP1	9.00029053034619e-13	-0.315430321	0.275	0.345	1.98861419267999e-08
PCNX4	9.22136897045478e-13	-0.340509611	0.241	0.304	2.03746147402198e-08
DNAJB1	1.01825284508368e-12	0.251307163	0.261	0.16	2.24982966121239e-08
SCN3B	1.04432480194029e-12	-0.280462438	0.062	0.118	2.30743564988708e-08
ANP32E	1.15643395524038e-12	-0.354584145	0.473	0.501	2.55514082410362e-08
BAZ1A	1.19818176666029e-12	-0.28833747	0.136	0.204	2.6473826134359e-08
DCTN2	1.2742320699721e-12	-0.33299449	0.314	0.369	2.81541575860337e-08
AC084033.3	1.43575989085476e-12	0.251340523	0.335	0.216	3.17231147884359e-08
PPP1R12A	1.58990236588061e-12	-0.323951113	0.333	0.384	3.51288927741321e-08
UBE2S	1.8789937826595e-12	-0.616175345	0.35	0.407	4.15163676278617e-08
IFT57	1.94944289085056e-12	0.275460725	0.321	0.208	4.30729406733432e-08
FADS2	2.10630099737214e-12	-0.293218981	0.215	0.281	4.65387205369374e-08
USP1	2.11954161021539e-12	-0.330289504	0.205	0.273	4.68312718777091e-08
VPS28	2.29284762408089e-12	-0.265675909	0.457	0.495	5.06604682540672e-08
LARS	2.46587599855831e-12	-0.329090453	0.438	0.479	5.44835301881459e-08
BEND5	2.49845754907466e-12	-0.300062671	0.118	0.18	5.52034195468046e-08
GPATCH2L	2.78495947963895e-12	-0.309060468	0.26	0.319	6.15336797026227e-08
STUB1	3.06019890591299e-12	0.258077828	0.447	0.307	6.76150948261476e-08
ARF4	3.55909253654319e-12	0.505895686	0.502	0.4	7.86381495949217e-08
TXNDC16	3.62371611081208e-12	-0.289688184	0.084	0.143	8.0066007468393e-08
ENO1	3.79614753267662e-12	-0.351558336	0.872	0.837	8.38758797344899e-08
LSM5	3.86532060146338e-12	-0.302089955	0.379	0.424	8.54042586893334e-08
CDK5R1	3.91527705620312e-12	-0.290675028	0.075	0.132	8.65080465568079e-08
IPO5	3.93763386565166e-12	-0.275767807	0.22	0.281	8.70020202615735e-08
SMARCA4	4.01421263535514e-12	-0.31736195	0.392	0.444	8.86940281781719e-08
FRYL	4.03685847959897e-12	-0.302161949	0.164	0.229	8.91943881067392e-08
FAM181B	4.08488780490361e-12	-0.405384851	0.192	0.26	9.02555960493453e-08
ZNF714	4.56719038237897e-12	-0.283346798	0.125	0.188	1.00912071498663e-07
KPNA2	4.88278149577232e-12	-0.408495281	0.158	0.223	1.07885057149089e-07
DNAJB6	4.94273266318678e-12	-0.293942905	0.395	0.439	1.09209678193112e-07
KIAA1549	5.64917083235987e-12	-0.264678736	0.085	0.143	1.24818429540991e-07
TSPAN7	6.19460361205871e-12	-0.301738798	0.076	0.132	1.36869766808437e-07
SRP54	6.9673654847751e-12	0.310562342	0.439	0.319	1.53943940386106e-07
GSE1	7.08779596091791e-12	-0.291796998	0.153	0.216	1.56604851756481e-07
SUGP2	8.23470463670414e-12	-0.258431553	0.245	0.305	1.81945798947978e-07
LRP6	8.5005803378449e-12	-0.273819402	0.147	0.21	1.87820322564683e-07
NIN	1.01772619340624e-11	-0.341140352	0.108	0.168	2.24866602433109e-07
CAPRIN1	1.03243322739178e-11	-0.291949805	0.418	0.459	2.28116121592214e-07
PRDX1	1.09339044060816e-11	0.31203785	0.796	0.671	2.41584617852373e-07
SV2A	1.12210477039401e-11	-0.356015746	0.146	0.207	2.47929049018556e-07
TCEAL7	1.13312599961591e-11	-0.298375339	0.183	0.248	2.50364189615136e-07
BMPR2	1.25769602507771e-11	-0.295080244	0.146	0.205	2.7788793674092e-07
RHOBTB3	1.32203857276333e-11	-0.298448778	0.174	0.24	2.92104422652058e-07
SIX3	1.35582737674673e-11	-0.506259871	0.313	0.369	2.99570058892191e-07
PGM2L1	1.47270869638149e-11	-0.326758424	0.128	0.191	3.2539498646549e-07
ACBD3	1.48334317184084e-11	0.255927641	0.372	0.252	3.27744673818234e-07
CEP97	1.54919152901372e-11	-0.300713793	0.123	0.184	3.42293868335582e-07
HSPA9	1.55068325842083e-11	0.287724672	0.487	0.35	3.42623465948082e-07
ATP6V0E2	1.7060580065199e-11	-0.282136601	0.168	0.23	3.76953516540571e-07
N4BP2L2	1.77597672387737e-11	-0.261761257	0.637	0.629	3.92402057140704e-07
MIDN	1.85990405471753e-11	-0.30860868	0.249	0.306	4.10945800889839e-07
ZSWIM6	2.10455034305306e-11	-0.269717838	0.104	0.163	4.65000398297573e-07
POLR2J3.1	2.37353103593911e-11	-0.30568759	0.253	0.309	5.24431682390747e-07
CDC42BPA	2.48272685951872e-11	-0.293062581	0.153	0.213	5.48558499610662e-07
BTF3L4	2.59372484417775e-11	-0.289692156	0.359	0.405	5.73083504321074e-07
SMARCD1	2.61959757251573e-11	-0.289562399	0.3	0.349	5.78800083647349e-07
XPO1	2.8214382958584e-11	-0.293401842	0.418	0.451	6.23396791469914e-07
ARHGEF9	2.94112979485729e-11	-0.338727959	0.231	0.289	6.49842628173718e-07
BRD1	3.35826680159518e-11	-0.282624473	0.245	0.299	7.42009049812454e-07
AFAP1	3.46967237140093e-11	-0.263237121	0.071	0.125	7.66624110461036e-07
HTATSF1	3.50073286853974e-11	-0.340675233	0.385	0.417	7.73486927303856e-07
INSM1	3.622747556139e-11	-0.299536651	0.063	0.114	8.00446072528912e-07
SVBP	3.96292409059667e-11	-0.35968451	0.239	0.294	8.75608077817335e-07
GDI1	4.46066724523168e-11	-0.318117048	0.238	0.296	9.85584427833939e-07
SCG2	4.51473812702539e-11	-0.394084299	0.08	0.135	9.9753138916626e-07
CENPU	4.58881575935633e-11	-0.254866875	0.072	0.127	1.01389884202978e-06
ITGB8	4.63621280347392e-11	-0.283408042	0.138	0.199	1.02437121892756e-06
CCDC14	4.70345604237079e-11	-0.282288359	0.216	0.278	1.03922861256183e-06
CPSF6	4.77770632613519e-11	-0.310956653	0.235	0.289	1.05563421275957e-06
SF1	4.84934017984966e-11	-0.282762826	0.451	0.476	1.07146171273778e-06
APEX1	5.62787957852983e-11	-0.294468637	0.443	0.473	1.24347999287617e-06
SRPK1	7.27398362745673e-11	-0.277371974	0.231	0.29	1.60718668248656e-06
PRPF4B	8.97393559925363e-11	-0.284971528	0.412	0.446	1.98279107065509e-06
USP11	9.12650488904414e-11	-0.306709556	0.317	0.365	2.0165012552343e-06
ANKRD11	9.14335438854741e-11	-0.268695467	0.617	0.613	2.02022415214955e-06
RAD21	1.00763519210881e-10	-0.356430321	0.493	0.508	2.22636995696442e-06
SKA2	1.01374078667087e-10	-0.289433646	0.264	0.321	2.23986026814929e-06
PHACTR4	1.11872300470309e-10	-0.274430969	0.278	0.33	2.47181847889147e-06
PWAR6	1.16672091665358e-10	-0.320047081	0.148	0.205	2.57786986534608e-06
BCL11B	1.26568624728202e-10	-0.344151129	0.066	0.115	2.79653376336961e-06
PA2G4	1.45439408183803e-10	-0.274729508	0.561	0.563	3.21348372382112e-06
CCNB2	1.46260604710476e-10	-0.324730164	0.058	0.108	3.23162806107797e-06
SH3GLB1	1.46576974937386e-10	-0.276592179	0.265	0.318	3.23861826124155e-06
KIF11	1.62973006837934e-10	-0.255297485	0.055	0.104	3.60088858608416e-06
EXOSC8	1.710762069264e-10	-0.273283561	0.212	0.27	3.7799287920388e-06
ZNF821	2.09019504723004e-10	-0.276739879	0.114	0.168	4.61828595685477e-06
TNKS	2.35818894015109e-10	-0.295398995	0.218	0.275	5.21041846326383e-06
SUGT1	2.41492910987784e-10	-0.267365319	0.399	0.436	5.33578586827508e-06
RNF130	2.69234604578891e-10	-0.274980534	0.219	0.271	5.9487385881706e-06
SGCB	2.80425209070506e-10	-0.264281614	0.143	0.2	6.19599499441282e-06
CHD7	3.04302650871547e-10	-0.302046231	0.335	0.384	6.72356707100683e-06
DDR1	3.11586427005992e-10	-0.277723989	0.208	0.265	6.88450210469739e-06
CASD1	3.23781031506019e-10	-0.271553195	0.141	0.197	7.1539418911255e-06
ATP9A	3.31507187078446e-10	-0.260099777	0.085	0.136	7.32465129849826e-06
UBE3A	3.6790968761395e-10	-0.300315837	0.323	0.368	8.12896454783023e-06
YPEL1	3.97621791517087e-10	-0.265323473	0.106	0.161	8.78545348357004e-06
RNASEH2B	4.13781902038393e-10	-0.272698509	0.099	0.153	9.14251112553829e-06
GPSM2	4.29932325837963e-10	-0.262323094	0.129	0.185	9.4993547393898e-06
VEZF1	4.7338438514173e-10	-0.26878989	0.247	0.3	1.04594279897065e-05
ZRANB2	5.10496722144592e-10	-0.267695829	0.552	0.556	1.12794250757848e-05
FRRS1L	5.25898166601463e-10	-0.252460101	0.072	0.121	1.16197199910593e-05
SYNC	5.8161356891018e-10	-0.295469573	0.211	0.262	1.28507518050704e-05
SHPRH	6.15658097059427e-10	-0.310627532	0.208	0.262	1.3602965654528e-05
ATAT1	6.66178953184303e-10	-0.264957751	0.119	0.172	1.47192239706072e-05
DLGAP5	6.80961096713202e-10	-0.439751224	0.06	0.109	1.50458354318782e-05
UPF3B	6.91982696023433e-10	-0.294004186	0.213	0.268	1.52893576686377e-05
CDC5L	6.9314996836088e-10	-0.272773796	0.366	0.401	1.53151485509336e-05
MAP1LC3B	8.11070867867311e-10	0.287959143	0.477	0.35	1.79206108255282e-05
PFN2	8.73926752182636e-10	-0.270991595	0.384	0.423	1.93094115894753e-05
SMARCC1	8.97671043220197e-10	-0.26821952	0.416	0.449	1.98340416999503e-05
ISG15	1.00505760103526e-09	0.409501933	0.123	0.066	2.22067476948741e-05
FNBP4	1.09431489723817e-09	-0.271956021	0.339	0.384	2.41788876544773e-05
TRIM44	1.1580509504433e-09	-0.262040184	0.438	0.469	2.55871357500447e-05
ACBD6	1.16187139036307e-09	-0.274084937	0.282	0.329	2.56715483700721e-05
RNF219	1.2377975858896e-09	-0.251707311	0.156	0.21	2.73491376602307e-05
PSAT1	1.29896320223679e-09	0.254682099	0.267	0.177	2.87005919534218e-05
PAIP2	1.4099390479636e-09	-0.276297086	0.481	0.489	3.11526032647558e-05
RALY	1.51762830950143e-09	-0.267071202	0.276	0.32	3.35319974984342e-05
RFX7	1.58882029637611e-09	-0.25257272	0.097	0.149	3.51049844484301e-05
PTN	1.60606271479158e-09	-0.52266797	0.194	0.263	3.548595568332e-05
TRIM36	1.68027442401152e-09	-0.25277194	0.084	0.133	3.71256633985346e-05
CDK2AP2	1.75620487573191e-09	0.255007716	0.193	0.118	3.88033467292965e-05
ZC3H13	1.79222917661632e-09	-0.296386278	0.455	0.473	3.95993036573377e-05
SPTAN1	1.91891936750539e-09	-0.301901509	0.287	0.332	4.23985234250317e-05
PGAP1	2.10148260371199e-09	-0.275453095	0.161	0.215	4.64322581290163e-05
FAM107B	2.23253430942628e-09	-0.278955507	0.254	0.303	4.93278455667737e-05
RPAP2	2.83569205554008e-09	-0.304496262	0.202	0.253	6.26546159671581e-05
PPP3CA	2.90535942017931e-09	-0.283308861	0.188	0.241	6.41939163888618e-05
CCDC50	2.99406046544991e-09	-0.25769378	0.203	0.256	6.61537659841158e-05
CKS1B	3.05671496533455e-09	-0.379999815	0.238	0.288	6.75381171590668e-05
TCERG1	3.11717089959378e-09	-0.292709313	0.264	0.308	6.88738910265245e-05
BDP1	3.45903343009551e-09	-0.276768171	0.352	0.389	7.64273436379603e-05
ARPC5	3.47684091759583e-09	-0.257234407	0.404	0.436	7.68208000742798e-05
SMC1A	3.49102561088965e-09	-0.299349958	0.333	0.37	7.71342108726068e-05
C16orf45	3.49386494169312e-09	-0.255040417	0.194	0.248	7.71969458867095e-05
ARID1A	3.55420319875626e-09	-0.270218221	0.303	0.349	7.85301196765197e-05
NEFL	3.67934399007203e-09	-0.538673118	0.109	0.162	8.12951054606415e-05
KANSL1	4.02371056098667e-09	-0.295309838	0.263	0.311	8.89038848450006e-05
RNF19A	4.26056327162318e-09	-0.291252491	0.178	0.228	9.41371454865141e-05
HLTF	4.29445011910142e-09	-0.258843378	0.383	0.413	9.4885875381546e-05
RAC3	4.59158290346538e-09	-0.264736661	0.19	0.243	0.000101451
AASDHPPT	4.68705025288619e-09	-0.302257617	0.326	0.36	0.00010356
IMPDH2	5.01547828972921e-09	0.264675767	0.459	0.337	0.000110817
SGO2	6.27125171034751e-09	-0.311864117	0.06	0.104	0.000138563
YEATS2	6.61909866599061e-09	-0.254450604	0.102	0.151	0.000146249
USP15	7.24097088430995e-09	-0.281962703	0.184	0.236	0.000159989
LYRM2	7.95206165674286e-09	-0.253738104	0.426	0.453	0.000175701
ORC6	8.30434030086575e-09	-0.290688145	0.14	0.195	0.000183484
JUN	8.30728143745475e-09	0.331474761	0.382	0.286	0.000183549
NDRG4	9.0240560328679e-09	-0.278451498	0.099	0.146	0.000199387
CHEK1	9.07087309701233e-09	-0.260700227	0.125	0.176	0.000200421
FBXW7	9.64292418979313e-09	-0.309093277	0.176	0.224	0.00021306
HSPH1	9.7717888016742e-09	0.253297749	0.397	0.289	0.000215908
RIF1	1.2598172888255e-08	-0.255894208	0.205	0.253	0.000278357
ZNF254	1.38285923502604e-08	-0.261048917	0.138	0.188	0.000305543
EIF4A1	1.46525110672698e-08	-0.250276145	0.385	0.414	0.000323747
MMS22L	1.48191419730429e-08	-0.251596259	0.087	0.134	0.000327429
DNMT1	1.64679432468884e-08	-0.262210991	0.32	0.356	0.000363859
PODXL2	1.68718879980629e-08	-0.286542463	0.209	0.26	0.000372784
SRSF1	1.72340706888343e-08	-0.250361892	0.292	0.332	0.000380787
THUMPD3-AS1	2.22749287517366e-08	-0.266009137	0.349	0.376	0.000492165
RAB3A	2.32446645858511e-08	-0.2831758	0.098	0.144	0.000513591
GADD45G	2.63179299813585e-08	-0.32848053	0.092	0.139	0.000581495
ZNF91	2.78224790089653e-08	-0.275614466	0.231	0.275	0.000614738
ZC3H8	2.9427169162532e-08	-0.269873403	0.185	0.231	0.000650193
KIF20B	2.95963364515844e-08	-0.275521487	0.109	0.157	0.000653931
ZNF397	3.23639139608238e-08	-0.272436188	0.227	0.27	0.000715081
KNOP1	3.92085744096978e-08	-0.284226903	0.405	0.428	0.000866313
MSH6	4.52790747033105e-08	-0.25540347	0.292	0.332	0.001000441
CDKN3	5.47455240420958e-08	-0.252394579	0.067	0.111	0.001209602
SPEN	8.23603862818935e-08	-0.259895377	0.262	0.303	0.001819753
DCAF7	8.65767680900698e-08	-0.263140159	0.306	0.341	0.001912914
ZFR	1.06945202144313e-07	-0.274906796	0.388	0.41	0.002362954
EEF1A2	1.16627187270779e-07	-0.255229499	0.168	0.216	0.002576878
MRPS5	2.63653349825607e-07	-0.253537891	0.352	0.375	0.005825421
TOP2B	3.10211281761964e-07	-0.265378326	0.307	0.34	0.006854118
SAFB	3.36363401566064e-07	-0.255321213	0.322	0.353	0.007431949
ETFB	3.67388343510827e-07	-0.269459794	0.497	0.492	0.008117445
KIAA0232	4.01297479509627e-07	-0.258273125	0.278	0.31	0.008866668
WAC	4.63787233982821e-07	-0.253057249	0.364	0.386	0.010247379
SETD5	5.89699464288656e-07	-0.263405442	0.28	0.312	0.01302941
R3HDM2	7.28166926167119e-07	-0.254286072	0.296	0.328	0.016088848
ZC3H6	1.03998465205959e-06	-0.294667395	0.227	0.263	0.022978461
NREP	1.79881504068686e-06	-0.358554275	0.502	0.491	0.039744818
ARID4B	2.13842451400144e-06	-0.278066285	0.367	0.385	0.04724849
PRKACB	3.21160451503872e-06	-0.310443916	0.165	0.202	0.070960402
DUT	3.61686993963829e-06	-0.317317919	0.374	0.389	0.079914741
TYMS	3.77097060627703e-06	-0.263680788	0.208	0.249	0.083319596
CCDC28B	5.80159589471286e-06	-0.25309371	0.293	0.313	0.128186261
PLPPR3	7.02801564171673e-06	-0.284494488	0.275	0.299	0.155284006
ARL6IP1	2.08688679110525e-05	-0.330719732	0.337	0.353	0.461097636
MCM3	3.86219071940095e-05	-0.273303511	0.152	0.186	0.853351039
H2AFX	5.06078122615152e-05	-0.361280441	0.182	0.211	1
PCSK1N	6.93973714132984e-05	-0.304600246	0.426	0.438	1
CELF4	0.000181639	-0.264705499	0.115	0.146	1
APLP1	0.000257866	-0.25410389	0.21	0.235	1
CCNB1	0.01511202	-0.358230606	0.092	0.11	1
SFRP2	0.204738148	0.906216459	0.198	0.191	1
